# Supplementary material for: Identification of potential resistance mechanisms and therapeutic targets for the relapse of BCMA CAR-T therapy in relapsed/refractory multiple myeloma through single-cell sequencing
Source: Exp Hematol Oncol. 2023 May 8;12:44. doi: 10.1186/s40164-023-00402-5 (PMC10165782; doi:10.1186/s40164-023-00402-5)
Supplement: Supplementary file 1 — Additional file 1: Table S1. The clinicopathological characteristics of the two R/R-MM patients in the present study. [file 40164_2023_402_MOESM1_ESM.xlsx]

## Sheet: Sheet1
			Patient at baseline	Patient at progression
		age	67	67
		gender	Female	Female
		Subtype	IgG, λ	IgG, λ
		DS/ISS staging	III/III	III/III
		No. of prior lines of therapies	3	3
		Extra-medullary disease	no	no
		PI	Bortezomib	Bortezomib
		IMiD	Thalidomid	Thalidomid
		plasma cells in bone marrow (%)	3.8	3.6
		M protein (g/L)	4.8	5.1
		κ/λ	0.7752	0.8123
		Free light chains (κ, λ) (mg/L)	1012.9	1121.5
		FISH	normal	normal
		molecular abnormalities	CD38+CD138+	CD38+CD138+
