# Supplementary material for: Identification of potential resistance mechanisms and therapeutic targets for the relapse of BCMA CAR-T therapy in relapsed/refractory multiple myeloma through single-cell sequencing
Source: Exp Hematol Oncol. 2023 May 8;12:44. doi: 10.1186/s40164-023-00402-5 (PMC10165782; doi:10.1186/s40164-023-00402-5)
Supplement: Supplementary file 2 — Additional file 2: Table S2. All the marker genes of the 13 clusters in B/plasma cells. [file 40164_2023_402_MOESM2_ESM.csv]

	p_val	avg_log2FC	pct.1	pct.2	p_val_adj	cluster	gene
HLA-DRB5	1.86616072919761e-214	0.673963133629717	0.88	0.309	3.29937216922138e-210	0	HLA-DRB5
RPS26	1.62535430342595e-196	0.412007698902401	0.999	0.943	2.87362640845708e-192	0	RPS26
CD37	7.16237822017643e-177	0.305878503931143	1	0.907	1.26630846932719e-172	0	CD37
HLA-DRA	7.62937399231413e-170	0.262796075654427	1	0.946	1.34887332184114e-165	0	HLA-DRA
RPS4Y1	1.14469213893559e-165	0.611940630555459	0.934	0.367	2.02381570163813e-161	0	RPS4Y1
IGHM	1.74367264514101e-141	0.345634419398059	1	0.859	3.0828132366093e-137	0	IGHM
IGHD	1.34606393647178e-137	0.470073611722155	0.975	0.673	2.3798410396821e-133	0	IGHD
CD79A	2.27705842179227e-136	0.334680757932177	0.997	0.875	4.02583928972874e-132	0	CD79A
CXCR4	1.55937252981273e-132	0.405361640790022	0.968	0.772	2.7569706327089e-128	0	CXCR4
TCL1A	5.0090805325047e-125	0.493684960599362	0.978	0.64	8.8560543814683e-121	0	TCL1A
HVCN1	3.25336630541168e-108	0.407679649095888	0.893	0.595	5.75195162796785e-104	0	HVCN1
STX7	4.7893487925423e-107	0.375881977158252	0.939	0.724	8.46756866521478e-103	0	STX7
MEF2C	6.05613507356164e-95	0.377186976534086	0.913	0.689	1.0707246810057e-90	0	MEF2C
MS4A1	9.11232047226855e-91	0.329981300617368	0.997	0.824	1.61105825949708e-86	0	MS4A1
PLPP5	1.48906360442212e-86	0.401372210583111	0.782	0.466	2.6326644526183e-82	0	PLPP5
MARCH1	9.70803697110447e-85	0.379708490232103	0.839	0.558	1.71638093649127e-80	0	MARCH1
CD22	2.55925934233267e-84	0.35998138713555	0.844	0.581	4.52477051724416e-80	0	CD22
RALGPS2	6.66076148285736e-80	0.32619484254877	0.939	0.738	1.17762263016918e-75	0	RALGPS2
EIF1AY	8.74931599089367e-80	0.342045358328654	0.524	0.196	1.54687906719e-75	0	EIF1AY
CD79B	5.75757237379267e-79	0.270568784214386	0.996	0.865	1.01793879568654e-74	0	CD79B
NCF1	4.22937748314832e-76	0.328706184313957	0.873	0.632	7.47753939020622e-72	0	NCF1
FOXP1	2.1191299053341e-75	0.280966544587394	0.955	0.815	3.74662167263069e-71	0	FOXP1
LINC02397	2.78168194725162e-71	0.357261901483665	0.806	0.537	4.91801368274086e-67	0	LINC02397
BCL11A	3.52017546980792e-71	0.320152807959687	0.901	0.673	6.2236702306204e-67	0	BCL11A
TNFRSF13C	8.03630500533101e-68	0.32400136061873	0.832	0.572	1.42081872494252e-63	0	TNFRSF13C
SWAP70	1.60561121018503e-66	0.32164399215571	0.787	0.516	2.83872061960712e-62	0	SWAP70
APLP2	2.1796200103397e-64	0.321309691794393	0.664	0.368	3.85356817828058e-60	0	APLP2
HLA-DQA1	1.24089968222107e-63	0.285104382128739	0.961	0.777	2.19391063816686e-59	0	HLA-DQA1
GAPT	2.67075546975738e-60	0.31949223004875	0.737	0.463	4.72189567053104e-56	0	GAPT
POU2F2	2.64981305239031e-59	0.281421623763479	0.872	0.718	4.68486947662607e-55	0	POU2F2
HLA-DQB1	5.3144867557269e-59	0.258635872374174	0.96	0.804	9.39601258412515e-55	0	HLA-DQB1
BANK1	6.76760194760601e-59	0.289742209199523	0.92	0.698	1.19651202433674e-54	0	BANK1
ADAM28	6.21142883445362e-46	0.270597588808855	0.584	0.335	1.0981806179314e-41	0	ADAM28
CYB561A3	2.12403829695475e-43	0.265314093854728	0.679	0.461	3.755299709016e-39	0	CYB561A3
VPREB3	7.61221520080649e-43	0.252684040609288	0.869	0.644	1.34583964750259e-38	0	VPREB3
CDCA7L	2.0876616605557e-42	0.255332733746204	0.565	0.334	3.69098581586247e-38	0	CDCA7L
PAX5	1.40526150349522e-41	0.253420008411466	0.776	0.555	2.48450233817955e-37	0	PAX5
SMIM14	2.45580380098238e-41	0.268573789434113	0.722	0.504	4.34186112013686e-37	0	SMIM14
FCRL2	1.27742075694166e-39	0.253010963940225	0.578	0.345	2.25847989827285e-35	0	FCRL2
FCER2	9.15587960201878e-37	0.250322022609926	0.598	0.372	1.61875951363692e-32	0	FCER2
IL4R	4.72989484860641e-35	0.257834272037645	0.578	0.368	8.36245409233614e-31	0	IL4R
IGLC2	3.81976841744944e-17	0.258835330386811	0.665	0.549	6.75335056205062e-13	0	IGLC2
CCL5	0	1.55272077050113	0.951	0.11	0	1	CCL5
NKG7	0	1.47227392967471	0.923	0.102	0	1	NKG7
IL32	0	1.39175501522501	0.988	0.126	0	1	IL32
GZMA	0	1.25860071126377	0.932	0.09	0	1	GZMA
GZMH	0	1.19459533671727	0.859	0.063	0	1	GZMH
CD3D	0	1.11746566436031	0.965	0.101	0	1	CD3D
GIMAP7	0	1.05820116778837	0.951	0.125	0	1	GIMAP7
CD3G	0	1.03718188043656	0.93	0.095	0	1	CD3G
CD2	0	1.0039282610819	0.913	0.1	0	1	CD2
CST7	0	0.975852338651518	0.869	0.085	0	1	CST7
CD3E	0	0.949309211968679	0.932	0.106	0	1	CD3E
GZMM	8.14358693251051e-303	0.840718333343172	0.836	0.083	1.43978616966786e-298	1	GZMM
FGFBP2	2.10483086383856e-284	0.866198507320457	0.709	0.048	3.72134096726657e-280	1	FGFBP2
TRBC1	1.13187213306264e-275	0.994937777161465	0.789	0.083	2.00114993125474e-271	1	TRBC1
BCL11B	2.48259618029307e-260	0.83300715469361	0.859	0.112	4.38923004675814e-256	1	BCL11B
ANXA1	3.3657425589472e-251	0.836863913263789	0.845	0.113	5.95063284421864e-247	1	ANXA1
KLRG1	4.29273852729511e-246	0.691448486478625	0.718	0.073	7.58956171625776e-242	1	KLRG1
HCST	1.09995709800291e-245	1.03452642046938	0.937	0.217	1.94472414926915e-241	1	HCST
PRF1	2.40614696699414e-243	0.681365234680276	0.702	0.064	4.25406783764564e-239	1	PRF1
CTSW	2.46669663518255e-238	0.63903992940954	0.674	0.06	4.36111965100275e-234	1	CTSW
TRAC	5.84801860958038e-236	0.881796103865387	0.899	0.173	1.03392969017381e-231	1	TRAC
SAMD3	8.63023633816523e-234	0.607103058608384	0.683	0.065	1.52582578458761e-229	1	SAMD3
KLRD1	7.91384065691733e-229	0.744146044972903	0.648	0.057	1.39916702814298e-224	1	KLRD1
LINC01871	5.04916262687342e-225	0.535877432247301	0.575	0.04	8.9269195243122e-221	1	LINC01871
GIMAP4	3.21306196796405e-223	0.751715436275076	0.808	0.119	5.68069355936044e-219	1	GIMAP4
CD8A	7.13892662703573e-222	0.608136555579132	0.589	0.045	1.26216222765992e-217	1	CD8A
FYB1	5.75821807596487e-218	0.829183222288564	0.892	0.154	1.01805295583059e-213	1	FYB1
TRGC2	3.09888075250124e-217	0.616837062769767	0.613	0.053	5.47882117042219e-213	1	TRGC2
PLAAT4	2.36925582434108e-214	0.795732020590439	0.88	0.192	4.18884429743503e-210	1	PLAAT4
ID2	2.65082462901151e-212	0.661537212091717	0.709	0.087	4.68665794409235e-208	1	ID2
CX3CR1	2.21220966597448e-211	0.566997629245894	0.57	0.044	3.91118668944289e-207	1	CX3CR1
HOPX	1.57439392695124e-210	0.664558799696894	0.714	0.093	2.7835284628498e-206	1	HOPX
XIST	1.17217773502723e-202	0.885712814649688	0.878	0.177	2.07241023552815e-198	1	XIST
CCL4	4.67328549467909e-202	0.720158789747318	0.669	0.083	8.26236875459263e-198	1	CCL4
RORA	4.74001447317065e-202	0.663311891304953	0.742	0.109	8.38034558856571e-198	1	RORA
GIMAP5	3.93406354282732e-196	0.539639740240244	0.61	0.065	6.95542434371871e-192	1	GIMAP5
PYHIN1	5.38425004454795e-193	0.585904567819811	0.662	0.086	9.51935407876078e-189	1	PYHIN1
S100A4	9.59337096477007e-190	1.04114051666151	0.991	0.454	1.69610798657135e-185	1	S100A4
GNLY	1.63804762150408e-189	1.00185091599691	0.561	0.052	2.89606819481921e-185	1	GNLY
GZMB	4.54194667802458e-182	0.617568443837082	0.533	0.047	8.03016172674745e-178	1	GZMB
TRG-AS1	5.80675902389558e-182	0.579000846409264	0.643	0.087	1.02663499542474e-177	1	TRG-AS1
CD247	2.75079210406702e-175	0.524404773591859	0.622	0.08	4.8634004399905e-171	1	CD247
LINC00861	1.19868954339507e-172	0.545891138163598	0.601	0.077	2.11928311272249e-168	1	LINC00861
CD8B	5.06684384358677e-172	0.457457114807166	0.453	0.031	8.9581799154614e-168	1	CD8B
GZMK	3.00483035638242e-171	0.71123231416881	0.538	0.057	5.31254007008412e-167	1	GZMK
LIME1	1.95589550343743e-169	0.626221054704954	0.744	0.144	3.45802325007737e-165	1	LIME1
XCL2	2.35142267202761e-169	0.411745199263768	0.432	0.027	4.15731528414482e-165	1	XCL2
S100A10	2.94945201089372e-169	0.768635727208913	0.913	0.254	5.2146311552601e-165	1	S100A10
IL7R	1.20854148675778e-165	0.837498711759675	0.7	0.122	2.13670134858775e-161	1	IL7R
THEMIS	7.86405957634079e-164	0.403592201219127	0.46	0.037	1.39036573309705e-159	1	THEMIS
AAK1	1.63060014204101e-161	0.627209738386064	0.772	0.167	2.8829010511285e-157	1	AAK1
MT2A	1.83325944953952e-158	0.609753329331303	0.692	0.136	3.24120270678587e-154	1	MT2A
FAM118A	3.48755779830079e-156	0.54483897638042	0.716	0.141	6.16600218739579e-152	1	FAM118A
LAT	1.52996299151748e-155	0.471126674242367	0.575	0.079	2.7049745690029e-151	1	LAT
LCK	7.2645822027743e-153	0.593356191155262	0.758	0.177	1.2843781334505e-148	1	LCK
LCP2	2.904709503828e-151	0.466841850891268	0.596	0.089	5.1355264027679e-147	1	LCP2
GIMAP1	3.29703912835254e-151	0.475737619992883	0.575	0.083	5.82916517892729e-147	1	GIMAP1
MATK	1.78648662838691e-150	0.404903358927934	0.472	0.047	3.15850835898805e-146	1	MATK
SH3BGRL3	7.36029087960452e-146	0.509196635606743	1	0.886	1.30129942751408e-141	1	SH3BGRL3
LINC02446	2.22005785965638e-145	0.364637641336698	0.347	0.018	3.92506229587248e-141	1	LINC02446
PRKCH	1.65295331177113e-143	0.443246519382189	0.552	0.078	2.92242145521135e-139	1	PRKCH
CALM1	6.9324840207706e-142	0.486824221496486	1	0.875	1.22566317487224e-137	1	CALM1
CD6	7.58348247505694e-140	0.423326472586329	0.498	0.064	1.34075970159007e-135	1	CD6
S100A6	9.59151924691629e-136	0.695559175100381	0.981	0.586	1.6957806028548e-131	1	S100A6
DUSP2	2.59695394953801e-135	0.528022044162204	0.54	0.082	4.59141458278321e-131	1	DUSP2
LAIR2	7.43968788121659e-134	0.346510137479162	0.343	0.021	1.31533681739909e-129	1	LAIR2
CYTOR	7.92796751329669e-133	0.434608783455968	0.566	0.091	1.40166465635085e-128	1	CYTOR
ITGB2	2.78427617815514e-132	0.660417922749522	0.911	0.416	4.92260028297828e-128	1	ITGB2
FCRL6	4.21604595056834e-132	0.31510666042732	0.352	0.024	7.45396924060483e-128	1	FCRL6
DOK2	7.46476903689023e-131	0.44592966116809	0.552	0.092	1.31977116572219e-126	1	DOK2
ARL4C	8.99194004376125e-130	0.671312854719337	0.915	0.381	1.58977499973699e-125	1	ARL4C
TGFBR3	3.88139800080154e-127	0.336883771145088	0.373	0.032	6.86231166541712e-123	1	TGFBR3
SLFN5	8.94065323535888e-127	0.518427362848867	0.634	0.129	1.58070749201145e-122	1	SLFN5
EFHD2	1.48101907990125e-126	0.576973537795531	0.739	0.207	2.61844173326542e-122	1	EFHD2
ITGB1	3.14354559252745e-126	0.642614355855352	0.824	0.271	5.55778860758853e-122	1	ITGB1
MAF	2.30017529413997e-125	0.439960586713224	0.465	0.062	4.06670992003948e-121	1	MAF
KLRB1	3.29593833334741e-125	0.549850286340541	0.465	0.06	5.82721897335823e-121	1	KLRB1
CTSC	1.39158589252746e-124	0.559524043820061	0.737	0.212	2.46032385798856e-120	1	CTSC
CD7	3.3313984374506e-123	0.415604958767208	0.477	0.066	5.88991243741266e-119	1	CD7
ADGRG1	1.44392668386731e-122	0.333607827083249	0.364	0.031	2.55286237707741e-118	1	ADGRG1
SH2D1A	7.5240069034438e-122	0.384842207197359	0.427	0.052	1.33024442052886e-117	1	SH2D1A
STAT4	7.96695051938203e-122	0.335245935777099	0.383	0.038	1.40855685182674e-117	1	STAT4
A2M-AS1	6.29588956946311e-121	0.335811136857648	0.376	0.036	1.11311327588108e-116	1	A2M-AS1
PCED1B-AS1	7.56850646573476e-121	0.592878674362895	0.908	0.416	1.33811194314191e-116	1	PCED1B-AS1
C1orf21	1.57722225100383e-120	0.337428995007793	0.369	0.034	2.78852893977476e-116	1	C1orf21
CD226	2.75453454082749e-120	0.352879386432889	0.394	0.042	4.870017068183e-116	1	CD226
SRGN	6.48898203624586e-118	0.59645243136487	0.84	0.259	1.14725202400827e-113	1	SRGN
FYN	5.91025164933314e-115	0.516474327723331	0.721	0.202	1.0449324916021e-110	1	FYN
TC2N	1.60621062399284e-112	0.334835971649035	0.411	0.051	2.83978038321934e-108	1	TC2N
SLC9A3R1	4.37845092937587e-112	0.469471393728369	0.678	0.177	7.74110124313653e-108	1	SLC9A3R1
ITK	1.09495360975632e-111	0.327697060055452	0.406	0.051	1.93587798204917e-107	1	ITK
ITGAL	4.12674745307082e-111	0.471542388523293	0.624	0.154	7.29608949702921e-107	1	ITGAL
SYTL3	1.70659982419579e-110	0.285823535961593	0.333	0.03	3.01726848917816e-106	1	SYTL3
STOM	3.2352179805718e-110	0.347796634255123	0.432	0.061	5.71986538965094e-106	1	STOM
CD96	2.75667294719945e-108	0.344345926738957	0.432	0.062	4.87379777064864e-104	1	CD96
KLRK1	4.26129011824285e-108	0.492344890104963	0.585	0.135	7.53396092905336e-104	1	KLRK1
PFN1	1.97227598052013e-107	0.370279115084112	0.995	0.919	3.48698393355959e-103	1	PFN1
LGALS1	2.31818731950459e-105	0.563940689752406	0.65	0.166	4.09855518088411e-101	1	LGALS1
TRBC2	4.04683405827954e-105	0.604415414590444	0.897	0.46	7.15480261503822e-101	1	TRBC2
ITM2A	2.10638765567297e-104	0.420333855098026	0.547	0.115	3.7240933752298e-100	1	ITM2A
LYAR	2.93655597121803e-104	0.459141782031703	0.596	0.147	5.19183095711348e-100	1	LYAR
MYBL1	5.74148400800212e-104	0.393617678893713	0.479	0.086	1.01509437261477e-99	1	MYBL1
IL10RA	8.48042970799722e-104	0.45294129481213	0.648	0.175	1.49933997237391e-99	1	IL10RA
S100A11	1.05279885589894e-102	0.552100015865085	0.829	0.301	1.86134837722933e-98	1	S100A11
EOMES	1.09619584136399e-102	0.291487040931977	0.329	0.032	1.93807424753153e-98	1	EOMES
S1PR5	3.38896331961955e-102	0.275141408122149	0.312	0.028	5.99168714908736e-98	1	S1PR5
GBP5	4.0426060433199e-102	0.406891308537588	0.521	0.106	7.14732748458959e-98	1	GBP5
MIAT	9.97284688941782e-102	0.345306002168041	0.385	0.052	1.76319933004907e-97	1	MIAT
SMAD7	1.09083057450408e-100	0.297412239880235	0.366	0.045	1.92858845572321e-96	1	SMAD7
UPP1	8.55269647272181e-100	0.294475301555278	0.343	0.039	1.51211673637722e-95	1	UPP1
ATP2B4	5.94485196665867e-99	0.376120226012009	0.486	0.093	1.05104982770525e-94	1	ATP2B4
CD99	4.57117474158591e-97	0.523059138137003	0.84	0.38	8.08183694312388e-93	1	CD99
SELPLG	4.97031293428003e-96	0.372814480500098	0.493	0.101	8.7875132678071e-92	1	SELPLG
SPN	2.85303890807063e-95	0.419851925050742	0.573	0.135	5.04417278946888e-91	1	SPN
ZBTB38	1.948988190837e-94	0.429595023797825	0.592	0.149	3.44581112139981e-90	1	ZBTB38
SIGIRR	3.77345073788202e-94	0.393396459769964	0.561	0.138	6.67146090457541e-90	1	SIGIRR
OXNAD1	5.12954491588628e-94	0.293401379517504	0.371	0.052	9.06903541128694e-90	1	OXNAD1
CD160	4.31646404530607e-92	0.292021803479379	0.298	0.03	7.63150843210113e-88	1	CD160
SYTL2	5.14363362445085e-91	0.254351481218035	0.275	0.024	9.0939442480291e-87	1	SYTL2
APMAP	4.9311432021875e-90	0.34348980535742	0.458	0.091	8.71826118146749e-86	1	APMAP
PSMB9	4.99322172493099e-90	0.444949988191187	0.969	0.683	8.828016009678e-86	1	PSMB9
TRAT1	5.2000765448089e-90	0.284341600735472	0.343	0.044	9.19373533122213e-86	1	TRAT1
TMEM173	4.73146884623207e-89	0.271360224332339	0.331	0.042	8.36523692013831e-85	1	TMEM173
ZAP70	7.87064698062803e-89	0.303427748805841	0.373	0.057	1.39153038617504e-84	1	ZAP70
CRIP1	8.42354807583998e-89	0.583001519115959	0.944	0.54	1.48928329980851e-84	1	CRIP1
PLEK	1.78833971843001e-87	0.522214471270381	0.843	0.424	3.16178462218425e-83	1	PLEK
TNIK	3.07673228554907e-86	0.287065854156176	0.345	0.049	5.43966268085075e-82	1	TNIK
RPL36AL	3.82686046128527e-86	0.313091430869262	0.998	0.913	6.76588929555236e-82	1	RPL36AL
MGAT4A	1.52370281567468e-85	0.331954955827011	0.446	0.089	2.69390657811284e-81	1	MGAT4A
ATXN1	1.35530572305159e-84	0.293895758854238	0.357	0.055	2.39618051835522e-80	1	ATXN1
BATF	3.56517983331183e-84	0.27646872802916	0.362	0.056	6.30323794529532e-80	1	BATF
PRDM1	4.45726208459775e-84	0.312848822698603	0.392	0.066	7.88043936556882e-80	1	PRDM1
SPATA13	7.32750712149483e-84	0.314682973878781	0.406	0.074	1.29550325908029e-79	1	SPATA13
XBP1	1.9882570965334e-83	0.36607647115608	0.57	0.151	3.51523854667105e-79	1	XBP1
RNF213	4.28997893411342e-83	0.489567623241778	0.901	0.52	7.58468275551253e-79	1	RNF213
OPTN	1.34069504912823e-81	0.372252769222146	0.547	0.146	2.37034884685871e-77	1	OPTN
DSTN	2.12204509168154e-81	0.397218586183943	0.57	0.163	3.75177572209297e-77	1	DSTN
CMC1	6.0707048920956e-81	0.443877317602808	0.556	0.162	1.0733006249225e-76	1	CMC1
GSTK1	1.10395701570229e-79	0.440650415791481	0.784	0.332	1.95179600376165e-75	1	GSTK1
SAMHD1	1.66411427310243e-79	0.401135937651582	0.613	0.184	2.9421540348451e-75	1	SAMHD1
CDC42EP3	6.84310136620221e-78	0.338538901610355	0.498	0.124	1.20986032154455e-73	1	CDC42EP3
IFITM1	3.19419966600567e-77	0.354941987940669	0.531	0.143	5.64734500949802e-73	1	IFITM1
MBP	5.24768220609061e-77	0.468589632264287	0.826	0.417	9.2779021403682e-73	1	MBP
SYNE1	5.89830259992169e-77	0.448685414079735	0.674	0.26	1.04281989966616e-72	1	SYNE1
MYO1F	6.31128125745368e-77	0.398523274043177	0.596	0.184	1.11583452631781e-72	1	MYO1F
INPP4B	7.71860580205923e-77	0.266932963927009	0.31	0.044	1.36464950580407e-72	1	INPP4B
FCGR3A	8.21612954562359e-77	0.271883798651322	0.296	0.038	1.45261170366625e-72	1	FCGR3A
FLNA	1.96761135471295e-76	0.47385682512175	0.761	0.342	3.4787368751325e-72	1	FLNA
PIM1	3.30387618522463e-76	0.326780983783126	0.444	0.101	5.84125309547715e-72	1	PIM1
IL2RB	1.03443612668985e-75	0.252847662129738	0.308	0.043	1.82888307198765e-71	1	IL2RB
SLAMF7	3.09541767204801e-75	0.250327469997851	0.34	0.054	5.47269844418088e-71	1	SLAMF7
GPRIN3	1.76294805001421e-74	0.266289240537318	0.345	0.058	3.11689215242513e-70	1	GPRIN3
NEAT1	2.02259355642104e-74	0.551230271286452	0.941	0.572	3.5759454077524e-70	1	NEAT1
GBP2	3.20713234190613e-73	0.324666635501916	0.446	0.104	5.67020998049004e-69	1	GBP2
EMP3	6.4698510014541e-73	0.406489315040188	0.969	0.72	1.14386965705709e-68	1	EMP3
CAPN2	1.39064473242375e-72	0.332959934447011	0.488	0.127	2.45865988692518e-68	1	CAPN2
MYL12A	4.30684105174376e-72	0.275051816907203	0.995	0.937	7.61449497948296e-68	1	MYL12A
PRKCQ-AS1	1.35838215796809e-71	0.268590404476256	0.333	0.056	2.40161965528758e-67	1	PRKCQ-AS1
ADGRE5	2.94297078419194e-70	0.345746578050015	0.502	0.14	5.20317234645135e-66	1	ADGRE5
CD5	1.8890703512119e-69	0.256632221377125	0.319	0.054	3.33987638094264e-65	1	CD5
APOL6	2.27315132328672e-69	0.317389080163086	0.448	0.11	4.01893153957093e-65	1	APOL6
RGS10	3.14781997272789e-69	0.347521910400269	0.514	0.147	5.56534571178291e-65	1	RGS10
PAXX	6.5821430127642e-69	0.387525368303203	0.606	0.218	1.16372288465671e-64	1	PAXX
TIGIT	2.44004437039769e-67	0.250085806148751	0.289	0.044	4.31399844686311e-63	1	TIGIT
RUNX3	1.35098209911372e-66	0.39165156929003	0.636	0.242	2.38853635123306e-62	1	RUNX3
ABHD17A	5.09054054342022e-66	0.413861500596814	0.756	0.373	9.00007568076694e-62	1	ABHD17A
HLA-F	7.65658852289229e-66	0.406403937004096	0.897	0.543	1.35368485084736e-61	1	HLA-F
SKAP1	1.28989987742168e-65	0.360327904381511	0.594	0.202	2.28054298328153e-61	1	SKAP1
CAMK4	2.13134440228617e-65	0.257373331052535	0.336	0.063	3.76821690324194e-61	1	CAMK4
GAPDH	2.32918233762078e-65	0.395166021097255	0.965	0.703	4.11799437291355e-61	1	GAPDH
PTPN4	6.93189537094113e-65	0.34685258437438	0.519	0.163	1.22555910158239e-60	1	PTPN4
GBP1	9.75266738585975e-65	0.301939891706479	0.394	0.092	1.72427159382e-60	1	GBP1
RNF125	1.77530452454691e-64	0.317385398957817	0.451	0.122	3.13873839939893e-60	1	RNF125
GRAP2	4.05043900585355e-64	0.305055640860383	0.469	0.129	7.16117616234907e-60	1	GRAP2
DGKZ	3.86718030604176e-62	0.314740645631388	0.495	0.149	6.83717478108184e-58	1	DGKZ
NIBAN1	1.12278261603766e-61	0.290379422033225	0.415	0.104	1.98507966515459e-57	1	NIBAN1
MGST3	1.64181477920789e-61	0.327044062451407	0.526	0.171	2.90272852963954e-57	1	MGST3
TMA7	1.70808172446422e-61	0.304813712143233	0.984	0.853	3.01988848885274e-57	1	TMA7
SELENOW	1.2106544580195e-60	0.362068728356938	0.707	0.31	2.14043708177848e-56	1	SELENOW
RASGRP1	6.21257093858255e-60	0.376139079760998	0.655	0.263	1.09838254194139e-55	1	RASGRP1
GUK1	3.31403882365867e-59	0.375555584116851	0.847	0.481	5.85922064022853e-55	1	GUK1
BIN2	5.82402895648393e-59	0.376843724150364	0.725	0.336	1.02968831950636e-54	1	BIN2
PPP2R5C	1.59471661797344e-58	0.394565447787575	0.843	0.472	2.81945898057705e-54	1	PPP2R5C
LITAF	2.46568170968365e-58	0.392301098326652	0.784	0.398	4.3593252627207e-54	1	LITAF
SPOCK2	6.62447357204609e-58	0.318756595410015	0.491	0.156	1.17120692753775e-53	1	SPOCK2
AHNAK	1.20198648791751e-57	0.446416858457385	0.838	0.455	2.12511211063816e-53	1	AHNAK
C12orf75	2.41114131888507e-56	0.364010726169148	0.653	0.272	4.26289785178881e-52	1	C12orf75
DHRS7	2.17782948119298e-55	0.333208879037438	0.599	0.235	3.85040252274919e-51	1	DHRS7
CD84	3.93377657078451e-55	0.342863199975193	0.549	0.204	6.95491697714701e-51	1	CD84
ERAP2	9.41094892634726e-55	0.331021719628091	0.575	0.217	1.6638557701782e-50	1	ERAP2
BTN3A2	1.2251593038696e-54	0.366787590151677	0.728	0.358	2.16608164924145e-50	1	BTN3A2
TNFRSF1B	1.25170704876837e-54	0.298813627269427	0.509	0.166	2.21301806222247e-50	1	TNFRSF1B
TCF7	1.37018308097481e-54	0.299338976581235	0.423	0.12	2.42248368716347e-50	1	TCF7
CTSD	4.08447613200001e-54	0.269207154673914	0.423	0.119	7.22135380137601e-50	1	CTSD
APOBEC3G	5.41930338263069e-54	0.365523036005071	0.657	0.306	9.58132838049106e-50	1	APOBEC3G
INPP4A	6.24597081550408e-54	0.250944801041389	0.338	0.08	1.10428764018112e-49	1	INPP4A
LCP1	9.24835026297247e-54	0.36912716772348	0.923	0.675	1.63510832649353e-49	1	LCP1
LPIN2	3.01973513472583e-53	0.29133819206713	0.477	0.154	5.33889171819527e-49	1	LPIN2
PIP4K2A	3.23826536584238e-53	0.343426126281845	0.641	0.281	5.72525316680932e-49	1	PIP4K2A
IQGAP2	4.63294733657102e-53	0.328677509553625	0.552	0.203	8.19105089105757e-49	1	IQGAP2
FKBP11	1.06112959253276e-52	0.266827470091548	0.486	0.154	1.87607711959792e-48	1	FKBP11
PATL2	5.72504976934614e-52	0.283958549449425	0.399	0.116	1.0121887992204e-47	1	PATL2
TNFAIP3	6.02926823976144e-51	0.27809646321251	0.401	0.117	1.06597462478982e-46	1	TNFAIP3
RAP2B	8.87476092505944e-51	0.300201048708564	0.502	0.178	1.56905773155051e-46	1	RAP2B
LINC00623	2.60629697654737e-50	0.271837637076707	0.439	0.139	4.60793305453574e-46	1	LINC00623
ITM2B	9.82546035071209e-50	0.323024622041476	0.958	0.747	1.7371413900059e-45	1	ITM2B
CORO1B	6.08864641760959e-49	0.263582544031181	0.38	0.11	1.07647268663338e-44	1	CORO1B
CLEC2B	8.69200165473867e-49	0.337034818609609	0.707	0.341	1.5367458925578e-44	1	CLEC2B
NLRC5	4.56855129506018e-48	0.291779896413405	0.474	0.167	8.07719868966639e-44	1	NLRC5
IFITM2	1.39609705112929e-47	0.330817526992851	0.908	0.665	2.46829958639658e-43	1	IFITM2
PTPN7	2.41662103375231e-47	0.288387019729154	0.484	0.173	4.27258598767408e-43	1	PTPN7
IL2RG	3.83886237986343e-47	0.346944104119249	0.892	0.585	6.78710868759854e-43	1	IL2RG
MDFIC	8.10229889162346e-47	0.272510435983898	0.453	0.154	1.43248644403903e-42	1	MDFIC
TPST2	4.34209213616979e-46	0.262361359048929	0.42	0.135	7.67681889674818e-42	1	TPST2
LEPROTL1	6.25936062264166e-46	0.277619030827432	0.472	0.168	1.10665495808304e-41	1	LEPROTL1
ARL6IP5	1.01853871350667e-45	0.302472669642934	0.958	0.726	1.8007764454798e-41	1	ARL6IP5
CCDC167	4.28472349161684e-45	0.258385584975462	0.423	0.138	7.57539113317858e-41	1	CCDC167
TUBA4A	5.86002031663387e-45	0.302231968678083	0.61	0.272	1.03605159198087e-40	1	TUBA4A
CIB1	6.75003173583814e-45	0.327841796426036	0.77	0.411	1.19340561089618e-40	1	CIB1
CCND2	1.43517750267223e-44	0.296487786352086	0.535	0.212	2.53739382472451e-40	1	CCND2
OST4	6.77364793680874e-44	0.286885069500633	0.962	0.761	1.19758095522779e-39	1	OST4
APRT	1.70942793716045e-43	0.305908173642302	0.894	0.664	3.02226859289967e-39	1	APRT
CD63	1.36317709676362e-42	0.319385820551594	0.646	0.318	2.41009710707808e-38	1	CD63
TGFB1	2.47607429455975e-42	0.317508003656573	0.655	0.334	4.37769935278163e-38	1	TGFB1
RAP1B	4.35021476311802e-42	0.308949925328313	0.911	0.672	7.69117970119266e-38	1	RAP1B
IER2	9.75596699152405e-42	0.35475624775856	0.847	0.537	1.72485496410145e-37	1	IER2
PREX1	1.09382399466262e-41	0.263063830272197	0.462	0.171	1.93388082256351e-37	1	PREX1
CFLAR	1.85527593773357e-41	0.333763803104426	0.749	0.405	3.28012785791296e-37	1	CFLAR
DENND2D	3.56576227272546e-41	0.269371613487159	0.484	0.189	6.30426769817862e-37	1	DENND2D
MYL12B	4.00680820831669e-41	0.251862043950964	0.965	0.832	7.08403691230391e-37	1	MYL12B
KLF3	5.24568767770206e-41	0.285178093974717	0.528	0.22	9.27437581417725e-37	1	KLF3
PARP8	7.21877015482829e-41	0.277652529075429	0.498	0.202	1.27627856337364e-36	1	PARP8
TSPAN14	1.67505678560973e-40	0.251603480102015	0.43	0.153	2.961500396958e-36	1	TSPAN14
GNG2	8.94177159537152e-40	0.276908291870877	0.545	0.236	1.58090521806168e-35	1	GNG2
CHST12	2.0680710806321e-38	0.274877821757491	0.46	0.186	3.65634967055756e-34	1	CHST12
PSME2	2.36437692312641e-38	0.310383938404259	0.793	0.48	4.1802184000875e-34	1	PSME2
C9orf16	2.87191577479029e-38	0.300935824999612	0.761	0.472	5.07754708982924e-34	1	C9orf16
IRF1	3.02807107643997e-38	0.324635068385741	0.803	0.492	5.35362966314587e-34	1	IRF1
C5orf56	9.1423078478713e-38	0.263504294962503	0.512	0.219	1.61636002750365e-33	1	C5orf56
TXN	1.74412454749592e-35	0.256486420363356	0.603	0.273	3.08361219997279e-31	1	TXN
EVL	1.86775828105762e-35	0.292357249837933	0.89	0.61	3.30219664090987e-31	1	EVL
ISG15	8.66033879755884e-35	0.26746432514976	0.538	0.249	1.5311478994084e-30	1	ISG15
GSTP1	9.1975383170484e-35	0.290625465668836	0.732	0.423	1.62612477445416e-30	1	GSTP1
SSBP4	1.60699708298635e-34	0.275673663734844	0.535	0.257	2.84117084271987e-30	1	SSBP4
ZNRD1	1.66399836977346e-34	0.255670141092604	0.533	0.248	2.94194911775948e-30	1	ZNRD1
COPS9	2.11280444934794e-34	0.279500270002606	0.721	0.415	3.73543826644716e-30	1	COPS9
VIM	2.41707030116465e-34	0.292850481957474	0.958	0.716	4.2733802924591e-30	1	VIM
ARPC5L	4.70673568661434e-34	0.271979385513521	0.646	0.341	8.32150869393415e-30	1	ARPC5L
FXYD5	5.12706112977674e-34	0.28751928861695	0.857	0.589	9.06464407744527e-30	1	FXYD5
PSME1	5.95435931946807e-34	0.253737204359718	0.958	0.794	1.05273072768196e-29	1	PSME1
ANXA2	8.74317051390029e-34	0.268463450308018	0.624	0.308	1.54579254685757e-29	1	ANXA2
CKLF	2.18552502105427e-33	0.266766530389069	0.561	0.27	3.86400823722395e-29	1	CKLF
CCDC85B	2.74839987990417e-33	0.276442238303127	0.73	0.421	4.85917098767057e-29	1	CCDC85B
HSPA8	3.65392275654458e-33	0.27149745072687	0.941	0.747	6.46013543357082e-29	1	HSPA8
POLR2L	4.57524152561859e-33	0.276858876738913	0.721	0.422	8.08902701729366e-29	1	POLR2L
UQCR11	5.76404766302802e-33	0.261449395431159	0.887	0.659	1.01908362682335e-28	1	UQCR11
SYNE2	8.37525527312948e-33	0.320715268129941	0.761	0.444	1.48074513228929e-28	1	SYNE2
SUN2	2.87310646464279e-32	0.271657169749921	0.648	0.36	5.07965222948846e-28	1	SUN2
RESF1	3.37179253345428e-32	0.293499321785311	0.803	0.506	5.96132919914716e-28	1	RESF1
DIAPH1	4.02416448974037e-32	0.282657710965964	0.608	0.33	7.11472281786098e-28	1	DIAPH1
C12orf57	4.45224157463397e-32	0.272832806508603	0.908	0.657	7.87156310395287e-28	1	C12orf57
GMFG	6.6083124737668e-32	0.259522589607032	0.939	0.74	1.16834964536197e-27	1	GMFG
TRAF3IP3	9.27186842483917e-32	0.276874074297602	0.899	0.641	1.63926633751156e-27	1	TRAF3IP3
SOD1	1.17804688832483e-31	0.264616136548849	0.84	0.593	2.08278689855829e-27	1	SOD1
RBL2	4.79804162866069e-31	0.26599562049401	0.582	0.306	8.4829375994721e-27	1	RBL2
KLF13	1.10387588094526e-30	0.267663107515213	0.732	0.437	1.95165255751121e-26	1	KLF13
STAT1	4.67748975094961e-30	0.267810699045073	0.519	0.253	8.2698018796789e-26	1	STAT1
TPI1	1.43680139953917e-29	0.26292482704642	0.678	0.403	2.54026487438525e-25	1	TPI1
MSN	6.52326008991619e-28	0.254598908406923	0.838	0.604	1.15331238389718e-23	1	MSN
SH3KBP1	4.50195383863887e-27	0.252294936516171	0.646	0.369	7.95945438671352e-23	1	SH3KBP1
COTL1	9.25589175300184e-27	0.261967777790313	0.737	0.457	1.63644166193073e-22	1	COTL1
LDHB	6.79145489387387e-26	0.254161632932167	0.763	0.488	1.2007292252369e-21	1	LDHB
KLF6	3.20569263836533e-23	0.255233630820607	0.775	0.498	5.6676645846299e-19	1	KLF6
XIST1	2.24883629421521e-76	0.581366532958076	0.786	0.223	3.97594256817249e-72	2	XIST
HLA-DPA1	1.43004588027431e-50	0.251031235626389	1	0.946	2.52832111632497e-46	2	HLA-DPA1
AP001636.3	6.98130707244305e-36	0.278115732554942	0.407	0.129	1.23429509040793e-31	2	AP001636.3
LINC00926	9.80674247019746e-29	0.335756823593771	0.853	0.623	1.73383206873091e-24	2	LINC00926
COBLL1	2.50087463756913e-21	0.285910209684085	0.512	0.266	4.42154635922222e-17	2	COBLL1
FCER21	1.44926065718309e-18	0.275640896440929	0.695	0.453	2.5622928418997e-14	2	FCER2
IL4R1	1.48928020548006e-18	0.295812441020147	0.674	0.443	2.63304740328874e-14	2	IL4R
IGHD1	1.16515683912115e-17	0.258517309375926	0.972	0.796	2.0599972915662e-13	2	IGHD
CALHM6	3.68856425697497e-17	0.258644601567542	0.688	0.479	6.52138160633175e-13	2	CALHM6
IGLC3	1.8837874528064e-10	0.405479219675077	0.435	0.282	3.33053621656172e-06	2	IGLC3
SDC1	5.04104070853434e-155	0.320324874912032	0.252	0	8.91255997268871e-151	3	SDC1
NT5DC2	1.60664210860776e-126	0.396006006369963	0.374	0.015	2.84054324801851e-122	3	NT5DC2
CST3	5.65578738796981e-123	0.840852459488767	0.49	0.035	9.99943210193062e-119	3	CST3
CKAP4	1.11698931213587e-105	0.441752506021983	0.442	0.033	1.97483710385622e-101	3	CKAP4
TXNDC5	2.21997776260562e-102	1.1612861703126	0.592	0.078	3.92492068428674e-98	3	TXNDC5
PRDX4	5.76775454338284e-85	0.792881848298018	0.619	0.106	1.01973900327009e-80	3	PRDX4
MKI67	2.16322410799038e-79	0.627812632636242	0.361	0.028	3.824580222927e-75	3	MKI67
SDF2L1	5.37648355924736e-70	0.761304002912948	0.714	0.187	9.50562293274933e-66	3	SDF2L1
FNDC3B	3.53353020515298e-69	0.373859845263146	0.367	0.037	6.24728140271047e-65	3	FNDC3B
CD59	7.98326500511596e-69	0.47388928256083	0.476	0.069	1.4114412529045e-64	3	CD59
CDKN3	1.64457332510484e-67	0.35767971130274	0.293	0.022	2.90760563878536e-63	3	CDKN3
TOP2A	4.79062663805536e-67	0.560326036183075	0.333	0.03	8.46982789608188e-63	3	TOP2A
RRM2	9.78923245134541e-67	0.473691079248449	0.306	0.025	1.73073629739787e-62	3	RRM2
SRGN1	4.14203852178492e-64	0.985738272353764	0.871	0.314	7.32312410651573e-60	3	SRGN
UAP1	1.22560224254191e-63	0.38536260654734	0.381	0.045	2.1668647648141e-59	3	UAP1
SSR3	1.04108777550043e-60	0.854505372938857	0.782	0.307	1.84064318708476e-56	3	SSR3
PCLAF	5.5758129268467e-60	0.52422966503122	0.354	0.039	9.85803725466496e-56	3	PCLAF
TXN1	1.37147832828171e-58	0.737032100109573	0.803	0.295	2.42477368440207e-54	3	TXN
IL6R	1.8146221784336e-58	0.332580869836895	0.333	0.036	3.20825201147061e-54	3	IL6R
UBE2C	3.60330456584976e-57	0.378292369976808	0.259	0.02	6.37064247242238e-53	3	UBE2C
DERL3	3.25822993263227e-56	0.754512799094768	0.517	0.111	5.76055052089385e-52	3	DERL3
MANF	1.27556060471263e-54	0.78184906447684	0.66	0.201	2.25519114913193e-50	3	MANF
FKBP111	3.93353141270818e-54	0.855338760836892	0.619	0.18	6.95448353766806e-50	3	FKBP11
TNFRSF17	5.31926298178916e-54	0.652130458680269	0.469	0.091	9.40445695180323e-50	3	TNFRSF17
NUCB2	8.05300621264857e-54	0.623847767358878	0.633	0.164	1.42377149839627e-49	3	NUCB2
TPX2	3.50283991321884e-53	0.381664195934936	0.265	0.024	6.19302096657091e-49	3	TPX2
ASPM	4.13071761396826e-53	0.406894722240197	0.265	0.024	7.30310874149588e-49	3	ASPM
HSP90B1	1.68853181219304e-52	0.916522062851988	0.925	0.554	2.98532424395729e-48	3	HSP90B1
TYMS	7.65863594555037e-52	0.437740457274256	0.299	0.032	1.3540468351733e-47	3	TYMS
PDIA6	1.57957568242996e-51	0.786075221627222	0.796	0.388	2.79268980653617e-47	3	PDIA6
HDLBP	1.91183826721008e-51	0.528689100237825	0.619	0.162	3.38013005642741e-47	3	HDLBP
SEC11C	5.12413852442841e-51	1.00859798694135	0.694	0.264	9.05947691118942e-47	3	SEC11C
NANS	1.26476634117603e-50	0.380881196634565	0.429	0.073	2.23610689119923e-46	3	NANS
PRC1	3.02314010983853e-50	0.330787713233352	0.293	0.032	5.34491171419452e-46	3	PRC1
TXNDC11	4.82307320628556e-50	0.424066305209804	0.395	0.065	8.52719342871288e-46	3	TXNDC11
PPIB	3.02301941698761e-49	0.794475056409718	0.939	0.685	5.34469832923409e-45	3	PPIB
HSPA5	1.1928406398625e-48	0.763083138341856	0.755	0.322	2.1089422512769e-44	3	HSPA5
SEC61B	2.90088434712044e-48	0.731157315093685	0.905	0.545	5.12876352570894e-44	3	SEC61B
SPCS3	4.23297536483747e-48	0.665269055240577	0.81	0.385	7.48390044503265e-44	3	SPCS3
KIF11	4.46152473749717e-48	0.314296431322322	0.279	0.03	7.88797573589499e-44	3	KIF11
DNAJB11	6.80426794512933e-48	0.527604291789627	0.612	0.173	1.20299457269887e-43	3	DNAJB11
SLAMF71	1.43392632823274e-47	0.470581448244115	0.422	0.078	2.53518174831549e-43	3	SLAMF7
SIL1	1.66263917975442e-47	0.314119384882954	0.374	0.058	2.93954606980582e-43	3	SIL1
PDIA4	1.88953306275457e-47	0.597480426360871	0.565	0.151	3.34069445495008e-43	3	PDIA4
RPN2	1.10110271553629e-46	0.607452057932298	0.748	0.303	1.94674960106816e-42	3	RPN2
CENPF	2.10966263279511e-46	0.504531270718375	0.286	0.033	3.72988353478175e-42	3	CENPF
P4HB	1.05437085923349e-45	0.591942627617984	0.741	0.29	1.86412767912482e-41	3	P4HB
ZWINT	1.33609780221738e-45	0.266527923137229	0.252	0.026	2.36222091432033e-41	3	ZWINT
AQP3	1.14091041492335e-43	0.36852798760098	0.32	0.046	2.01712961358449e-39	3	AQP3
XBP11	3.33654407638456e-43	0.722256235514588	0.605	0.19	5.8990099270479e-39	3	XBP1
ELL2	4.27018890514589e-43	0.295376073118331	0.293	0.039	7.54969398429793e-39	3	ELL2
CHID1	8.21536833293001e-43	0.399572068242986	0.415	0.083	1.45247712126202e-38	3	CHID1
IGHA2	1.62667488259126e-41	0.616495539250342	0.299	0.043	2.87596119242135e-37	3	IGHA2
NUSAP1	3.10707342432298e-41	0.464457410909741	0.32	0.049	5.49330581420302e-37	3	NUSAP1
LYZ	3.3441834944899e-40	0.975683014749054	0.272	0.038	5.91251641825814e-36	3	LYZ
LGALS11	1.41731881967196e-39	0.86104375614031	0.619	0.216	2.50581967318002e-35	3	LGALS1
SEC61A1	1.61433872727159e-39	0.423029353197672	0.483	0.121	2.85415086981617e-35	3	SEC61A1
TMEM258	1.63263611191414e-39	0.562116781121395	0.871	0.55	2.8865006458642e-35	3	TMEM258
CYTOR1	1.30617036213738e-38	0.478934921352155	0.517	0.14	2.30930920025888e-34	3	CYTOR
SLC44A1	1.70130865642652e-38	0.371904969231261	0.381	0.075	3.00791370456209e-34	3	SLC44A1
CRELD2	1.75674552981581e-38	0.456746138186873	0.497	0.132	3.10592609671435e-34	3	CRELD2
DNAJC1	2.78784383710139e-38	0.479955505555286	0.605	0.199	4.92890790399525e-34	3	DNAJC1
MYDGF	3.65871961284109e-38	0.618245086379421	0.626	0.239	6.46861627550305e-34	3	MYDGF
ERLEC1	4.13567847030383e-38	0.591134652879276	0.585	0.204	7.31187953549718e-34	3	ERLEC1
HYOU1	5.06529263892463e-38	0.277287889064498	0.299	0.046	8.95543738561874e-34	3	HYOU1
CALR	6.63471640558048e-38	0.631294311386653	0.857	0.492	1.17301786050663e-33	3	CALR
DNAJC3	1.31021232306439e-37	0.454378221528846	0.544	0.161	2.31645538717785e-33	3	DNAJC3
SRPRB	2.40012693869934e-37	0.392908038375449	0.456	0.112	4.24342442762044e-33	3	SRPRB
RPN1	5.43703531560217e-37	0.417210617034393	0.524	0.148	9.61267843798463e-33	3	RPN1
SEC61G	3.33268800996261e-36	0.561129162155327	0.803	0.433	5.8921924016139e-32	3	SEC61G
SELENOS	9.69164357288439e-36	0.546375093314913	0.592	0.211	1.71348258368596e-31	3	SELENOS
CLPTM1L	7.36814147521655e-35	0.547615244794599	0.544	0.189	1.30268741281829e-30	3	CLPTM1L
AIG1	8.00350468954037e-35	0.281913417396693	0.279	0.044	1.41501962911074e-30	3	AIG1
KDELR2	2.612755391381e-34	0.500092928644481	0.551	0.185	4.6193515319616e-30	3	KDELR2
S100A61	7.94533163528748e-34	0.644724152701919	0.939	0.627	1.40473463311883e-29	3	S100A6
PTTG1	2.43148853483811e-33	0.46631904865006	0.374	0.084	4.29887172959378e-29	3	PTTG1
LMAN1	2.56329170357715e-33	0.651304744482966	0.578	0.233	4.5318997319244e-29	3	LMAN1
SSR4	1.06544473248899e-32	0.778655467936324	0.925	0.742	1.88370628704053e-28	3	SSR4
UQCRQ	1.12306935936643e-32	0.495097149473929	0.748	0.38	1.98558662735984e-28	3	UQCRQ
RRBP1	1.5338401152528e-31	0.469991982124739	0.531	0.173	2.71182932376694e-27	3	RRBP1
COX5A	3.04739261462593e-31	0.506200675973701	0.762	0.422	5.38779014265864e-27	3	COX5A
ITM2C	9.1534787133847e-31	0.724533577863031	0.558	0.232	1.61833503652641e-26	3	ITM2C
VIM1	1.53187988208172e-29	0.60084566942196	0.946	0.741	2.70836363152048e-25	3	VIM
SLC1A5	1.5754678806746e-29	0.253645529121395	0.286	0.054	2.78542721303269e-25	3	SLC1A5
SPCS1	1.98800217139611e-29	0.551402631408583	0.837	0.621	3.51478783902833e-25	3	SPCS1
CANX	2.56274454523574e-29	0.48149717002784	0.714	0.361	4.53093235597679e-25	3	CANX
PABPC4	4.70645989727306e-29	0.427414204734934	0.605	0.236	8.32102109837876e-25	3	PABPC4
MTHFD2	1.22240962696844e-28	0.313636811698294	0.306	0.064	2.16122022048021e-24	3	MTHFD2
HM13	1.47139583401929e-28	0.451028652047991	0.565	0.219	2.6014278345461e-24	3	HM13
LMAN2	2.07406616554558e-28	0.495701737537914	0.694	0.376	3.66694898068458e-24	3	LMAN2
SUB1	2.63969555523944e-28	0.438382960368555	0.959	0.874	4.66698174166334e-24	3	SUB1
GAPDH1	9.94745819646875e-28	0.577184469378286	0.918	0.731	1.75871060913567e-23	3	GAPDH
CD631	5.71650722743585e-27	0.520643473744232	0.687	0.348	1.01067847781066e-22	3	CD63
SLC35B1	5.82872969932736e-27	0.287546055982042	0.374	0.096	1.03051941084108e-22	3	SLC35B1
SPATS2	6.41510994127292e-27	0.30391242645082	0.347	0.085	1.13419143761705e-22	3	SPATS2
MLEC	7.38485009090748e-27	0.415685313547713	0.626	0.267	1.30564149607244e-22	3	MLEC
HIST1H1B	1.28879550487197e-26	0.401841187703709	0.313	0.072	2.27859045261364e-22	3	HIST1H1B
MTDH	2.46212420672987e-26	0.45444124673696	0.918	0.693	4.35303559749841e-22	3	MTDH
KRTCAP2	6.75315543309906e-26	0.540287367055779	0.85	0.595	1.19395788057191e-21	3	KRTCAP2
CALU	1.18112926054332e-25	0.295530443804438	0.401	0.112	2.08823653264059e-21	3	CALU
SPCS2	3.61992230795044e-25	0.465016537745524	0.844	0.669	6.40002264045638e-21	3	SPCS2
DNAJB9	1.05363432084244e-24	0.31758473479516	0.374	0.106	1.86282547924944e-20	3	DNAJB9
S100A8	1.84371905128024e-24	0.943202523335679	0.259	0.056	3.25969528266346e-20	3	S100A8
S100A9	2.08309568010293e-24	0.904366014407747	0.265	0.058	3.68291316242198e-20	3	S100A9
SEL1L	2.36568838420878e-24	0.382123961067601	0.483	0.178	4.18253706328113e-20	3	SEL1L
FOSB	2.55462829245148e-24	0.348319118622746	0.259	0.054	4.51658282105422e-20	3	FOSB
LGALS3	4.48453902106242e-24	0.282497119510923	0.265	0.056	7.92866498923837e-20	3	LGALS3
STT3A	4.63144506487415e-24	0.264166389677093	0.327	0.082	8.18839487469749e-20	3	STT3A
IGHA1	8.41527468096205e-24	1.1803699516292	0.354	0.106	1.48782056359409e-19	3	IGHA1
PDXK	9.75851961935424e-24	0.291997686220949	0.374	0.108	1.72530626870183e-19	3	PDXK
MZB1	1.01718641879563e-23	0.874074244148703	0.592	0.368	1.79838558843068e-19	3	MZB1
PRDM11	1.19326148149183e-23	0.381616159279363	0.354	0.1	2.10968629927755e-19	3	PRDM1
ATOX1	1.9135871402661e-23	0.337438042682666	0.497	0.182	3.38322206399046e-19	3	ATOX1
RFLNB	1.91781861738169e-23	0.288164051443991	0.272	0.061	3.39070331553082e-19	3	RFLNB
TUBA1C	4.10665956080808e-23	0.410970657751174	0.32	0.085	7.26057410350869e-19	3	TUBA1C
ATP5MC3	4.14337251644731e-23	0.410673593851635	0.816	0.562	7.32548260907885e-19	3	ATP5MC3
SSR2	8.24752995867108e-23	0.423610507631205	0.864	0.681	1.45816329669305e-18	3	SSR2
DDOST	9.05895311375371e-23	0.39489880237023	0.558	0.248	1.60162291051166e-18	3	DDOST
S100A111	2.26755837702194e-22	0.514713611628659	0.701	0.36	4.0090432105748e-18	3	S100A11
TMBIM6	2.28889890892645e-22	0.352961300656472	0.898	0.715	4.04677327098196e-18	3	TMBIM6
MNDA	3.73952128544893e-22	0.527740247669394	0.265	0.062	6.61147363267371e-18	3	MNDA
RTN3	7.04414740118762e-22	0.308248002866615	0.456	0.159	1.24540526052997e-17	3	RTN3
AIF1	1.3671503607125e-21	0.381063787018157	0.252	0.057	2.41712183773971e-17	3	AIF1
SERP1	2.73510106075982e-21	0.351177659907461	0.932	0.752	4.83565867542337e-17	3	SERP1
PHPT1	7.71989632331384e-21	0.35997884150789	0.571	0.258	1.36487766996189e-16	3	PHPT1
SELENOK	1.00815478249873e-20	0.455774023371764	0.667	0.376	1.78241765545775e-16	3	SELENOK
ARF4	1.37886725292079e-20	0.3756887275135	0.476	0.194	2.43783730316395e-16	3	ARF4
ANXA5	7.39267937245366e-20	0.402520831608143	0.565	0.266	1.30702571304981e-15	3	ANXA5
TMED2	1.13715814923327e-19	0.366721748006695	0.565	0.27	2.01049560784443e-15	3	TMED2
TMEM208	1.96051386501082e-19	0.317798287638759	0.517	0.219	3.46618851333913e-15	3	TMEM208
TMCO1	2.86221172799798e-19	0.376292522183026	0.653	0.36	5.06039033510043e-15	3	TMCO1
TUBB4B	3.29081690221627e-19	0.463425703061037	0.469	0.2	5.81816428311837e-15	3	TUBB4B
ZBTB381	4.11600967782462e-19	0.411162771718902	0.469	0.199	7.27710511039393e-15	3	ZBTB38
MRPS24	6.85473281238496e-19	0.366358359258997	0.673	0.377	1.21191676122966e-14	3	MRPS24
LMNB1	1.77524388718657e-18	0.303703619620883	0.299	0.087	3.13863119254585e-14	3	LMNB1
TMEM167A	2.31570048003651e-18	0.326040604565492	0.558	0.264	4.09415844870455e-14	3	TMEM167A
MESD	2.63165087930066e-18	0.306403619201381	0.599	0.276	4.65275875460357e-14	3	MESD
OSTC	3.02300629228004e-18	0.409322103278082	0.626	0.353	5.3446751247511e-14	3	OSTC
DERL1	3.17464647799993e-18	0.315921183080976	0.497	0.214	5.61277497310387e-14	3	DERL1
COX8A	3.32700269430567e-18	0.387593461213692	0.769	0.549	5.88214076353243e-14	3	COX8A
S100A101	3.5643568758511e-18	0.515198155312708	0.633	0.333	6.30178295650475e-14	3	S100A10
NDUFA11	4.11751747407685e-18	0.321427549645378	0.796	0.528	7.27977089416787e-14	3	NDUFA11
LIME11	4.40525220676286e-18	0.4171983993137	0.49	0.216	7.78848590155674e-14	3	LIME1
LRRC59	6.46440143440502e-18	0.270817658036763	0.354	0.119	1.14290617360281e-13	3	LRRC59
TMED10	1.41352099395915e-17	0.365153333833746	0.633	0.366	2.49910511731978e-13	3	TMED10
CKS2	1.71698497892201e-17	0.31802324623971	0.354	0.122	3.03562944273411e-13	3	CKS2
FABP5	3.92959506387096e-17	0.295248446056308	0.34	0.112	6.94752407292387e-13	3	FABP5
S100A41	4.65826398663848e-17	0.514543550420271	0.837	0.515	8.23581072837684e-13	3	S100A4
GRN	7.75357534327677e-17	0.401294874596626	0.442	0.191	1.37083212069133e-12	3	GRN
SPN1	1.04954072801104e-16	0.314487215121572	0.456	0.184	1.85558800712352e-12	3	SPN
KDELR1	2.53803361051911e-16	0.309795089417074	0.51	0.244	4.48724342339778e-12	3	KDELR1
H2AFX	4.57373863583576e-16	0.258295232425243	0.259	0.074	8.08636990815762e-12	3	H2AFX
JCHAIN	5.04946302768144e-16	1.036424185799	0.558	0.388	8.92745063294079e-12	3	JCHAIN
CCDC1671	6.68639342641354e-16	0.27668201067733	0.415	0.166	1.18215435778991e-11	3	CCDC167
RPS27L	7.81742022825824e-16	0.330554080121105	0.776	0.529	1.38211989635606e-11	3	RPS27L
H2AFZ	1.04583464587267e-15	0.553360338943593	0.694	0.521	1.84903565390288e-11	3	H2AFZ
IDH2	1.10458929772999e-15	0.309111881884129	0.469	0.211	1.95291387838663e-11	3	IDH2
MRPL51	1.24488707464557e-15	0.32635375207342	0.694	0.427	2.20096034797337e-11	3	MRPL51
TYROBP	1.54132053456703e-15	0.367920172542615	0.279	0.087	2.72505470511451e-11	3	TYROBP
GUK11	1.62673238694436e-15	0.310513838462594	0.789	0.52	2.87606286011763e-11	3	GUK1
PPA1	2.11568644851833e-15	0.337171859372144	0.599	0.336	3.74053364098041e-11	3	PPA1
UBE2S	4.8229433042893e-15	0.374645052619652	0.401	0.17	8.52696376198349e-11	3	UBE2S
COPS91	5.18700188324096e-15	0.313100138802341	0.68	0.447	9.17061932957002e-11	3	COPS9
NDUFS5	5.63371568645473e-15	0.335402467539303	0.673	0.455	9.96040933365197e-11	3	NDUFS5
TRAM1	5.7808990963783e-15	0.342925575415679	0.687	0.444	1.02206296023968e-10	3	TRAM1
NSD2	6.49639245465841e-15	0.287474151356266	0.32	0.112	1.14856218598361e-10	3	NSD2
ANXA21	7.44323742923955e-15	0.46463374123325	0.551	0.342	1.31596437748955e-10	3	ANXA2
DYNLL1	8.67921034475386e-15	0.334360053577641	0.85	0.608	1.53448438895248e-10	3	DYNLL1
CDV3	9.52395476777009e-15	0.320047419904255	0.735	0.5	1.68383520294175e-10	3	CDV3
EMC7	1.05613747200983e-14	0.266674636625944	0.469	0.216	1.86725105051337e-10	3	EMC7
NDUFA4	1.2783420685957e-14	0.267371179565258	0.864	0.762	2.2601087772772e-10	3	NDUFA4
TMEM59	1.37939075032779e-14	0.321679982625035	0.755	0.544	2.43876284657954e-10	3	TMEM59
NME2	1.52332602743795e-14	0.28609164753032	0.912	0.835	2.6932404165103e-10	3	NME2
HAX1	1.58936807636359e-14	0.317235724327836	0.578	0.321	2.81000275901082e-10	3	HAX1
COX7A2	1.64565318972661e-14	0.282196952789358	0.898	0.723	2.90951483943664e-10	3	COX7A2
OST41	1.86645325955999e-14	0.277836133495598	0.939	0.782	3.29988936290207e-10	3	OST4
EIF4A1	2.07650872006377e-14	0.33369409241131	0.81	0.7	3.67126741707275e-10	3	EIF4A1
TIMM8B	5.06418628777602e-14	0.28505035222393	0.544	0.289	8.95348135678799e-10	3	TIMM8B
MGST31	1.04382273273697e-13	0.259961345874855	0.463	0.209	1.84547859147895e-09	3	MGST3
KPNA2	1.37923786144778e-13	0.293930669204506	0.259	0.085	2.43849253903967e-09	3	KPNA2
TMED9	2.28136817297339e-13	0.323428843229848	0.537	0.318	4.03345892981695e-09	3	TMED9
ATF4	2.40952222366045e-13	0.319343671074014	0.537	0.306	4.26003529143167e-09	3	ATF4
UBE2J1	3.11851088415599e-13	0.435699112980436	0.578	0.394	5.51352724318778e-09	3	UBE2J1
DSTN1	3.13087408196909e-13	0.278751036958627	0.449	0.21	5.53538537692134e-09	3	DSTN
POLR2L1	4.58038255275726e-13	0.292394429036086	0.694	0.453	8.09811635327483e-09	3	POLR2L
ANXA11	5.53690835773851e-13	0.429810322753302	0.429	0.206	9.78925397648169e-09	3	ANXA1
CCPG1	5.6488399230232e-13	0.269051405400519	0.415	0.19	9.98714898390501e-09	3	CCPG1
MAN1A1	6.02148260639634e-13	0.281601149866352	0.313	0.12	1.06459812481087e-08	3	MAN1A1
CAPN21	6.56583750143302e-13	0.250725298481485	0.388	0.168	1.16084007025336e-08	3	CAPN2
SMC4	6.77784853088344e-13	0.372241580118489	0.415	0.201	1.19832362026019e-08	3	SMC4
STT3B	9.9480559032795e-13	0.273521877028922	0.517	0.273	1.75881628369981e-08	3	STT3B
H2AFV	1.09323199891239e-12	0.44387333410483	0.585	0.404	1.93283417407711e-08	3	H2AFV
HERPUD1	1.37106729739245e-12	0.427874275876542	0.66	0.479	2.42404698178986e-08	3	HERPUD1
JTB	1.4628131931268e-12	0.268573066291769	0.782	0.586	2.58625372544818e-08	3	JTB
CD38	1.9637991275355e-12	0.306900167901277	0.435	0.208	3.47199685748276e-08	3	CD38
PDIA3	2.15735495131373e-12	0.311719565762872	0.66	0.458	3.81420355392268e-08	3	PDIA3
LDHA	3.22688162034044e-12	0.361808181912568	0.605	0.406	5.7051267047619e-08	3	LDHA
ATP5PF	3.26022126347698e-12	0.282331765462822	0.803	0.573	5.7640711938273e-08	3	ATP5PF
NME1	3.44745596529015e-12	0.258533644773015	0.367	0.161	6.09510214663298e-08	3	NME1
UFC1	5.31056214156893e-12	0.263030747119214	0.707	0.463	9.38907386629387e-08	3	UFC1
YWHAE	8.99562066882075e-12	0.287929469617713	0.551	0.319	1.59042573424751e-07	3	YWHAE
PRDX3	1.1475843894942e-11	0.250997230811965	0.381	0.178	2.02892920062574e-07	3	PRDX3
COPE	1.5378714259414e-11	0.268800703080593	0.748	0.53	2.7189566810644e-07	3	COPE
DAD1	1.89281081585376e-11	0.284304611764093	0.667	0.502	3.34648952242944e-07	3	DAD1
NDUFB6	1.96519974624945e-11	0.263949903587888	0.476	0.256	3.47447315136902e-07	3	NDUFB6
UQCRH	2.42659264373507e-11	0.259045122078335	0.932	0.816	4.2902157941236e-07	3	UQCRH
CTSD1	2.48907843973873e-11	0.268994720467287	0.347	0.153	4.40069068145807e-07	3	CTSD
SEC11A	2.64855937455556e-11	0.275076708098592	0.653	0.451	4.68265297421424e-07	3	SEC11A
TPM4	2.8210132297136e-11	0.348623726076489	0.599	0.441	4.98755139013364e-07	3	TPM4
CREB3L2	3.92852347594435e-11	0.266513067402962	0.367	0.175	6.94562950546961e-07	3	CREB3L2
ATP5MF	5.50208349935678e-11	0.265047488282181	0.782	0.605	9.72768362686278e-07	3	ATP5MF
LMO4	5.66270047517157e-11	0.265262354657159	0.456	0.234	1.00116544401033e-06	3	LMO4
COX7B	6.93265389846454e-11	0.289947178035124	0.714	0.537	1.22569320924853e-06	3	COX7B
NDUFC2	7.40967677872159e-11	0.261225998514972	0.694	0.466	1.31003085447798e-06	3	NDUFC2
SRM	8.17385873204125e-11	0.319750638261165	0.449	0.254	1.44513822382489e-06	3	SRM
ATP5F1A	1.2752909084621e-10	0.272109253470039	0.707	0.534	2.254714326161e-06	3	ATP5F1A
FOS	1.46198576656679e-10	0.511792752276953	0.327	0.157	2.58479083529009e-06	3	FOS
ATRAID	1.95734686307955e-10	0.268849304438755	0.524	0.316	3.46058925392464e-06	3	ATRAID
SMC2	2.18843967237512e-10	0.254782424602063	0.32	0.14	3.86916134075921e-06	3	SMC2
GSTP11	2.6890682230123e-10	0.356141769437765	0.619	0.46	4.75427261828574e-06	3	GSTP1
PSAP	2.90954812268784e-10	0.325753249820128	0.544	0.332	5.1440810809121e-06	3	PSAP
CDK2AP2	5.65377384559329e-10	0.264154823465035	0.497	0.289	9.99587215900894e-06	3	CDK2AP2
STMN1	6.58455343439353e-10	0.535678865427044	0.429	0.266	1.16414904720078e-05	3	STMN1
ATP5MPL	9.22277080389572e-10	0.256439057464516	0.755	0.604	1.63058587812876e-05	3	ATP5MPL
NEAT11	1.4210196615136e-09	0.33328596850557	0.823	0.614	2.51236276155605e-05	3	NEAT1
GLRX	1.63135687351034e-09	0.257721485629963	0.578	0.371	2.88423895236628e-05	3	GLRX
HMGB2	3.1616254267639e-09	0.623613999301176	0.476	0.35	5.58975375451857e-05	3	HMGB2
TKT	3.27084395325599e-09	0.305651337532403	0.565	0.377	5.78285210935659e-05	3	TKT
LSM5	3.31589103394158e-09	0.250502144016954	0.531	0.339	5.86249534800872e-05	3	LSM5
HSPD1	5.4329228942951e-09	0.275768313925775	0.612	0.435	9.60540767711373e-05	3	HSPD1
PDCD5	6.72033084626049e-09	0.253448506945569	0.49	0.308	0.000118815449361885	3	PDCD5
MZT2A	7.75672676260039e-09	0.257088784880885	0.626	0.463	0.000137138929162775	3	MZT2A
LDHB1	8.84907228851162e-09	0.281865116142198	0.687	0.519	0.000156451598060885	3	LDHB
TUBB	1.57223476028457e-08	0.48690378076779	0.49	0.363	0.000277971105618311	3	TUBB
PRELID1	2.32173836979035e-08	0.252917294363508	0.633	0.477	0.000410483343778934	3	PRELID1
PGAM1	3.22066257860226e-08	0.264884130900077	0.497	0.326	0.00056941314389688	3	PGAM1
CCDC88A	6.66607390451742e-08	0.27771042267979	0.327	0.17	0.00117856186631868	3	CCDC88A
ANP32B	9.53168504493133e-08	0.265579978161388	0.776	0.693	0.00168520191594386	3	ANP32B
CKS1B	5.55704810155484e-07	0.25892334943585	0.313	0.176	0.00982486104354896	3	CKS1B
TENT5C	1.44899789648073e-06	0.27293695143371	0.374	0.244	0.0256182828097793	3	TENT5C
TPI11	1.72948311336731e-06	0.279143936155113	0.551	0.436	0.030577261444334	3	TPI1
ANP32E	4.16934194805593e-05	0.268739203665069	0.449	0.36	0.737139656416289	3	ANP32E
TUBA1B	0.000119638449575763	0.460968170813261	0.578	0.578	1	3	TUBA1B
JPT1	0.000135896672257939	0.277985334073897	0.435	0.34	1	3	JPT1
PKM	0.000141568217587323	0.251227366409297	0.469	0.396	1	3	PKM
IGKC	0.000216751552163324	0.519274725084277	0.701	0.779	1	3	IGKC
DUT	0.000741220979247592	0.304885214172869	0.422	0.354	1	3	DUT
TSPO	0.00240166363312002	0.258862546707551	0.49	0.455	1	3	TSPO
AIM2	1.24678140644106e-128	0.713005639602412	0.714	0.077	2.20430952658779e-124	4	AIM2
SSPN	6.43609361527824e-107	0.514966063552677	0.436	0.029	1.13790135118119e-102	4	SSPN
CLECL1	9.2029967846465e-89	0.584920367672444	0.662	0.096	1.6270898315255e-84	4	CLECL1
TNFRSF13B	5.15401629343589e-78	0.564185350898911	0.654	0.107	9.11230080679466e-74	4	TNFRSF13B
TEX9	1.9248401541551e-75	0.312521580143598	0.293	0.017	3.40311739254622e-71	4	TEX9
IGHG1	9.43338309296521e-68	0.466043674925895	0.504	0.07	1.66782213083625e-63	4	IGHG1
IGHG3	1.12602227564765e-58	0.48940871946663	0.534	0.091	1.99080738334504e-54	4	IGHG3
IGHA11	2.11005022007545e-52	0.598316988231957	0.526	0.099	3.73056878909339e-48	4	IGHA1
CRIP11	2.65363627981314e-49	0.840125677430514	0.977	0.58	4.69162894270963e-45	4	CRIP1
COL4A4	3.13176657503743e-46	0.261837967102186	0.286	0.031	5.53696330466617e-42	4	COL4A4
IGHA21	5.82436652602907e-46	0.435276493277089	0.331	0.043	1.02974800180194e-41	4	IGHA2
GPR183	1.01260995674506e-44	0.550525426290335	0.714	0.221	1.79029440352526e-40	4	GPR183
EGR1	1.2370617782962e-39	0.389791766721854	0.293	0.039	2.18712522402769e-35	4	EGR1
GSN	5.07235184440283e-36	0.260165982659279	0.286	0.041	8.96791806090421e-32	4	GSN
HLA-DPB1	1.3435620298552e-33	0.291981932511192	1	0.956	2.37541766878399e-29	4	HLA-DPB1
CPNE5	1.3308288760102e-32	0.45219721274715	0.669	0.243	2.35290545278604e-28	4	CPNE5
CRIP2	1.78381976402327e-32	0.283385891409303	0.256	0.037	3.15379334279314e-28	4	CRIP2
MARCKS	5.81863259216823e-32	0.529088144553479	0.85	0.397	1.02873424229534e-27	4	MARCKS
LTB	1.33994923189696e-31	0.303389491774374	0.992	0.924	2.36903024199382e-27	4	LTB
CTSH	3.43502127884047e-31	0.428849028748287	0.647	0.228	6.07311762098994e-27	4	CTSH
ACP5	6.50690051146508e-31	0.369125203221087	0.496	0.139	1.15042001042703e-26	4	ACP5
HLA-DPA11	8.98178217820667e-31	0.285098627385859	1	0.949	1.58797908910694e-26	4	HLA-DPA1
COTL11	2.3360172345295e-30	0.475756341877896	0.887	0.479	4.13007847064816e-26	4	COTL1
ANXA22	4.39018118892795e-29	0.470319353612785	0.752	0.334	7.76184034202462e-25	4	ANXA2
CD27	7.31092179037069e-29	0.330964988135687	0.436	0.111	1.29257097253754e-24	4	CD27
S100A102	2.01274516077565e-28	0.578708552416227	0.767	0.329	3.55853344425135e-24	4	S100A10
ANXA4	1.04092355388086e-27	0.427354002540485	0.669	0.27	1.84035284326136e-23	4	ANXA4
IFI30	1.41760510902363e-26	0.466962549232698	0.707	0.323	2.50632583275378e-22	4	IFI30
ITGB11	1.95090706475878e-25	0.61937862016754	0.677	0.334	3.44920369049353e-21	4	ITGB1
FXYD1	1.61381407534095e-24	0.270676923078201	0.301	0.065	2.85322328520279e-20	4	FXYD1
NME21	8.90160262561021e-24	0.335485972392977	0.97	0.833	1.57380334420788e-19	4	NME2
CD82	1.25585706757605e-22	0.374824057175783	0.647	0.285	2.22035529547446e-18	4	CD82
BCL2A1	2.40642412986488e-22	0.275583915465922	0.391	0.112	4.25455786160111e-18	4	BCL2A1
ID3	8.60084742447152e-22	0.360254912059548	0.564	0.218	1.52062982464657e-17	4	ID3
DUS2	1.05404972029006e-21	0.270267405113457	0.421	0.129	1.86355990547282e-17	4	DUS2
SCIMP	1.0946454259282e-21	0.393907579457916	0.579	0.237	1.93533311304105e-17	4	SCIMP
XIST2	2.49924996883812e-21	0.442726851599221	0.662	0.259	4.41867394490579e-17	4	XIST
BLK	9.61966898399454e-21	0.37328377171597	0.759	0.414	1.70075747637023e-16	4	BLK
TAGLN2	2.47037652328196e-20	0.401166917834299	0.88	0.657	4.36762569316251e-16	4	TAGLN2
DAAM1	2.6557610601573e-19	0.321144081093045	0.444	0.155	4.6953855543581e-15	4	DAAM1
LYPLAL1	3.26158888713551e-19	0.342412746441339	0.429	0.156	5.76648915245559e-15	4	LYPLAL1
IER21	1.65243125448998e-18	0.445883314574515	0.827	0.57	2.92149845793829e-14	4	IER2
CD1C	4.44197371604531e-17	0.346275408201554	0.459	0.182	7.8534095299681e-13	4	CD1C
TMEM156	9.56967017950653e-17	0.332292403669794	0.669	0.353	1.69191768773675e-12	4	TMEM156
CAPG	8.52937929931411e-16	0.311792175784218	0.647	0.325	1.50799426011873e-11	4	CAPG
CCDC50	2.03602382881696e-15	0.355562969703224	0.759	0.495	3.59969012934839e-11	4	CCDC50
R3HDM4	3.30576852609595e-15	0.270284445218915	0.511	0.224	5.84459875413763e-11	4	R3HDM4
GAPDH2	3.73317697733807e-15	0.337030624587963	0.94	0.731	6.60025689593371e-11	4	GAPDH
TKT1	6.06757854942377e-15	0.337125640198092	0.669	0.373	1.07274788753812e-10	4	TKT
SMARCB1	6.30923548650096e-15	0.289503222326562	0.632	0.32	1.11547283401337e-10	4	SMARCB1
AC004687.1	1.19876310129837e-14	0.35093398553725	0.88	0.666	2.11941316309552e-10	4	AC004687.1
ZFAND6	1.21876721088922e-14	0.301268331413317	0.662	0.368	2.15478042885214e-10	4	ZFAND6
HLA-DQA11	1.58183847918118e-14	0.275529190515091	0.985	0.857	2.79669043119232e-10	4	HLA-DQA1
EZR	2.10500070645086e-14	0.305688607852108	0.865	0.632	3.72164124900513e-10	4	EZR
IER5	2.18873953262485e-14	0.316149522395416	0.617	0.333	3.86969149368073e-10	4	IER5
HIGD2A	2.92482002960086e-14	0.306302861545094	0.782	0.521	5.17108181233432e-10	4	HIGD2A
MRPL40	3.44755045570947e-14	0.278225031103011	0.511	0.238	6.09526920569434e-10	4	MRPL40
IFT57	4.88741356142679e-14	0.303562056242542	0.549	0.276	8.64094717660256e-10	4	IFT57
CR1	1.10994117559026e-13	0.272839773722618	0.421	0.177	1.96237599844359e-09	4	CR1
SPIB	1.37148752141432e-13	0.316777928258183	0.835	0.542	2.42478993786052e-09	4	SPIB
OSBPL10	5.11370957515221e-13	0.273096421347739	0.519	0.252	9.04103852886911e-09	4	OSBPL10
PYCARD	9.39446703778644e-13	0.289704396692242	0.632	0.357	1.66094177228064e-08	4	PYCARD
GSTK11	1.21225972587854e-12	0.290050387671552	0.677	0.383	2.14327519535326e-08	4	GSTK1
PLP2	1.2268617004414e-12	0.278154245075598	0.707	0.434	2.1690914863804e-08	4	PLP2
PSMB91	2.13917210187054e-12	0.267967026306114	0.902	0.715	3.78205627610712e-08	4	PSMB9
CIB11	2.50068507398521e-12	0.330984579598277	0.699	0.451	4.42121121080586e-08	4	CIB1
ATP2B1	5.05881276380503e-12	0.310602496061107	0.729	0.499	8.94398096640729e-08	4	ATP2B1
NEAT12	1.98057302486007e-11	0.34091430877951	0.872	0.613	3.5016531079526e-07	4	NEAT1
COBLL11	2.02410902796718e-11	0.25681755772617	0.549	0.277	3.57862476144597e-07	4	COBLL1
SYNGR2	2.73796500008935e-11	0.261651896556014	0.699	0.421	4.84072212015798e-07	4	SYNGR2
BANK11	3.26616955064157e-11	0.255136499948696	0.97	0.793	5.7745877655343e-07	4	BANK1
PLEK1	5.09692609433081e-11	0.304795871475017	0.714	0.473	9.01136533477688e-07	4	PLEK
POU2AF1	9.5882469505898e-11	0.258710762737727	0.571	0.318	1.69520206086428e-06	4	POU2AF1
RNASET2	1.05004829907709e-10	0.258258393674233	0.842	0.666	1.8564853927683e-06	4	RNASET2
FXYD51	1.66839860150566e-10	0.251683222241111	0.82	0.618	2.94972872746201e-06	4	FXYD5
PCED1B-AS11	1.72258413541437e-10	0.258237198958319	0.767	0.473	3.0455287514126e-06	4	PCED1B-AS1
EMP31	3.23164308682918e-10	0.269180976770366	0.902	0.749	5.71354497751399e-06	4	EMP3
AHNAK1	1.24632315121033e-09	0.317352410577791	0.714	0.5	2.20349933133986e-05	4	AHNAK
PPP1R14A	4.23223615740406e-09	0.266903288266012	0.444	0.24	7.48259352629037e-05	4	PPP1R14A
S100A62	6.56316802902799e-09	0.261707354281615	0.865	0.632	0.000116036810753215	4	S100A6
JCHAIN1	4.74567404643901e-08	0.325455154092473	0.579	0.388	0.000839035171410417	4	JCHAIN
DUSP21	5.01284027980856e-05	0.27034707542054	0.256	0.142	0.886270161470153	4	DUSP2
FCGR3B	0	0.908253098342067	0.61	0.006	0	5	FCGR3B
S100A81	7.35904947879328e-289	1.66877142632627	0.873	0.032	1.30107994785065e-284	5	S100A8
S100A91	7.91459402168726e-278	1.69620873669604	0.873	0.036	1.39930022303431e-273	5	S100A9
MNDA1	2.94401146306662e-261	1.28449865334943	0.864	0.04	5.20501226670179e-257	5	MNDA
CSF3R	2.73888890080686e-260	0.827888760062942	0.686	0.019	4.84235557662653e-256	5	CSF3R
G0S2	6.66184622610032e-232	0.643688706195946	0.466	0.005	1.17781441277454e-227	5	G0S2
FPR1	1.88401168214198e-211	0.576719601244705	0.483	0.009	3.33093265402702e-207	5	FPR1
CXCR2	2.34511489557605e-200	0.635484791584347	0.525	0.014	4.14616313537845e-196	5	CXCR2
C5AR1	6.94585943047602e-194	0.444802682537628	0.415	0.006	1.22802794730816e-189	5	C5AR1
PTGS2	2.46580479706752e-193	0.613000152935916	0.424	0.007	4.35954288121538e-189	5	PTGS2
AQP9	1.57408128702876e-184	0.350690337547283	0.314	0.001	2.78297571546685e-180	5	AQP9
SERPINA1	1.07008197390926e-183	0.5777678320716	0.542	0.018	1.89190492987158e-179	5	SERPINA1
AIF11	7.27043100131495e-183	0.90836368747417	0.703	0.04	1.28541220103248e-178	5	AIF1
FCGR2A	7.52964617538341e-174	0.511080113734319	0.475	0.014	1.33124144380779e-169	5	FCGR2A
STEAP4	2.54800319338714e-159	0.352131223925014	0.288	0.002	4.50486964590847e-155	5	STEAP4
CMTM2	2.31167197930107e-157	0.436085790061731	0.322	0.004	4.08703605940429e-153	5	CMTM2
LUCAT1	4.16949343060097e-155	0.475782816546468	0.373	0.008	7.37166438530252e-151	5	LUCAT1
TYROBP1	1.84620275637181e-148	0.898361792827654	0.78	0.069	3.26408647326537e-144	5	TYROBP
SMIM25	1.00208894771179e-141	0.341089365372077	0.297	0.004	1.77169325955445e-137	5	SMIM25
NAMPT	1.24370418421832e-138	1.20048067330061	0.898	0.128	2.19886899769798e-134	5	NAMPT
CLEC7A	1.32193795961671e-126	0.361652408666285	0.314	0.007	2.33718631260235e-122	5	CLEC7A
S100A12	1.25782192445754e-122	0.575679201508819	0.381	0.014	2.22382916244093e-118	5	S100A12
JAML	2.14370389455213e-122	0.561122425065196	0.568	0.041	3.79006848556816e-118	5	JAML
IGSF6	1.89596008225706e-118	0.512194433713566	0.449	0.024	3.35205742543048e-114	5	IGSF6
CXCL8	1.73199475126312e-117	0.495202072552075	0.305	0.008	3.0621667202332e-113	5	CXCL8
NCF2	6.34109030052585e-117	0.562335110140444	0.576	0.045	1.12110476513297e-112	5	NCF2
RGS2	7.51007061338691e-112	0.793182837666852	0.703	0.08	1.32778048444681e-107	5	RGS2
LILRB3	1.53463128840456e-111	0.365935556033745	0.314	0.009	2.71322811789926e-107	5	LILRB3
LST1	8.92340194984432e-106	0.950601039384002	0.881	0.159	1.57765746473248e-101	5	LST1
CEBPD	4.06385322538553e-101	0.570774331507934	0.525	0.044	7.18489250248161e-97	5	CEBPD
P2RY13	2.2630224931588e-96	0.289174652560418	0.263	0.007	4.00102376790476e-92	5	P2RY13
TREM1	9.20895192064086e-94	0.272458426797818	0.28	0.009	1.6281426995693e-89	5	TREM1
IFITM3	2.92886676876554e-85	0.563918744797306	0.424	0.034	5.17823644717747e-81	5	IFITM3
CPPED1	1.19985932940403e-82	0.460048116919545	0.475	0.045	2.12135129438633e-78	5	CPPED1
FOS1	8.56965440868161e-76	0.926117406629168	0.729	0.142	1.51511489945491e-71	5	FOS
FGL2	9.50612775804485e-74	0.498513884165847	0.458	0.048	1.68068338762233e-69	5	FGL2
SRGN2	4.86096646497262e-73	1.003463246277	0.949	0.317	8.59418871007159e-69	5	SRGN
MXD1	1.8993642425141e-71	0.525630588174396	0.5	0.06	3.35807598076493e-67	5	MXD1
SOD2	1.57839396788328e-70	0.94513017841223	0.831	0.23	2.79060053521765e-66	5	SOD2
NEAT13	3.46938605366997e-67	1.05292167364467	1	0.609	6.13387454288851e-63	5	NEAT1
RNF149	9.84807529975902e-65	0.641897399104259	0.729	0.159	1.74113971299739e-60	5	RNF149
FCN1	1.7630869991085e-64	0.482725313379826	0.339	0.028	3.11713781442383e-60	5	FCN1
LYZ1	2.46502264507516e-59	0.727380755055296	0.364	0.036	4.35816003649289e-55	5	LYZ
S100A112	5.80285592748643e-59	0.952077530391256	0.89	0.355	1.0259449279796e-54	5	S100A11
CLEC12A	7.41890450268768e-59	0.268617260741976	0.263	0.017	1.31166231607518e-54	5	CLEC12A
FTH1	8.56731886792533e-59	0.466054112210514	1	0.997	1.5147019758492e-54	5	FTH1
FCER1G	1.42313003017427e-58	0.403639904134183	0.356	0.034	2.51609389334811e-54	5	FCER1G
CEBPB	2.36768234402208e-54	0.643993453579933	0.712	0.188	4.18606238423103e-50	5	CEBPB
DUSP1	1.0431801869243e-51	0.802939530419011	0.856	0.352	1.84434257048217e-47	5	DUSP1
IFITM21	1.20522962205002e-51	0.835141305271725	0.992	0.687	2.13084597178443e-47	5	IFITM2
FTL	2.23896331974837e-51	0.338790122194151	1	0.986	3.95848714931512e-47	5	FTL
CFD	8.04327953531329e-51	0.328581455721992	0.305	0.03	1.42205182184339e-46	5	CFD
DUSP6	1.0076879018081e-45	0.453934861734456	0.475	0.085	1.78159221039673e-41	5	DUSP6
SAT1	7.30966468339657e-43	0.689578597730969	0.941	0.612	1.29234871602451e-38	5	SAT1
ITM2B1	4.13192346031153e-42	0.565364236961087	0.975	0.769	7.30524067783079e-38	5	ITM2B
AC020916.1	2.10894055814767e-41	0.312015221548921	0.339	0.045	3.72860690680507e-37	5	AC020916.1
TNFSF13B	4.38051244907398e-39	0.308504176649991	0.322	0.044	7.7447460099628e-35	5	TNFSF13B
NIBAN11	4.09759256379689e-37	0.452642333586383	0.542	0.132	7.2445436527929e-33	5	NIBAN1
IER22	6.38680173652854e-37	0.598646449801394	0.941	0.566	1.12918654701825e-32	5	IER2
MYO1F1	1.03032697763638e-36	0.504235368080527	0.695	0.225	1.82161809646112e-32	5	MYO1F
TYMP	1.55180763020144e-35	0.541127471631842	0.61	0.19	2.74359589019614e-31	5	TYMP
FYB11	1.10516140436442e-34	0.628844083439239	0.729	0.24	1.95392536291629e-30	5	FYB1
EFHD21	4.28729636221625e-34	0.553439405502737	0.72	0.265	7.57993996839834e-30	5	EFHD2
CSF2RB	5.07344181688918e-34	0.2942446430745	0.263	0.034	8.96984513226007e-30	5	CSF2RB
SLC25A37	4.36214870282298e-33	0.579679890407736	0.712	0.283	7.71227890659102e-29	5	SLC25A37
CST31	1.0349261131453e-32	0.430945130351359	0.305	0.047	1.82974936804089e-28	5	CST3
LITAF1	1.0153382258801e-31	0.553774903844999	0.831	0.437	1.79511798335602e-27	5	LITAF
NABP1	1.18759869339646e-31	0.426019956380461	0.508	0.136	2.09967448992494e-27	5	NABP1
S100A42	3.81643081601677e-31	0.737283395695989	0.941	0.514	6.74744968271766e-27	5	S100A4
VNN2	3.08871951461584e-30	0.318836764558439	0.356	0.07	5.4608561018408e-26	5	VNN2
S100A63	8.45431046061532e-30	0.639169634755646	0.89	0.632	1.49472208943679e-25	5	S100A6
GCA	2.9978139856061e-29	0.521281554719943	0.619	0.229	5.30013512655159e-25	5	GCA
CTSS	2.37551875942648e-28	0.482945110012334	0.89	0.75	4.19991716666601e-24	5	CTSS
BRI3	8.16678121495412e-28	0.473968792646542	0.737	0.326	1.44388691880389e-23	5	BRI3
SDCBP	1.57952381775013e-26	0.456406534314407	0.644	0.257	2.79259810978223e-22	5	SDCBP
H3F3B	7.38617559712893e-26	0.25321023916509	1	0.979	1.3058758455724e-21	5	H3F3B
GNAQ	7.70552720062506e-26	0.268060391079264	0.297	0.056	1.36233720907051e-21	5	GNAQ
SORL1	1.29755361117155e-24	0.467343996425558	0.695	0.297	2.2940747845513e-20	5	SORL1
MEGF9	4.21293374181737e-24	0.321206909881286	0.356	0.085	7.44846685553312e-20	5	MEGF9
CFLAR1	7.68530957558066e-24	0.469435891178735	0.822	0.439	1.35876273296266e-19	5	CFLAR
ADGRE51	1.11771264935896e-23	0.37063110166594	0.534	0.177	1.97611596406665e-19	5	ADGRE5
GABARAP	1.24174789558971e-23	0.356652478172509	0.958	0.779	2.19541027940261e-19	5	GABARAP
VSIR	1.80063253385332e-23	0.327699049352729	0.475	0.144	3.18351831985267e-19	5	VSIR
VMP1	1.59639384475405e-22	0.406847406264932	0.593	0.238	2.82242431752516e-18	5	VMP1
PECAM1	1.64488311744082e-22	0.326794687803135	0.458	0.139	2.90815335163536e-18	5	PECAM1
GLUL	3.09823905309679e-21	0.395197003221644	0.466	0.156	5.47768664587513e-17	5	GLUL
RNF130	1.39406848144818e-20	0.284774058567431	0.373	0.102	2.46471307520038e-16	5	RNF130
RNASEK	6.17956146854874e-20	0.338997831184068	0.915	0.767	1.09254646763942e-15	5	RNASEK
CKLF1	1.82370774281861e-19	0.380536484479837	0.644	0.298	3.2243152893033e-15	5	CKLF
MIDN	7.44252761878829e-19	0.353183614545327	0.508	0.194	1.31583888300177e-14	5	MIDN
GMFG1	1.01523006754857e-18	0.329726910378028	0.915	0.762	1.79492675942588e-14	5	GMFG
PLXNC1	1.73445152532189e-18	0.276757758679481	0.356	0.102	3.06651029676911e-14	5	PLXNC1
TNFSF10	1.96807366798388e-18	0.370849505951502	0.576	0.247	3.4795542449955e-14	5	TNFSF10
MCL1	5.75548450961301e-18	0.416427037702526	0.703	0.407	1.01756966129958e-13	5	MCL1
FCGRT	8.3607115653153e-18	0.27707299024345	0.432	0.144	1.47817380474774e-13	5	FCGRT
GIMAP41	2.23475192350676e-17	0.389647630686902	0.525	0.204	3.95104140075996e-13	5	GIMAP4
LRRK2	2.23497043656e-17	0.346505371449254	0.449	0.167	3.95142773183808e-13	5	LRRK2
PTPRE	4.09138941444677e-17	0.320121355274711	0.458	0.166	7.23357648474188e-13	5	PTPRE
ITGB21	9.77839560162326e-17	0.450200326757903	0.737	0.476	1.72882034236699e-12	5	ITGB2
KLF61	1.01559493032262e-16	0.406719102373934	0.797	0.527	1.7955718368104e-12	5	KLF6
LRRFIP1	1.29514740536149e-16	0.325826403580928	0.941	0.728	2.28982061267911e-12	5	LRRFIP1
XIST3	1.44256923944139e-16	0.494333208549554	0.585	0.264	2.55046241533238e-12	5	XIST
IRF11	5.0983918329428e-16	0.398637331735084	0.771	0.526	9.01395676064287e-12	5	IRF1
RAB11FIP1	1.12098241615659e-15	0.362127775026556	0.593	0.288	1.98189691176486e-11	5	RAB11FIP1
SLC2A3	1.80125935186567e-15	0.329428359055254	0.525	0.226	3.1846265340985e-11	5	SLC2A3
UBE2D1	3.60203701307017e-15	0.286553489025154	0.432	0.163	6.36840143910806e-11	5	UBE2D1
LCP21	4.70775976471633e-15	0.27679507827186	0.415	0.151	8.32331926401848e-11	5	LCP2
SMCHD1	5.68396027413808e-15	0.33884699744598	0.89	0.683	1.00492417646761e-10	5	SMCHD1
WIPF1	6.96609110143139e-15	0.362048388090006	0.746	0.477	1.23160490673307e-10	5	WIPF1
TKT2	7.76197401894441e-15	0.374455605601894	0.653	0.375	1.37231700654937e-10	5	TKT
COTL12	8.48635057362741e-15	0.375356951927101	0.746	0.487	1.50038678141733e-10	5	COTL1
PLEK2	1.28356814847166e-14	0.367164474981853	0.754	0.472	2.26934848649789e-10	5	PLEK
RAC1	1.48218450566732e-14	0.324305356282322	0.788	0.504	2.62050220601982e-10	5	RAC1
MX2	1.48893294474291e-14	0.284957014008406	0.364	0.129	2.63243344630547e-10	5	MX2
LCP11	1.75296867126395e-14	0.326438562550088	0.89	0.703	3.09924861079466e-10	5	LCP1
ARPC5	2.24263041195184e-14	0.296558208301139	0.898	0.742	3.96497056833085e-10	5	ARPC5
TNFRSF1B1	2.90486967225497e-14	0.341247747264074	0.466	0.205	5.13580958054679e-10	5	TNFRSF1B
TSPO1	3.60295339786595e-14	0.351869837925958	0.695	0.447	6.37002160742701e-10	5	TSPO
NUP214	5.10169425010666e-14	0.281925044590397	0.415	0.163	9.01979543418857e-10	5	NUP214
IGF2R	5.70263403445023e-14	0.291332446736344	0.475	0.199	1.0082256972908e-09	5	IGF2R
TXN2	7.36242632623456e-14	0.316352741604747	0.61	0.308	1.30167697447827e-09	5	TXN
ZFP36L1	8.66492753724546e-14	0.315536836456008	0.932	0.756	1.531959188585e-09	5	ZFP36L1
JUNB	1.25172755667155e-13	0.348110626869845	0.847	0.613	2.2130543201953e-09	5	JUNB
CDC42EP31	1.26272939953321e-13	0.279561355327179	0.415	0.167	2.23250557837472e-09	5	CDC42EP3
LGALS12	1.55944339873118e-13	0.430693648741854	0.492	0.225	2.75709592895672e-09	5	LGALS1
JPT11	1.7652701377541e-13	0.312466265136335	0.627	0.333	3.12099760354925e-09	5	JPT1
TALDO1	2.86860035118305e-13	0.349928917788531	0.653	0.395	5.07168542089163e-09	5	TALDO1
PSMB92	3.17610135145186e-13	0.307050439923622	0.89	0.717	5.61534718936689e-09	5	PSMB9
ARRB2	4.62501814715074e-13	0.285471504877135	0.441	0.192	8.1770320841625e-09	5	ARRB2
ELOB	1.0360185384447e-12	0.260593449858321	0.847	0.729	1.83168077597023e-08	5	ELOB
CD46	1.2725644924867e-12	0.315853180072423	0.585	0.331	2.24989402271649e-08	5	CD46
C4orf48	3.27606365820738e-12	0.26250208911709	0.458	0.202	5.79208054771065e-08	5	C4orf48
FMNL1	3.55831484213681e-12	0.300225229912717	0.686	0.428	6.29110064089788e-08	5	FMNL1
TUBA1A	4.9517797168424e-12	0.327522392157024	0.695	0.455	8.75474653937735e-08	5	TUBA1A
SEC14L1	7.76746303518334e-12	0.284764411588138	0.483	0.231	1.37328746462041e-07	5	SEC14L1
MT2A1	8.46765133196738e-12	0.290102966254784	0.458	0.205	1.49708075549183e-07	5	MT2A
CLEC2B1	1.73042937440094e-11	0.315197378082796	0.627	0.384	3.05939913394086e-07	5	CLEC2B
PREX11	3.31520427546616e-11	0.256359246716324	0.441	0.203	5.86128115902418e-07	5	PREX1
ABTB1	3.42223813503974e-11	0.26522237522482	0.381	0.165	6.05051702275026e-07	5	ABTB1
PYCARD1	6.57781685868522e-11	0.289781751647714	0.602	0.359	1.16295802061555e-06	5	PYCARD
GNLY1	1.0171036963917e-10	0.400755226115156	0.322	0.117	1.79823933522053e-06	5	GNLY
TRBC11	1.4932317163469e-10	0.374999444045914	0.398	0.174	2.64003367450133e-06	5	TRBC1
IL321	1.88102507147408e-10	0.437964448703657	0.5	0.238	3.32565232636617e-06	5	IL32
CCL41	2.61844099623247e-10	0.292400226264766	0.373	0.158	4.62940368133901e-06	5	CCL4
GZMH1	3.04596476331745e-10	0.360084727162382	0.398	0.167	5.38526570154526e-06	5	GZMH
ZFP36	4.34619931127815e-10	0.302012769683039	0.559	0.338	7.68408038233976e-06	5	ZFP36
NOP10	5.48192343977747e-10	0.251438733385675	0.763	0.558	9.69204064152656e-06	5	NOP10
CAP1	5.57715536654024e-10	0.261561212586188	0.805	0.64	9.86041068804315e-06	5	CAP1
NKG71	6.20264810226268e-10	0.445998688236636	0.458	0.209	1.09662818448004e-05	5	NKG7
CCL51	6.41082288060066e-10	0.461288732531542	0.475	0.22	1.1334334852902e-05	5	CCL5
CD3D1	8.29920292895862e-10	0.361626249499198	0.449	0.215	1.46729907783988e-05	5	CD3D
ANXA12	8.55568657741609e-10	0.307789312716906	0.441	0.208	1.51264538688717e-05	5	ANXA1
LAMTOR4	9.98223459414598e-10	0.262186245496092	0.763	0.594	1.76485907624501e-05	5	LAMTOR4
GZMK1	1.38047758275133e-09	0.294743462895708	0.305	0.118	2.44068436630435e-05	5	GZMK
NRBF2	1.41619395636669e-09	0.264308936342018	0.432	0.216	2.50383091485631e-05	5	NRBF2
STAT3	1.51175459322121e-09	0.267813112705964	0.627	0.409	2.67278212081509e-05	5	STAT3
VASP	1.65644499075304e-09	0.254138925964358	0.678	0.433	2.92859474365138e-05	5	VASP
PGLS	3.33011438705636e-09	0.263865967885852	0.61	0.379	5.88764223631564e-05	5	PGLS
CARD16	3.45793082591395e-09	0.282985289442272	0.559	0.354	6.11362170021586e-05	5	CARD16
PSAP1	3.93839200712610e-09	0.355539041172802	0.525	0.335	6.96307706859894e-05	5	PSAP
CST71	4.09308803733961e-09	0.315771251757695	0.407	0.188	7.23657965001642e-05	5	CST7
YPEL3	5.58698057104305e-09	0.265745906617001	0.72	0.513	9.87778164960411e-05	5	YPEL3
GZMA1	6.64660317673868e-09	0.366855683238354	0.424	0.201	0.00011751194416474	5	GZMA
CTSC1	7.32120798217312e-09	0.261479917938098	0.5	0.278	0.000129438957124821	5	CTSC
S100A103	8.03857883818463e-09	0.358062469031904	0.559	0.339	0.000142122073859104	5	S100A10
MBP1	8.47575426926415e-09	0.26655860557573	0.661	0.468	0.00014985133548059	5	MBP
GIMAP71	9.29597921897707e-09	0.31865564974607	0.466	0.234	0.000164352912591515	5	GIMAP7
IFI301	1.04101555670293e-08	0.301301805540171	0.542	0.332	0.000184051550425078	5	IFI30
RNF2131	3.68213305214706e-08	0.281244417858198	0.703	0.569	0.000651001123619601	5	RNF213
HCST1	7.08486474176221e-08	0.318155760766983	0.534	0.311	0.00125260408634356	5	HCST
CD21	1.01935669590071e-07	0.271335742210852	0.415	0.207	0.00180222263835246	5	CD2
CD3G1	1.28460661536509e-07	0.268310676448204	0.415	0.206	0.00227118449596549	5	CD3G
IL7R1	2.46640404968524e-07	0.313708595972311	0.39	0.196	0.0043606023598435	5	IL7R
BASP1	3.82542129668598e-06	0.253751901206906	0.576	0.414	0.0676334485254082	5	BASP1
BCL11B1	7.25881974197735e-90	0.900747815406114	0.963	0.19	1.2833593303816e-85	6	BCL11B
IL7R2	1.76435650973532e-79	1.13993815663141	0.853	0.179	3.11938230921204e-75	6	IL7R
TCF71	9.94622615863207e-77	0.700773101866095	0.771	0.14	1.75849278484615e-72	6	TCF7
CD3G2	4.21167616186196e-75	0.793317723032015	0.954	0.186	7.44624345417195e-71	6	CD3G
AQP31	6.50721869454997e-75	0.416287897131442	0.468	0.044	1.15047626519644e-70	6	AQP3
PRKCA	1.06007045793596e-74	0.37928147800832	0.44	0.039	1.87420456963077e-70	6	PRKCA
CD40LG	1.59626475050856e-73	0.361057159167898	0.385	0.029	2.82219607889914e-69	6	CD40LG
CD3E1	1.80130612262084e-72	0.784973922863837	0.927	0.197	3.18470922479365e-68	6	CD3E
INPP4B1	2.02687824017406e-72	0.477077574241393	0.541	0.064	3.58352072862773e-68	6	INPP4B
TSHZ2	2.36254664589259e-72	0.307239391089099	0.284	0.015	4.17698246993811e-68	6	TSHZ2
FYB12	9.4805618013682e-72	0.964143888272269	0.917	0.234	1.6761633264819e-67	6	FYB1
GIMAP72	2.43595001874966e-69	0.867668182775116	0.945	0.216	4.3067596331494e-65	6	GIMAP7
GATA3	1.86402476251932e-68	0.468477221489682	0.532	0.066	3.29559578013416e-64	6	GATA3
CD3D2	3.91438572625329e-67	0.800926239659178	0.936	0.197	6.92063396401582e-63	6	CD3D
SLFN51	2.75065625658351e-66	0.709552415792913	0.817	0.178	4.86316026163964e-62	6	SLFN5
GIMAP42	2.00379834414435e-65	0.713444040705063	0.881	0.192	3.54271547244721e-61	6	GIMAP4
TRAT11	2.14260131322489e-64	0.44644600460613	0.532	0.07	3.78811912178161e-60	6	TRAT1
MAL	2.52426487287838e-61	0.333323402056272	0.339	0.028	4.46290029524897e-57	6	MAL
ITK1	2.87568513680864e-61	0.434876807158165	0.569	0.084	5.08421132187767e-57	6	ITK
CD23	5.64095960098864e-60	0.704046114654093	0.872	0.191	9.97321657454791e-56	6	CD2
IL322	1.30425839882298e-59	0.947648378707495	0.954	0.222	2.30592884911902e-55	6	IL32
TRAC1	1.82804548490944e-58	0.807256294338941	0.899	0.253	3.23198441731989e-54	6	TRAC
IPCEF1	2.03322437945186e-55	0.399093164808977	0.468	0.062	3.59474070287089e-51	6	IPCEF1
RGCC	4.9769494961691e-55	0.32330144741103	0.394	0.043	8.79924670922697e-51	6	RGCC
CD4	8.11545059499277e-55	0.344559392806302	0.413	0.048	1.43481166519472e-50	6	CD4
GPRIN31	1.14782236287253e-54	0.419410609967049	0.532	0.083	2.02934993755864e-50	6	GPRIN3
LINC008611	7.06195942116926e-53	0.546368151819221	0.661	0.132	1.24855442566272e-48	6	LINC00861
CD271	1.6661229994105e-52	0.459678579387899	0.606	0.107	2.94570546295776e-48	6	CD27
PRKCQ-AS11	3.93537772898033e-52	0.482381256201754	0.505	0.08	6.95774782483722e-48	6	PRKCQ-AS1
AAK11	6.05604537754302e-51	0.639875886576952	0.835	0.231	1.07070882274961e-46	6	AAK1
RORA1	1.37107125356989e-50	0.646357713539828	0.734	0.179	2.42405397631156e-46	6	RORA
LEF1	1.20006552663566e-49	0.444090013010884	0.505	0.081	2.12171585109184e-45	6	LEF1
MGAT4A1	2.99051534097025e-49	0.487063130859381	0.606	0.122	5.28723112283541e-45	6	MGAT4A
CAMK41	3.63029586768459e-49	0.440274823009918	0.514	0.086	6.41836309406636e-45	6	CAMK4
IL6ST	1.20376774910736e-48	0.438672383794135	0.514	0.087	2.12826138042182e-44	6	IL6ST
LIME12	2.49904148178731e-48	0.605308789392315	0.789	0.209	4.41830533979996e-44	6	LIME1
SPOCK21	9.70688451175115e-48	0.537938169413614	0.725	0.184	1.7161771816776e-43	6	SPOCK2
PHACTR2	4.34624653417414e-47	0.492214763607821	0.596	0.122	7.68416387241987e-43	6	PHACTR2
GIMAP11	9.75872392987749e-47	0.493744645768923	0.633	0.135	1.72534239080234e-42	6	GIMAP1
MAF1	1.1206373416195e-45	0.482282414492499	0.55	0.103	1.98128681998327e-41	6	MAF
GIMAP51	1.94125615954926e-45	0.467607796872266	0.606	0.126	3.4321408900831e-41	6	GIMAP5
ITM2A1	8.51981884316357e-44	0.49697416430308	0.661	0.158	1.50630397147132e-39	6	ITM2A
CD28	3.93475070578743e-43	0.299617941227259	0.33	0.039	6.95663924783218e-39	6	CD28
TRABD2A	5.81566246309738e-43	0.324375903815442	0.376	0.052	1.02820912347562e-38	6	TRABD2A
LCK1	9.44821770189745e-43	0.553290496301582	0.798	0.24	1.67044488969547e-38	6	LCK
SERINC5	8.91418320741554e-42	0.420651141166373	0.514	0.099	1.57602759107107e-37	6	SERINC5
PRKY	1.20064059222136e-41	0.410471895601977	0.56	0.116	2.12273256704737e-37	6	PRKY
PRKCH1	1.56188279098098e-41	0.427560706351478	0.596	0.128	2.76140877445437e-37	6	PRKCH
GPR171	2.69169573227313e-40	0.321077244164719	0.385	0.058	4.75891805465889e-36	6	GPR171
TNFRSF25	2.82081313794015e-40	0.273065136487184	0.349	0.046	4.98719762787818e-36	6	TNFRSF25
FKBP5	4.27592975892931e-39	0.394711603585693	0.514	0.104	7.55984381378702e-35	6	FKBP5
IL6R1	7.99920377337291e-39	0.269027874431694	0.321	0.041	1.41425922713233e-34	6	IL6R
TNIK1	5.41241106017002e-38	0.335605232034796	0.44	0.078	9.5691427543806e-34	6	TNIK
THEM4	2.66659605336177e-37	0.325890409530011	0.44	0.079	4.7145418223436e-33	6	THEM4
CD961	6.90735019243866e-37	0.362789395842217	0.495	0.101	1.22121951402316e-32	6	CD96
LAT1	2.02936759198791e-36	0.417226540299382	0.569	0.134	3.58792190263462e-32	6	LAT
HELB	5.67030783171035e-36	0.410788888916322	0.532	0.122	1.00251042464639e-31	6	HELB
TC2N1	7.12234683145973e-35	0.357322181595746	0.45	0.089	1.25923091980208e-30	6	TC2N
RCAN3	7.36124787569453e-35	0.444016034789472	0.67	0.194	1.30146862442279e-30	6	RCAN3
LDHB2	7.82352828122758e-34	0.587401998738585	0.908	0.512	1.38319980012104e-29	6	LDHB
ZAP701	1.0392050907416e-33	0.320832741406357	0.45	0.089	1.83731460043115e-29	6	ZAP70
TIMP1	1.23697819291539e-33	0.35519231475693	0.468	0.097	2.1869774450744e-29	6	TIMP1
TESPA1	2.73487521887321e-33	0.358648856699469	0.486	0.109	4.83525938696783e-29	6	TESPA1
OXNAD11	5.32047951430115e-33	0.309785752785048	0.431	0.085	9.40660778128444e-29	6	OXNAD1
LEPROTL11	8.50086587339969e-33	0.440040615588323	0.642	0.195	1.50295308641707e-28	6	LEPROTL1
CD71	2.69038189022335e-31	0.381743110424624	0.486	0.111	4.75659518191489e-27	6	CD7
THEMIS1	1.40299860928749e-30	0.296351802784447	0.422	0.085	2.48050154122028e-26	6	THEMIS
ANXA13	2.39524947324148e-30	0.542332939387527	0.661	0.2	4.23480106869093e-26	6	ANXA1
FAM102A	3.70723881628501e-30	0.328110888137065	0.505	0.122	6.5543982271919e-26	6	FAM102A
FLT3LG	8.58415874035097e-30	0.306934266471689	0.422	0.09	1.51767926529405e-25	6	FLT3LG
GBP21	6.61477837743678e-28	0.376662302458525	0.523	0.139	1.16949281713082e-23	6	GBP2
KLRB11	2.70092855102617e-27	0.608223414531354	0.431	0.106	4.77524167821427e-23	6	KLRB1
SH2D1A1	3.41113266513604e-27	0.296535457694065	0.422	0.093	6.03088255196051e-23	6	SH2D1A
SAMHD11	7.11655445932543e-27	0.458470998275339	0.661	0.229	1.25820682840874e-22	6	SAMHD1
LCP22	1.16757045280229e-26	0.360537942972462	0.532	0.147	2.06426456055446e-22	6	LCP2
ARL4C1	2.54387072382107e-26	0.549154571785497	0.862	0.441	4.49756343971565e-22	6	ARL4C
APOL61	2.68881929392271e-26	0.347273093691507	0.523	0.145	4.75383251165535e-22	6	APOL6
ERN1	2.82931955792198e-26	0.264655163903679	0.358	0.073	5.00223697840606e-22	6	ERN1
SPATA131	6.8001690806346e-26	0.331700205461443	0.44	0.11	1.2022698934562e-21	6	SPATA13
TRBC21	1.24077871407918e-25	0.563468861010739	0.862	0.509	2.19369676649198e-21	6	TRBC2
RPS4Y11	1.97641994163081e-25	0.498664597367161	0.972	0.617	3.49431045680327e-21	6	RPS4Y1
PAG1	2.87238401239305e-25	0.424547772300916	0.661	0.24	5.0783749339109e-21	6	PAG1
S100A43	2.88084461980652e-25	0.672246579886023	0.908	0.516	5.09333328781793e-21	6	S100A4
GIMAP6	4.26948852713731e-25	0.269510943413021	0.321	0.063	7.54845571597877e-21	6	GIMAP6
LDLRAP1	8.49950452446693e-25	0.260678625959997	0.312	0.06	1.50271239992575e-20	6	LDLRAP1
CD61	9.10871947415392e-25	0.301976710507803	0.45	0.113	1.61042160303041e-20	6	CD6
NMRK1	1.34376354667485e-24	0.262341126390883	0.376	0.084	2.37577395052114e-20	6	NMRK1
HCST2	1.35407341857436e-24	0.513475106347761	0.789	0.302	2.39400180403946e-20	6	HCST
NOSIP	2.30414302512372e-24	0.424896558360938	0.67	0.269	4.07372486841875e-20	6	NOSIP
FYN1	1.73989275493236e-23	0.442103280537507	0.67	0.261	3.07613039072041e-19	6	FYN
S100A104	3.26605459282106e-23	0.493715628456145	0.798	0.331	5.77438452010764e-19	6	S100A10
CD2261	1.27723115069797e-22	0.272732516183202	0.358	0.082	2.25814467443401e-18	6	CD226
AHNAK2	1.73276344292544e-22	0.491351566169608	0.872	0.496	3.06352576709217e-18	6	AHNAK
VIM2	2.53310367564631e-22	0.443334064407878	0.982	0.742	4.47852729854267e-18	6	VIM
TNRC6C	2.63728632483326e-22	0.338347846561615	0.596	0.203	4.6627222223052e-18	6	TNRC6C
LPIN21	4.44343048679341e-22	0.354469207042186	0.55	0.187	7.85598510065075e-18	6	LPIN2
SPN2	4.69437802022064e-22	0.352836967714256	0.569	0.184	8.29966033975009e-18	6	SPN
RGS101	5.60136617993272e-22	0.341753866243353	0.56	0.185	9.90321540612105e-18	6	RGS10
TOB1	6.97048953078053e-22	0.298672320298198	0.44	0.123	1.232382549042e-17	6	TOB1
SELPLG1	7.10833751009107e-22	0.286514855828123	0.495	0.144	1.2567540717841e-17	6	SELPLG
ATP1A1	1.33396636694801e-21	0.310435392335613	0.486	0.149	2.35845253676408e-17	6	ATP1A1
CD2471	5.6508685214889e-21	0.316859207820435	0.486	0.144	9.99073554599238e-17	6	CD247
GPR155	6.85986610896543e-21	0.302046871786686	0.376	0.098	1.21282432806509e-16	6	GPR155
CCND21	8.14824595689959e-21	0.378426269469944	0.624	0.244	1.44060988517985e-16	6	CCND2
IFITM11	2.29659726186735e-20	0.337552129105303	0.541	0.185	4.06038395898148e-16	6	IFITM1
GPR1831	5.2801642023705e-20	0.407962370736046	0.587	0.23	9.33533030979104e-16	6	GPR183
TRBC12	1.45981261025862e-19	0.458820803512181	0.523	0.17	2.58094869493725e-15	6	TRBC1
GIMAP2	6.89576697009108e-19	0.285490443147067	0.45	0.141	1.2191716003121e-14	6	GIMAP2
CYLD	8.75165792331084e-19	0.392535832708679	0.771	0.402	1.54729312084136e-14	6	CYLD
GSTK12	1.08932420919839e-18	0.405917848686543	0.743	0.383	1.92592520186275e-14	6	GSTK1
SKAP11	1.37273373526111e-18	0.344501611426897	0.615	0.244	2.42699324394164e-14	6	SKAP1
PIK3R1	1.42829709972884e-18	0.390862283478797	0.771	0.395	2.52522927232058e-14	6	PIK3R1
SARAF	2.14557922114546e-18	0.343395141700653	0.945	0.742	3.79338406298517e-14	6	SARAF
USP9Y	2.6545227021778e-18	0.321010740366312	0.642	0.254	4.69319613745036e-14	6	USP9Y
SYNE21	3.10202477133311e-18	0.430461148593937	0.844	0.476	5.48437979571693e-14	6	SYNE2
SORL11	1.51960237042788e-17	0.355850559274931	0.67	0.299	2.68665699091648e-13	6	SORL1
OPTN1	2.76743993469076e-17	0.302945176232891	0.523	0.191	4.89283380453327e-13	6	OPTN
ITM2B2	3.06468621903211e-17	0.331907263642367	0.963	0.77	5.41836523524877e-13	6	ITM2B
RPS261	3.9219600422457e-17	0.256473344627703	0.991	0.968	6.9340253546904e-13	6	RPS26
TRAF3IP31	4.27561202022024e-17	0.353854127781446	0.945	0.668	7.55928205174938e-13	6	TRAF3IP3
MDFIC1	4.3048223349163e-17	0.328615963707673	0.495	0.185	7.61092588813202e-13	6	MDFIC
TRG-AS11	5.38213117883964e-17	0.301389778905257	0.468	0.154	9.51560792418848e-13	6	TRG-AS1
CDC14A	5.54951147682108e-17	0.268517747024152	0.44	0.146	9.81153629101968e-13	6	CDC14A
LINC006231	1.25999874322079e-16	0.262482822816965	0.486	0.17	2.22767777801436e-12	6	LINC00623
S100A113	1.37336492749071e-16	0.425522906773514	0.716	0.364	2.42810919180358e-12	6	S100A11
RNF1491	1.4081884295583e-16	0.267255476223005	0.486	0.17	2.48967714345908e-12	6	RNF149
PPP2R5C1	1.51153362969629e-16	0.384672246648566	0.817	0.514	2.67239145730304e-12	6	PPP2R5C
RNF1251	2.37904651566433e-16	0.275490745231593	0.459	0.158	4.20615423969453e-12	6	RNF125
DGKA	3.14979353792345e-16	0.303505112733257	0.532	0.21	5.56883497504865e-12	6	DGKA
PYHIN11	3.57476425826306e-16	0.277302298059619	0.468	0.157	6.3201832086091e-12	6	PYHIN1
CD48	4.54108740615226e-16	0.261229371227629	1	0.891	8.0286425340772e-12	6	CD48
PCED1B-AS12	1.07007855900839e-15	0.369349030644427	0.844	0.473	1.89189889232684e-11	6	PCED1B-AS1
DDX3Y	1.16291826788607e-15	0.294160250563684	0.523	0.203	2.05603949762256e-11	6	DDX3Y
NDFIP1	1.48655196686377e-15	0.293801713430178	0.532	0.215	2.62822387741514e-11	6	NDFIP1
BCL9L	1.682833814535e-15	0.255088583907001	0.422	0.141	2.97525018409788e-11	6	BCL9L
TMEM63A	1.72268633837685e-15	0.28782698984111	0.505	0.197	3.04570944625026e-11	6	TMEM63A
DGKZ1	6.60578619021873e-15	0.27969680378278	0.486	0.187	1.16790299843067e-10	6	DGKZ
CD841	6.9927919309555e-15	0.298308004501288	0.578	0.241	1.23632561339293e-10	6	CD84
CALM11	1.24327671748248e-14	0.275508333761964	1	0.889	2.19811323650903e-10	6	CALM1
SATB1	1.51108862587977e-14	0.362968590050654	0.523	0.237	2.67160469055543e-10	6	SATB1
SLC9A3R11	1.65103106621796e-14	0.270558701654833	0.578	0.236	2.91902292507335e-10	6	SLC9A3R1
GZMM1	2.05236288188837e-14	0.280611108932677	0.495	0.178	3.62857757517864e-10	6	GZMM
GRAP21	8.27011451889415e-14	0.26671321911409	0.44	0.168	1.46215624694049e-09	6	GRAP2
PCNX1	8.98916475195438e-14	0.280856215072308	0.505	0.213	1.58928432814553e-09	6	PCNX1
RASGRP11	1.2224778117464e-13	0.319013559001095	0.633	0.307	2.16134077116764e-09	6	RASGRP1
GBP51	1.39724124551432e-13	0.322314076916883	0.404	0.156	2.47032252206932e-09	6	GBP5
PLAAT41	1.68318563516492e-13	0.297692160914324	0.642	0.277	2.97587220297158e-09	6	PLAAT4
PTPN41	1.88237337276942e-13	0.267380080654755	0.495	0.203	3.32803612305633e-09	6	PTPN4
S100A64	3.35046975893037e-13	0.373287153840195	0.917	0.632	5.92363053378889e-09	6	S100A6
ETS1	6.12468234678869e-13	0.309637591126749	0.954	0.72	1.08284383891224e-08	6	ETS1
SNHG5	6.25761813208e-13	0.312633189173033	0.917	0.67	1.10634688575174e-08	6	SNHG5
SRGN3	7.15211186003872e-13	0.280486527872507	0.725	0.327	1.26449337685485e-08	6	SRGN
ANKRD12	7.85701897478708e-13	0.304834119914552	0.936	0.743	1.38912095474236e-08	6	ANKRD12
KMT2A	1.03970593696893e-12	0.313606584084764	0.881	0.603	1.83820009656108e-08	6	KMT2A
STK4	1.3884166947838e-12	0.26427619062512	0.954	0.791	2.45472071637775e-08	6	STK4
CFLAR2	1.47292336628343e-12	0.330671488652607	0.743	0.443	2.60412851158911e-08	6	CFLAR
IL10RA1	1.80908217505744e-12	0.294003508657002	0.514	0.232	3.19845728550156e-08	6	IL10RA
CDC42SE2	2.07866753831808e-12	0.297906898222294	0.798	0.526	3.67508420774636e-08	6	CDC42SE2
ATM	2.51505572237063e-12	0.30392956058522	0.908	0.682	4.44661851715128e-08	6	ATM
ZFP36L2	3.47881266754421e-12	0.299048085208962	0.954	0.789	6.15054079621816e-08	6	ZFP36L2
PBXIP1	4.30407194538707e-12	0.298122590205704	0.505	0.239	7.60959919944434e-08	6	PBXIP1
KLRG11	5.99930338253649e-12	0.287437691795416	0.404	0.156	1.06067683803245e-07	6	KLRG1
GZMK2	1.08760128613947e-11	0.373017272308204	0.33	0.117	1.92287907389458e-07	6	GZMK
LIMS1	1.14212676830345e-11	0.286685263989939	0.486	0.22	2.0192801263605e-07	6	LIMS1
MYH9	1.18710435867823e-11	0.290859872807139	0.835	0.575	2.09880050614311e-07	6	MYH9
EMB	1.26555376568855e-11	0.28563555213106	0.78	0.482	2.23749905773736e-07	6	EMB
CRIP12	1.64784199586833e-11	0.37053667338268	0.89	0.586	2.9133846486952e-07	6	CRIP1
STAT11	2.21376352559238e-11	0.299794538103433	0.56	0.281	3.91393391324733e-07	6	STAT1
WNK1	2.33626404997785e-11	0.301856188893379	0.725	0.434	4.13051484036084e-07	6	WNK1
NEAT14	3.41700233986302e-11	0.376759524429492	0.917	0.613	6.04126013687782e-07	6	NEAT1
EVL1	6.1609915466984e-11	0.279005454180429	0.862	0.642	1.08926330545628e-06	6	EVL
LINC00342	9.34080655031152e-11	0.256170936200835	0.532	0.248	1.65145459809508e-06	6	LINC00342
ARHGAP45	1.09250229011447e-10	0.272436938475354	0.679	0.385	1.93154404892238e-06	6	ARHGAP45
RBL21	1.3277969307331e-10	0.267372193623613	0.615	0.335	2.34754497353612e-06	6	RBL2
HSPA81	1.70688389252443e-10	0.261862435514562	0.972	0.767	3.01777072198319e-06	6	HSPA8
WDR82	2.05900269203166e-10	0.251947994664925	0.569	0.296	3.64031675951197e-06	6	WDR82
LINC-PINT	2.21499399943298e-10	0.274174897556239	0.752	0.496	3.9161093909975e-06	6	LINC-PINT
PIK3IP1	2.21578907787166e-10	0.27343316001249	0.532	0.275	3.91751508967709e-06	6	PIK3IP1
MACF1	2.69390069276558e-10	0.283524404430622	0.835	0.608	4.76281642480954e-06	6	MACF1
SUN21	3.81306421549147e-10	0.258975256674881	0.679	0.39	6.74149753298892e-06	6	SUN2
PCSK7	4.04418348509343e-10	0.284295748398133	0.817	0.539	7.15011640164519e-06	6	PCSK7
BCL2	4.46241618572071e-10	0.27918396812167	0.661	0.373	7.88955181635421e-06	6	BCL2
ODF2L	4.49215526643226e-10	0.25680184102945	0.569	0.287	7.94213051105224e-06	6	ODF2L
RESF11	4.82121003840906e-10	0.287696623931834	0.771	0.54	8.52389934790721e-06	6	RESF1
FNBP1	6.91879744436588e-10	0.263046962825619	0.789	0.527	1.22324338816389e-05	6	FNBP1
TNRC6B	8.13363020860826e-10	0.263779562394529	0.89	0.692	1.43802582088194e-05	6	TNRC6B
ACAP1	1.12142083125315e-09	0.261017696325914	0.835	0.585	1.98267202965557e-05	6	ACAP1
TMEM123	2.0103295276821e-09	0.266562106623305	0.734	0.515	3.55426260494194e-05	6	TMEM123
BTN3A21	2.94556274987901e-09	0.258828142893753	0.688	0.4	5.20775494178609e-05	6	BTN3A2
CD44	3.48153445508447e-09	0.265078823477627	0.78	0.535	6.15535291658935e-05	6	CD44
MCL11	3.71126336753534e-09	0.262486233988531	0.67	0.409	6.56151363380247e-05	6	MCL1
RPS6KA3	1.16825630130127e-08	0.255461275035454	0.569	0.334	0.000206547714070064	6	RPS6KA3
ITGB12	2.02140509281178e-08	0.307694907171513	0.578	0.341	0.000357384420409123	6	ITGB1
GCC2	3.77738065589026e-08	0.257874820374034	0.826	0.565	0.000667840899961398	6	GCC2
KLF62	2.35105740970823e-07	0.271185544329189	0.734	0.53	0.00415666950036416	6	KLF6
GZMA2	7.83638800040919e-07	0.275411153933529	0.422	0.202	0.0138547339847235	6	GZMA
CCL52	0.0001602308500457	0.25263596818987	0.413	0.223	1	6	CCL5
DENND5B	8.67658060411707e-27	0.363581852254984	0.565	0.147	1.5340194508079e-22	7	DENND5B
MS4A11	2.37085822162485e-26	0.352237794036124	1	0.901	4.19167733583273e-22	7	MS4A1
POU2F21	4.74035134045624e-22	0.421719268893273	0.989	0.783	8.38094116992664e-18	7	POU2F2
BCL11A1	1.94031845635979e-20	0.404217567603093	1	0.771	3.43048303084411e-16	7	BCL11A
FOXP11	1.49196330094343e-19	0.340728333163421	1	0.876	2.63779111606798e-15	7	FOXP1
HLA-DRB51	2.80917918731112e-19	0.479382535581305	0.935	0.562	4.96662880316606e-15	7	HLA-DRB5
PIK3C2B	1.42373656207143e-18	0.308466387432055	0.543	0.174	2.51716624174228e-14	7	PIK3C2B
TTN	2.56869322652115e-17	0.457843905351397	0.587	0.231	4.5414496244894e-13	7	TTN
RNF141	3.81166572927551e-17	0.36432158485123	0.728	0.307	6.73902500935911e-13	7	RNF141
FCRL21	3.92385919107842e-17	0.433825810921582	0.815	0.442	6.93738304982665e-13	7	FCRL2
FCRL5	1.48542160527854e-16	0.443568705431933	0.739	0.376	2.62622539813246e-12	7	FCRL5
DNAJC16	1.60907759487411e-16	0.260173911138627	0.435	0.129	2.84484918773743e-12	7	DNAJC16
ANKRD44-IT1	5.58360230985374e-16	0.259444930465557	0.435	0.133	9.87180888382141e-12	7	ANKRD44-IT1
IGHD2	1.10327784452845e-15	0.353578632270018	0.978	0.808	1.95059522912629e-11	7	IGHD
POLK	2.64533975116521e-15	0.306934938329601	0.576	0.219	4.67696068006009e-11	7	POLK
CD1C1	2.66529675525201e-15	0.370087505663226	0.5	0.185	4.71224466328556e-11	7	CD1C
SMC6	3.3217617206364e-15	0.39884719403524	0.75	0.374	5.87287472208515e-11	7	SMC6
PPM1K	6.42421581618616e-15	0.36127706870376	0.913	0.615	1.13580135630171e-10	7	PPM1K
MYO1E	6.94679209624527e-15	0.293653132057168	0.457	0.154	1.22819284261616e-10	7	MYO1E
AC027097.1	8.51752514577535e-15	0.296952289347574	0.62	0.25	1.50589844577308e-10	7	AC027097.1
USP9Y1	1.31463226045644e-14	0.318802250976581	0.62	0.257	2.32426983648698e-10	7	USP9Y
SP100	1.40301781589919e-14	0.311180419462102	1	0.816	2.48053549850977e-10	7	SP100
TRIM38	1.45419300027907e-14	0.358879358535813	0.957	0.689	2.57101322449339e-10	7	TRIM38
KDM4B	7.34053407092205e-14	0.335616866238027	0.685	0.326	1.29780642373902e-09	7	KDM4B
CD221	9.51622328861999e-14	0.346325350267707	0.924	0.696	1.68246827742801e-09	7	CD22
TLR10	1.03886751117444e-13	0.343555755024024	0.717	0.359	1.8367177597564e-09	7	TLR10
ARHGAP17	1.58657231168894e-13	0.313605759694479	0.717	0.345	2.80505984706604e-09	7	ARHGAP17
SMIM141	1.82057978823957e-13	0.397065170260826	0.859	0.597	3.21878506560755e-09	7	SMIM14
DIP2B	2.46748507806421e-13	0.258455213735499	0.446	0.157	4.36251361801752e-09	7	DIP2B
PAX51	3.03943912903034e-13	0.355380420213383	0.957	0.648	5.37372838012564e-09	7	PAX5
MALT1	7.62844893990588e-13	0.313879360149099	0.761	0.397	1.34870977257536e-08	7	MALT1
ALOX5	7.88720935693057e-13	0.28990397839011	0.587	0.253	1.39445861430533e-08	7	ALOX5
PTPRJ	7.91219628347492e-13	0.266325236593325	0.467	0.173	1.39887630291836e-08	7	PTPRJ
FCMR	7.97373332128473e-13	0.31243697001949	0.967	0.793	1.40975605120314e-08	7	FCMR
CLEC2D	8.30271983435879e-13	0.325279427975923	0.924	0.751	1.46792086671463e-08	7	CLEC2D
LINC01684	8.61163070803538e-13	0.253522336096915	0.446	0.158	1.52253630918065e-08	7	LINC01684
ANTXR2	9.34577525758935e-13	0.252733732158832	0.446	0.16	1.6523330655418e-08	7	ANTXR2
MARCH11	1.06752100193856e-12	0.351438656943048	0.957	0.68	1.88737713142737e-08	7	MARCH1
RASGRP3	1.2001223472593e-12	0.298654714779594	0.63	0.287	2.12181630995445e-08	7	RASGRP3
VHL	1.35470157401469e-12	0.26465257591994	0.576	0.239	2.39511238285797e-08	7	VHL
STAT6	1.43874053718598e-12	0.280531994257586	0.587	0.255	2.54369326974482e-08	7	STAT6
TRAK1	1.55986253047484e-12	0.273012982989351	0.5	0.198	2.75783695387952e-08	7	TRAK1
LINC01857	2.45133179558328e-12	0.31001147313546	0.446	0.167	4.33395461459124e-08	7	LINC01857
FGD2	2.5019188483719e-12	0.309627029915254	0.696	0.352	4.42339252392152e-08	7	FGD2
CAMK2D	3.02635583523076e-12	0.350906246532042	0.793	0.474	5.35059711668799e-08	7	CAMK2D
AC009061.2	3.43847081734722e-12	0.262992500854651	0.511	0.207	6.07921640506988e-08	7	AC009061.2
RPS4Y12	3.6584847750046e-12	0.380671813538797	0.946	0.62	6.46820108220814e-08	7	RPS4Y1
SLC9A7	4.12545074848496e-12	0.255234690654213	0.467	0.18	7.29379692332141e-08	7	SLC9A7
CR2	4.39480819362056e-12	0.264454671725663	0.391	0.139	7.77002088632115e-08	7	CR2
SIDT2	5.26096917248136e-12	0.262967733506394	0.467	0.181	9.30139349694704e-08	7	SIDT2
NIBAN3	6.0356626878622e-12	0.332287906284576	0.935	0.653	1.06710516321404e-07	7	NIBAN3
TNFRSF13C1	6.72590483161018e-12	0.324296498559949	0.913	0.686	1.18913997422868e-07	7	TNFRSF13C
EIF1AY1	7.34702465396336e-12	0.312276015922549	0.696	0.337	1.29895395882072e-07	7	EIF1AY
MAP3K1	8.32917820540231e-12	0.337468856264742	0.815	0.522	1.47259870671513e-07	7	MAP3K1
PXK	8.70598394805165e-12	0.318674265099351	0.674	0.352	1.53921796201553e-07	7	PXK
TLE1	8.94505935771527e-12	0.301165426162478	0.598	0.271	1.58148649444406e-07	7	TLE1
HVCN11	9.28396177010906e-12	0.318167125496249	0.946	0.726	1.64140444095528e-07	7	HVCN1
NOTCH2	1.17942790376420e-11	0.308462034512535	0.652	0.324	2.08522853385511e-07	7	NOTCH2
STX71	1.23181763841755e-11	0.302506593415714	1	0.818	2.17785358472222e-07	7	STX7
CPEB4	1.2725245543002e-11	0.265141910842665	0.478	0.191	2.24982341200275e-07	7	CPEB4
PARP15	1.32412948305805e-11	0.31028287509212	0.685	0.34	2.34106092604664e-07	7	PARP15
AL139020.1	1.40401264694545e-11	0.357033617320296	0.63	0.306	2.48229435979955e-07	7	AL139020.1
FCRL3	1.7266457233716e-11	0.263310211238192	0.5	0.201	3.05270963892099e-07	7	FCRL3
CIITA	3.1902187994145e-11	0.318447799444587	0.859	0.542	5.64030683736484e-07	7	CIITA
CPNE51	4.01748102750642e-11	0.286243897048979	0.554	0.253	7.10290645663134e-07	7	CPNE5
PPP1R14A1	4.10713632621893e-11	0.29166467852181	0.554	0.239	7.26141702475507e-07	7	PPP1R14A
VAV3	4.79816495621691e-11	0.287534265305319	0.609	0.298	8.48315564259149e-07	7	VAV3
KIAA0040	5.77158497543282e-11	0.310969868203547	0.87	0.546	1.02041622365652e-06	7	KIAA0040
ARHGEF18	6.63724938258568e-11	0.27412925239564	0.543	0.244	1.17346569084115e-06	7	ARHGEF18
ATP2B11	6.96845348345004e-11	0.322165164958508	0.804	0.5	1.23202257587397e-06	7	ATP2B1
CYBB	6.98520743641171e-11	0.306428368092424	0.772	0.422	1.23498467475759e-06	7	CYBB
RALGPS21	7.21688431855312e-11	0.291578269843314	0.989	0.826	1.27594514752019e-06	7	RALGPS2
PLD4	8.45196126568363e-11	0.276253266412123	0.674	0.319	1.49430675177287e-06	7	PLD4
SNX29	8.95227094448725e-11	0.288863470753179	0.707	0.373	1.58276150298535e-06	7	SNX29
IKZF3	9.16276752948363e-11	0.308017385218984	0.935	0.718	1.61997729921271e-06	7	IKZF3
FCRL1	1.03566936830821e-10	0.304653190221519	0.783	0.437	1.83106344316891e-06	7	FCRL1
ARID1B	1.05391297150663e-10	0.280080541756159	0.978	0.77	1.86331813362373e-06	7	ARID1B
BANK12	1.26650250822438e-10	0.283188362979107	0.967	0.796	2.2391764345407e-06	7	BANK1
CYB561A31	1.3582972460877e-10	0.317618690215517	0.815	0.554	2.40146953108306e-06	7	CYB561A3
SIPA1L1	1.45688384491529e-10	0.250598137236231	0.533	0.235	2.57577063781023e-06	7	SIPA1L1
PLEKHA2	1.69916427464858e-10	0.310625806290136	0.913	0.643	3.00412243757869e-06	7	PLEKHA2
UCP2	1.75438177881481e-10	0.286191675979756	0.967	0.762	3.10174698494458e-06	7	UCP2
SLC38A1	1.78017777471245e-10	0.28762977349077	0.87	0.621	3.14735430569161e-06	7	SLC38A1
LYN	1.96106654957376e-10	0.297853674885325	0.848	0.543	3.4671656596464e-06	7	LYN
LRRK21	2.38615637941588e-10	0.271679954253676	0.424	0.17	4.21872447880728e-06	7	LRRK2
MPEG1	2.68904688156097e-10	0.274114563427848	0.62	0.303	4.7542348865998e-06	7	MPEG1
MTSS1	2.81024213783238e-10	0.291931018398967	0.739	0.411	4.96850809968764e-06	7	MTSS1
ADD1	3.35681050589492e-10	0.27815617140123	0.826	0.526	5.93484097442222e-06	7	ADD1
SPIB1	3.65924236849502e-10	0.314773997087142	0.848	0.545	6.4695405074992e-06	7	SPIB
NCF11	3.89753764088893e-10	0.287893197980783	0.978	0.736	6.89084654909163e-06	7	NCF1
IQSEC1	3.99905416259663e-10	0.282165768152101	0.696	0.382	7.07032775947084e-06	7	IQSEC1
BLNK	4.04395587256806e-10	0.29172658767128	0.685	0.396	7.14971398270032e-06	7	BLNK
CD19	4.1030791800424e-10	0.286080002458035	0.652	0.349	7.25424399031496e-06	7	CD19
PHKB	4.39639851038064e-10	0.290826304110968	0.685	0.374	7.77283256635297e-06	7	PHKB
LRMP	5.66822400989647e-10	0.290361352618769	0.62	0.323	1.0021420049497e-05	7	LRMP
SYK	5.84303692082614e-10	0.301595611830002	0.75	0.44	1.03304892760206e-05	7	SYK
ZNF318	6.38366894586972e-10	0.267315761413691	0.533	0.247	1.12863266962977e-05	7	ZNF318
CAMK1D	6.54923952708477e-10	0.267881313335552	0.685	0.36	1.15790554838859e-05	7	CAMK1D
SCIMP1	6.56535513087777e-10	0.278078996790594	0.522	0.243	1.16075478713919e-05	7	SCIMP
SESTD1	7.56242445281809e-10	0.260831035929167	0.511	0.234	1.33703664325824e-05	7	SESTD1
MDM4	7.78129200530572e-10	0.277600086640213	0.924	0.738	1.37573242653805e-05	7	MDM4
ANXA41	7.80668526239235e-10	0.277090144883247	0.576	0.279	1.38022195439097e-05	7	ANXA4
SH3BP5	9.26541820018333e-10	0.298367847027255	0.859	0.608	1.63812593779241e-05	7	SH3BP5
FCRLA	1.14119384155459e-09	0.289342565470044	0.783	0.443	2.01763071186852e-05	7	FCRLA
PRKCB	1.15389559218093e-09	0.280007192090666	0.957	0.744	2.04008740697589e-05	7	PRKCB
SETD2	1.23659255414183e-09	0.286945388942039	0.641	0.357	2.18629563572275e-05	7	SETD2
ANKRD44	1.25438232513703e-09	0.305813591739754	0.87	0.622	2.21774795084227e-05	7	ANKRD44
TCF4	2.42988731558171e-09	0.296899375080655	0.913	0.672	4.29604077394847e-05	7	TCF4
GAPT1	2.50706932515184e-09	0.300534235141934	0.848	0.582	4.43249856686845e-05	7	GAPT
WSB1	2.57968145592203e-09	0.278227286948427	0.826	0.505	4.56087681407015e-05	7	WSB1
IRF8	2.63372300707272e-09	0.2933761336622	0.717	0.435	4.65642227650456e-05	7	IRF8
IFNGR2	2.68715220849766e-09	0.250598721972846	0.652	0.335	4.75088510462387e-05	7	IFNGR2
PTPN6	2.94698074812718e-09	0.267656514326396	0.913	0.685	5.21026196268885e-05	7	PTPN6
ATRX	2.98758412344518e-09	0.280179856016499	0.891	0.706	5.28204873025107e-05	7	ATRX
ATP2A3	3.14660859275065e-09	0.258215065791222	0.674	0.372	5.56320399198316e-05	7	ATP2A3
BTK	3.43372938523973e-09	0.269599665413135	0.717	0.411	6.07083355310384e-05	7	BTK
HLA-DMB	3.49060336302636e-09	0.26527516652798	0.967	0.801	6.17138674583061e-05	7	HLA-DMB
SNX22	3.50765324655123e-09	0.27849283835435	0.62	0.34	6.20153093990258e-05	7	SNX22
ZFP36L11	3.84097620006846e-09	0.270858031093174	0.924	0.758	6.79084592172103e-05	7	ZFP36L1
SFT2D2	4.08173605901875e-09	0.252609441925661	0.62	0.324	7.21650935234515e-05	7	SFT2D2
PARP14	4.39226007000791e-09	0.280965493405415	0.804	0.521	7.76551580377398e-05	7	PARP14
PLAC8	4.85007504539354e-09	0.273940792633682	0.946	0.786	8.57493268025578e-05	7	PLAC8
SWAP701	5.02954863634753e-09	0.296433462186411	0.88	0.634	8.89224198906244e-05	7	SWAP70
PSME4	5.11750913576997e-09	0.271903002975902	0.576	0.301	9.0477561520413e-05	7	PSME4
CCR6	5.68472126014623e-09	0.279478325332707	0.576	0.305	0.000100505871879385	7	CCR6
LRP10	5.75696868875004e-09	0.259209871109223	0.674	0.387	0.000101783206417101	7	LRP10
SKAP2	6.23979423716401e-09	0.28249310740733	0.75	0.465	0.00011031956211306	7	SKAP2
MAP4K4	7.11604629187777e-09	0.277090208931633	0.75	0.46	0.000125811698440399	7	MAP4K4
BICD2	7.44670656095204e-09	0.250130020113131	0.576	0.287	0.000131657771997632	7	BICD2
STAP1	7.83348833078898e-09	0.255019033342252	0.598	0.315	0.000138496073688349	7	STAP1
CELF1	9.35979329267409e-09	0.271618256846354	0.663	0.402	0.000165481145414478	7	CELF1
ACBD3	9.728836219501e-09	0.260927873410489	0.75	0.439	0.000172005824360778	7	ACBD3
ADD3	1.0701830652878e-08	0.284195635212123	0.837	0.616	0.000189208365942883	7	ADD3
OGA	1.08023538323668e-08	0.258725693846381	0.804	0.518	0.000190985615756245	7	OGA
OSBPL101	1.11541387912889e-08	0.254472676265008	0.511	0.256	0.000197205173829988	7	OSBPL10
AC245060.5	1.14250527045459e-08	0.29844128819665	0.63	0.354	0.000201994931816371	7	AC245060.5
CD72	1.37488582527146e-08	0.280473582406468	0.783	0.499	0.000243079813907995	7	CD72
XIAP	1.62827310669532e-08	0.251243582480156	0.576	0.302	0.000287878685263733	7	XIAP
PLCG2	1.85661252509378e-08	0.251295735994771	0.587	0.313	0.000328249094436579	7	PLCG2
TMEM154	2.06378704808359e-08	0.291407271084899	0.783	0.547	0.000364877550101179	7	TMEM154
BPTF	2.11483161410661e-08	0.261142549140293	0.837	0.674	0.000373902229374048	7	BPTF
TSC22D3	2.50130798454957e-08	0.254717859318644	0.88	0.745	0.000442231251668363	7	TSC22D3
ADAM281	2.57016731621173e-08	0.289172277105778	0.685	0.443	0.000454405581506234	7	ADAM28
GRK3	2.69248488903982e-08	0.257869473885397	0.543	0.288	0.00047603132838224	7	GRK3
TPD52	2.86234049510607e-08	0.253614950330679	0.75	0.493	0.000506061799534753	7	TPD52
CD821	3.13421006342921e-08	0.256987603030435	0.543	0.294	0.000554128339214284	7	CD82
LRRFIP11	3.18651198520572e-08	0.250983606224579	0.891	0.732	0.00056337531898437	7	LRRFIP1
SEL1L3	3.47245784804479e-08	0.253301100725668	0.63	0.358	0.00061393054753432	7	SEL1L3
PMEPA1	3.60494875891635e-08	0.259072144861244	0.511	0.264	0.000637354940576411	7	PMEPA1
P2RX5	4.11821695771703e-08	0.265481057481968	0.761	0.494	0.000728100758124371	7	P2RX5
STRBP	4.53635952875544e-08	0.262367125499053	0.815	0.589	0.000802028364683963	7	STRBP
AFF3	5.04666039378629e-08	0.254065381487481	0.946	0.712	0.000892249557621415	7	AFF3
ORAI2	5.19976241067647e-08	0.273617306378586	0.783	0.523	0.000919317994207599	7	ORAI2
SP140	6.05876032474313e-08	0.26328599975645	0.728	0.459	0.00107118882541459	7	SP140
TUT4	6.57661375327863e-08	0.265082623828611	0.761	0.52	0.00116274531157966	7	TUT4
FCER22	7.72185291054437e-08	0.275927022204808	0.75	0.468	0.00136522359458424	7	FCER2
SNX5	9.31364345899993e-08	0.252250187117068	0.598	0.358	0.00164665216355119	7	SNX5
ERBIN	9.39898875588508e-08	0.253913347132184	0.641	0.37	0.00166174121204048	7	ERBIN
PLEKHA1	1.08456330251851e-07	0.263320023471406	0.641	0.378	0.00191750791885272	7	PLEKHA1
CNN2	1.08564598956675e-07	0.252991407616079	0.783	0.607	0.00191942210955401	7	CNN2
BIRC3	2.22460213856014e-07	0.270098819143312	0.848	0.681	0.00393309658097434	7	BIRC3
CCDC501	8.97141451659354e-07	0.268716899185369	0.728	0.5	0.0158614608653374	7	CCDC50
LINC023971	1.35219426792126e-06	0.253916541531711	0.859	0.655	0.0239067946568479	7	LINC02397
TCL1A1	1.61334677184699e-06	0.259338875866057	0.978	0.791	0.0285239709262548	7	TCL1A
FAM30A	2.08303485325979e-06	0.251768171749605	0.565	0.346	0.036828056205633	7	FAM30A
IGLC21	0.00052036587294643	0.307146611398178	0.739	0.598	1	7	IGLC2
LINC00472	1.71796642340914e-205	0.460146295804376	0.383	0.002	3.03736463658735e-201	8	LINC00472
KANK2	7.39283479433145e-191	0.655124466159929	0.593	0.016	1.3070531916378e-186	8	KANK2
AC119673.2	1.8326206825939e-175	0.638222185314703	0.481	0.01	3.24007336682602e-171	8	AC119673.2
VPREB1	3.86029636839546e-174	1.16688757010826	0.864	0.048	6.82500397932318e-170	8	VPREB1
BMP3	1.59259735022058e-173	0.68366766144005	0.543	0.015	2.81571211518998e-169	8	BMP3
MME	1.6835640451662e-154	1.01078612635949	0.852	0.058	2.97654123185383e-150	8	MME
LINC02227	6.63339703809384e-142	0.436293077860444	0.395	0.008	1.17278459633499e-137	8	LINC02227
IGLL1	6.36003060776275e-140	1.12344169240938	0.679	0.034	1.12445341145245e-135	8	IGLL1
ARPP21	2.91357981652547e-137	0.667546586995676	0.568	0.024	5.15120911561703e-133	8	ARPP21
EMP2	7.94665437609107e-136	0.374791449279355	0.321	0.004	1.4049684936929e-131	8	EMP2
ACSM3	6.31509052419672e-135	1.08097286488291	0.79	0.063	1.11650800467798e-130	8	ACSM3
CFAP73	1.47570161999406e-119	0.447833054701875	0.395	0.012	2.6090404641495e-115	8	CFAP73
MYB	5.20248812708535e-118	0.748247203212042	0.617	0.037	9.1979990086869e-114	8	MYB
AL132996.1	5.54557954448463e-116	0.491497300130367	0.395	0.012	9.80458463464883e-112	8	AL132996.1
AC005332.7	5.48334994050083e-107	0.549235035760677	0.543	0.032	9.69456269480547e-103	8	AC005332.7
CD9	4.43216493204153e-106	1.00394899566092	0.877	0.103	7.83606759984943e-102	8	CD9
WASF1	1.49086392770163e-101	0.766250823513756	0.728	0.069	2.63584742417648e-97	8	WASF1
SMAD1	8.76551554520287e-100	0.488304081089172	0.37	0.013	1.54974314839187e-95	8	SMAD1
DNMT3B	4.74806159801797e-98	0.285254450159211	0.259	0.005	8.39457290529577e-94	8	DNMT3B
RAG2	2.15810328417438e-96	0.429213039249912	0.37	0.014	3.8155266064203e-92	8	RAG2
CDHR3	1.35901693346527e-93	0.522439695537924	0.494	0.031	2.4027419383666e-89	8	CDHR3
MYL4	8.14798270443472e-93	0.342887149381359	0.284	0.007	1.44056334214406e-88	8	MYL4
P4HA2	1.32894971720854e-92	0.420156497230398	0.37	0.015	2.34958310002469e-88	8	P4HA2
RAG1	8.01993661773291e-92	0.396512015426882	0.309	0.009	1.41792479401518e-87	8	RAG1
SOX4	3.15201641369352e-88	1.35944418199731	1	0.209	5.57276501941014e-84	8	SOX4
AKAP12	5.16978704525343e-86	0.497323114447101	0.444	0.025	9.14018349600807e-82	8	AKAP12
HRK	1.63035203554628e-85	0.61685898700071	0.617	0.056	2.88246239884582e-81	8	HRK
RIMS3	8.52237000631619e-82	0.317511274563979	0.309	0.011	1.5067550171167e-77	8	RIMS3
LHPP	2.25194102755803e-76	0.852574377533219	0.79	0.125	3.9814317367226e-72	8	LHPP
ADAM23	3.32153564879508e-75	0.528762399943218	0.481	0.038	5.8724750270697e-71	8	ADAM23
LDLRAD4	4.38221099852947e-73	0.786228501241033	0.667	0.086	7.74774904540009e-69	8	LDLRAD4
CCDC191	9.09179839912124e-73	1.11758707254987	0.877	0.18	1.60742995696463e-68	8	CCDC191
AL133467.1	4.0405150947209e-71	0.473815330133078	0.432	0.032	7.14363068746654e-67	8	AL133467.1
CSNK1E	1.56819947425708e-69	0.777971838396564	0.753	0.121	2.77257667048651e-65	8	CSNK1E
DTX1	3.33587997441214e-67	0.785265180237977	0.765	0.13	5.89783579476066e-63	8	DTX1
ABHD15	6.25103198284048e-65	0.605414893176139	0.63	0.083	1.1051824545662e-60	8	ABHD15
NSMCE1	3.39088002448387e-63	1.06142732809541	0.852	0.204	5.99507588328748e-59	8	NSMCE1
TAX1BP3	4.23771060893898e-63	0.652713485162821	0.617	0.083	7.49227235660411e-59	8	TAX1BP3
CD381	3.23643487783556e-61	0.864477418241429	0.889	0.201	5.72201686401327e-57	8	CD38
NEIL1	2.13286710714278e-59	0.822343607335956	0.815	0.164	3.77090904542844e-55	8	NEIL1
MIR181A1HG	1.03584588405102e-58	0.65178654648526	0.605	0.085	1.8313755230022e-54	8	MIR181A1HG
CDC25B	4.69765151571795e-58	0.86341327520884	0.802	0.174	8.30544787978933e-54	8	CDC25B
CHST15	1.01879258530955e-55	0.415436680633387	0.457	0.047	1.80122529082729e-51	8	CHST15
PCDH9	1.29933462017143e-54	1.10051914426994	0.988	0.393	2.29722360846309e-50	8	PCDH9
BCL2L1	1.0954566786671e-53	0.44459437618299	0.506	0.061	1.93676740788344e-49	8	BCL2L1
BTBD3	2.8468162461737e-53	0.337719210812492	0.309	0.021	5.03317112323509e-49	8	BTBD3
APBB2	4.15535724518673e-51	0.398754385052688	0.346	0.029	7.34667160949013e-47	8	APBB2
LAMP5	1.8300547964492e-50	0.300324197539087	0.284	0.018	3.23553688012219e-46	8	LAMP5
YBX3	2.40306208070448e-50	1.00909387938875	0.988	0.495	4.24861375868552e-46	8	YBX3
NREP	2.48911662970941e-50	0.561103604926184	0.531	0.073	4.40075820132624e-46	8	NREP
CCDC112	1.23033220809448e-48	0.764911109511688	0.778	0.189	2.17522734391104e-44	8	CCDC112
AEBP1	3.02303061678614e-48	0.541256073416226	0.58	0.09	5.3447181304779e-44	8	AEBP1
CD79B1	5.60298518532962e-48	0.562997277010671	1	0.924	9.90607780766277e-44	8	CD79B
DBN1	9.19177332412374e-48	0.339631428873288	0.296	0.022	1.62510552370508e-43	8	DBN1
DCAF12	2.82690895278334e-47	0.311766948062469	0.346	0.031	4.99797502852094e-43	8	DCAF12
DIPK1B	2.57414006593536e-46	0.438225545353462	0.432	0.051	4.55107963657371e-42	8	DIPK1B
BCL7A	1.42208481991937e-45	0.911137734642684	0.926	0.422	2.51424596161745e-41	8	BCL7A
CD24	1.65597098056983e-45	0.913327003206592	0.988	0.542	2.92775669364747e-41	8	CD24
PTMA	4.38190388221165e-44	0.284879401813957	1	0.999	7.7472060637502e-40	8	PTMA
STMN11	1.11919918701514e-42	0.903079169310478	0.84	0.258	1.97874416264277e-38	8	STMN1
MZB11	2.24146263830502e-41	0.793536660691183	0.926	0.364	3.96290594452327e-37	8	MZB1
CMTM8	2.40333403889041e-41	0.386150826048145	0.333	0.033	4.24909458075825e-37	8	CMTM8
ZEB2	2.26755286989433e-40	0.846406363429862	0.951	0.555	4.00903347397317e-36	8	ZEB2
IRF4	2.49244427698174e-39	0.748279266293971	0.691	0.179	4.40664148170372e-35	8	IRF4
GAS7	2.50506351206085e-38	0.462376356235167	0.407	0.057	4.42895228932358e-34	8	GAS7
TFDP2	3.4448957252732e-38	0.692770955410678	0.741	0.207	6.09057564228302e-34	8	TFDP2
H3F3B1	2.07406626463337e-37	0.394092828106918	1	0.979	3.6669491558718e-33	8	H3F3B
HCK	2.24617729862928e-37	0.536177042946227	0.63	0.137	3.97124146397657e-33	8	HCK
TCL1A2	1.71067619998008e-36	0.631898941861194	1	0.791	3.02447552156478e-32	8	TCL1A
TMEM38A	1.00392716736512e-35	0.264951338235674	0.284	0.028	1.77494323190153e-31	8	TMEM38A
SSBP2	1.24654986079046e-35	0.675992938330216	0.815	0.278	2.20390015387754e-31	8	SSBP2
BACH2	1.41657522725652e-35	0.788375832152525	0.864	0.387	2.50450500178953e-31	8	BACH2
SPINT2	6.13281791460441e-35	0.634690153848701	0.802	0.274	1.08428220730206e-30	8	SPINT2
NAV1	8.02963064349875e-35	0.287323829339487	0.309	0.034	1.41963869777058e-30	8	NAV1
RCSD1	2.44437281779244e-34	0.665747017323328	0.988	0.711	4.32165114185704e-30	8	RCSD1
SLFN13	2.71325198901327e-34	0.419723620875619	0.432	0.069	4.79702951657547e-30	8	SLFN13
OIP5-AS1	2.78456650555344e-34	0.72711177277873	0.889	0.438	4.92311358181848e-30	8	OIP5-AS1
C7orf50	7.07123117955426e-34	0.610532519892159	0.753	0.243	1.25019367254519e-29	8	C7orf50
PITPNM2	3.42667938467426e-33	0.308629445876763	0.333	0.042	6.05836915210409e-29	8	PITPNM2
TRABD	5.00177449087373e-33	0.605514782843822	0.741	0.232	8.84313729986476e-29	8	TRABD
STARD4-AS1	9.8581635677305e-33	0.328211635637213	0.346	0.046	1.74292331877475e-28	8	STARD4-AS1
VPREB31	4.75518608622505e-32	0.624462440079133	0.988	0.742	8.40716900044589e-28	8	VPREB3
RUBCNL	5.67827410870423e-32	0.612165705518799	0.741	0.251	1.00391886241891e-27	8	RUBCNL
SYVN1	6.7438452129198e-32	0.586423371515316	0.765	0.243	1.19231183364422e-27	8	SYVN1
UGP2	9.30150804178273e-32	0.62587354129827	0.802	0.321	1.64450662178719e-27	8	UGP2
PPP1R14B	2.42146989033427e-31	0.659197786092835	0.815	0.323	4.281158766111e-27	8	PPP1R14B
HIST1H1C	6.19043108284976e-31	0.730934969173139	0.926	0.478	1.09446821544784e-26	8	HIST1H1C
TCF3	1.70361198460349e-30	0.710020139458541	0.802	0.332	3.01198598877896e-26	8	TCF3
MYO1C	3.16891581130416e-30	0.494960783972608	0.494	0.103	5.60264315438575e-26	8	MYO1C
VDAC1	6.24072883150608e-30	0.654492105390704	0.827	0.337	1.10336085741027e-25	8	VDAC1
RAPGEF5	1.73188459466677e-29	0.261611832437442	0.296	0.037	3.06197196337085e-25	8	RAPGEF5
CD81	1.81783917873116e-29	0.586350181814807	0.938	0.73	3.21393966799669e-25	8	CD81
HIP1	3.5572825069616e-29	0.356916875181516	0.395	0.066	6.2892754723081e-25	8	HIP1
IGLC1	3.73974770555321e-29	0.937447703552356	0.852	0.363	6.61187394341808e-25	8	IGLC1
TCF41	9.08445097857242e-29	0.653665357307913	0.926	0.673	1.6061309330116e-24	8	TCF4
ABCA1	1.00499697001871e-27	0.386443138753236	0.42	0.079	1.77683464299309e-23	8	ABCA1
CMTM7	4.81777160490276e-27	0.58711217786138	0.654	0.218	8.51782019746809e-23	8	CMTM7
H3F3A	1.15414233065023e-26	0.257465402179513	1	0.996	2.04052364058961e-22	8	H3F3A
COLGALT1	4.7991853555498e-26	0.361078127855055	0.444	0.093	8.48495970861205e-22	8	COLGALT1
NIBAN31	7.40370128408235e-26	0.613002488983209	0.914	0.654	1.30897438702576e-21	8	NIBAN3
H1FX	8.62921816518377e-26	0.738102059771641	0.84	0.466	1.52564577160449e-21	8	H1FX
TOP2B	1.14454041631964e-25	0.598517649472201	0.827	0.374	2.02354745605312e-21	8	TOP2B
IKZF2	1.2103012111755e-25	0.474887336108406	0.519	0.13	2.13981254135829e-21	8	IKZF2
ZBTB18	1.49277743616285e-25	0.494218816602789	0.667	0.219	2.63923050713592e-21	8	ZBTB18
RIMKLB	3.17274448176791e-25	0.352566380937116	0.444	0.095	5.60941224376567e-21	8	RIMKLB
MSI2	3.86686343916048e-25	0.650329618037394	0.753	0.337	6.83661456043573e-21	8	MSI2
STIM2	1.46565369646587e-24	0.6421366818044	0.802	0.416	2.59127573535165e-20	8	STIM2
HIST1H2AC	1.91345213936968e-24	0.586218624956466	0.704	0.266	3.38298338240559e-20	8	HIST1H2AC
BCR	2.99015277054032e-24	0.33727841587305	0.42	0.087	5.28659009831529e-20	8	BCR
DOK3	3.24596477973817e-24	0.472999917307609	0.494	0.129	5.73886573057709e-20	8	DOK3
ARID1B1	1.98877811973333e-23	0.482926055671732	0.963	0.771	3.51615971568853e-19	8	ARID1B
TCL6	2.33412579742192e-23	0.45333535131145	0.543	0.15	4.12673440984196e-19	8	TCL6
REXO2	2.43250674588325e-23	0.605563404968515	0.556	0.177	4.30067192672158e-19	8	REXO2
GCSAM	3.12054864693934e-23	0.368120049297834	0.42	0.093	5.51713000778875e-19	8	GCSAM
SNHG7	3.70209259341429e-23	0.603113152368787	0.914	0.609	6.54529970515646e-19	8	SNHG7
GLUL1	4.26703334692009e-23	0.466452441216792	0.543	0.157	7.54411495735472e-19	8	GLUL
B3GALNT2	5.2317979664635e-23	0.347572186833031	0.37	0.074	9.24981880470747e-19	8	B3GALNT2
TMEM243	6.5334944953283e-23	0.533855569029523	0.84	0.481	1.15512182677404e-18	8	TMEM243
ELL3	1.36847029109935e-22	0.251271885090435	0.259	0.037	2.41945547466365e-18	8	ELL3
MCTP2	3.31695349633669e-22	0.475543422151759	0.679	0.248	5.86437378152327e-18	8	MCTP2
MPZL1	4.80282124551578e-22	0.343440189459792	0.42	0.095	8.4913879620719e-18	8	MPZL1
HNRNPA1	5.77299012932069e-22	0.336861532952188	1	0.956	1.0206646548639e-17	8	HNRNPA1
MLXIP	6.20915016809148e-22	0.469751480021604	0.63	0.214	1.09777774971857e-17	8	MLXIP
AC245060.51	8.50102162302515e-22	0.62276419904169	0.753	0.351	1.50298062295085e-17	8	AC245060.5
CRIM1	2.53268459019392e-21	0.279317372993848	0.321	0.059	4.47778635546284e-17	8	CRIM1
REPIN1	4.48512054989054e-21	0.446223370207473	0.556	0.176	7.92969313220647e-17	8	REPIN1
OGFRL1	4.70435841881326e-21	0.471093230194935	0.593	0.202	8.31730568446184e-17	8	OGFRL1
MPP1	1.55146258986542e-20	0.263161488127944	0.284	0.048	2.74298585888206e-16	8	MPP1
YPEL5	5.36596862094375e-20	0.53336974082012	0.753	0.405	9.48703252182855e-16	8	YPEL5
SPTBN1	6.85873855421055e-20	0.592259544605112	0.741	0.402	1.21262497638443e-15	8	SPTBN1
SMARCA4	8.89373808493276e-20	0.438172446433698	0.617	0.221	1.57241289341611e-15	8	SMARCA4
PTPRE1	1.67170982613545e-19	0.470743644513047	0.519	0.168	2.95558297260747e-15	8	PTPRE
ST6GALNAC4	1.71829034657248e-19	0.318711420805824	0.383	0.089	3.03793733274015e-15	8	ST6GALNAC4
CDK6	1.92459151222014e-19	0.407728172330128	0.543	0.172	3.4026777936052e-15	8	CDK6
MAN1A11	2.56605621782651e-19	0.365267816720809	0.444	0.121	4.53678739311727e-15	8	MAN1A1
SYK1	7.24938811319884e-19	0.52627266897735	0.778	0.441	1.28169181841355e-14	8	SYK
MEX3C	1.46883276467674e-18	0.38564985517398	0.506	0.159	2.59689632794848e-14	8	MEX3C
LINC01128	1.7590856918612e-18	0.348257270967111	0.42	0.11	3.11006350321061e-14	8	LINC01128
PHACTR1	3.23069188705659e-18	0.522111652721437	0.802	0.466	5.71186325631605e-14	8	PHACTR1
TIFA	4.84495704584779e-18	0.511600899740139	0.667	0.304	8.5658840570589e-14	8	TIFA
TMEM263	1.88169403791276e-17	0.385494893619676	0.494	0.158	3.32683505902976e-13	8	TMEM263
TMEM131L	2.29297232683452e-17	0.455081707637662	0.617	0.254	4.05397507384343e-13	8	TMEM131L
TM7SF2	2.32187078581249e-17	0.266979444149462	0.333	0.075	4.10506754931648e-13	8	TM7SF2
DDX54	2.44101314312827e-17	0.476877434031797	0.506	0.178	4.31571123705078e-13	8	DDX54
MARCKS1	2.6940899073702e-17	0.541647531940652	0.753	0.408	4.76315095623051e-13	8	MARCKS
AFF31	4.72119056480328e-17	0.444176505664621	0.926	0.713	8.3470649185722e-13	8	AFF3
KDM1B	4.88365907764653e-17	0.34593553250377	0.432	0.126	8.63430924927906e-13	8	KDM1B
CUX1	5.63957618128077e-17	0.423510515987587	0.58	0.225	9.97077068850441e-13	8	CUX1
KANSL1L	8.62497853975403e-17	0.280700577082398	0.358	0.088	1.52489620582851e-12	8	KANSL1L
ASMTL	1.28950801454786e-16	0.271815191041283	0.333	0.079	2.27985016972061e-12	8	ASMTL
TBC1D1	1.59005827321821e-16	0.446134156532219	0.691	0.318	2.81122302704979e-12	8	TBC1D1
SNHG6	1.71205301197001e-16	0.375766005297377	0.951	0.801	3.02690972516297e-12	8	SNHG6
YPEL1	2.58928483821642e-16	0.37464365073492	0.519	0.181	4.57785559396663e-12	8	YPEL1
PLEKHA21	3.39513038555325e-16	0.440565676108848	0.901	0.644	6.00259052165815e-12	8	PLEKHA2
KDM5B	4.03515364269956e-16	0.419833213216375	0.63	0.258	7.13415164029283e-12	8	KDM5B
RBM38	5.49093386237325e-16	0.428415685969197	0.679	0.319	9.7079710686759e-12	8	RBM38
CCDC69	1.2759578127935e-15	0.442031515076003	0.642	0.297	2.25589341301891e-11	8	CCDC69
RALBP1	1.30474525967353e-15	0.448889772827973	0.728	0.384	2.30678961910279e-11	8	RALBP1
AHDC1	1.33577371753915e-15	0.271731021567179	0.333	0.082	2.36164793260922e-11	8	AHDC1
MTMR1	1.84789053488746e-15	0.310670320398547	0.395	0.114	3.26707046568103e-11	8	MTMR1
C16orf74	4.56071981217426e-15	0.418430698134119	0.691	0.333	8.06335262792409e-11	8	C16orf74
KLHL24	5.08321882141e-15	0.428898263252765	0.642	0.302	8.98713087625287e-11	8	KLHL24
PRDX1	7.27737646377145e-15	0.436366045553133	0.79	0.521	1.28664015879479e-10	8	PRDX1
LIG4	1.25331330348102e-14	0.297002232812328	0.358	0.1	2.21585792055445e-10	8	LIG4
LINC01013	1.43594104768344e-14	0.360038880746633	0.37	0.108	2.53874377230432e-10	8	LINC01013
MTHFD2L	1.62341040608356e-14	0.31333799350415	0.42	0.133	2.87018959795574e-10	8	MTHFD2L
TRAM11	2.16043927672204e-14	0.432456384904136	0.765	0.447	3.81965664124456e-10	8	TRAM1
DYNLL11	2.52848014754329e-14	0.409919906206632	0.864	0.613	4.47035290085653e-10	8	DYNLL1
MEF2D	2.67862317309389e-14	0.278093693842003	0.42	0.129	4.73580577003e-10	8	MEF2D
TTC7A	7.05901480841273e-14	0.317420371368494	0.469	0.164	1.24803381812737e-09	8	TTC7A
TOP1	7.40852204058295e-14	0.433157218956194	0.753	0.472	1.30982669677507e-09	8	TOP1
A1BG	9.99846666983284e-14	0.319237686129975	0.457	0.16	1.76772890722645e-09	8	A1BG
SLC25A6	1.05722702245701e-13	0.261824180572875	0.988	0.917	1.86917737570399e-09	8	SLC25A6
KIN	1.47082992917771e-13	0.363382980243438	0.568	0.241	2.60042731478619e-09	8	KIN
JUND	1.66327923369173e-13	0.288539297860276	0.951	0.888	2.94067768516697e-09	8	JUND
GIHCG	2.27483703904235e-13	0.299512583729857	0.346	0.099	4.02191188502687e-09	8	GIHCG
GABPB1-IT1	2.65167907233911e-13	0.385938384083079	0.778	0.435	4.68816859989554e-09	8	GABPB1-IT1
UHRF2	2.79072563231726e-13	0.371441052775425	0.568	0.255	4.93400291793692e-09	8	UHRF2
CDKN2D	3.53652304011954e-13	0.42722797301075	0.691	0.401	6.25257273493135e-09	8	CDKN2D
SMAD71	3.72986041102625e-13	0.297407160576031	0.309	0.085	6.59439320669441e-09	8	SMAD7
CYFIP2	7.64561031743281e-13	0.383104030624371	0.741	0.455	1.35174390412212e-08	8	CYFIP2
VAMP8	8.49968523908961e-13	0.382797397223775	0.79	0.614	1.50274435027104e-08	8	VAMP8
PAX52	1.2703912743448e-12	0.380731671419871	0.852	0.652	2.2460517730416e-08	8	PAX5
CHP1	1.69386475433422e-12	0.262354130695619	0.37	0.117	2.9947528856629e-08	8	CHP1
SYNE3	2.15193446466024e-12	0.387955319072181	0.481	0.202	3.8046201335193e-08	8	SYNE3
PPP1R14A2	2.65284110054991e-12	0.373139478056643	0.568	0.24	4.69022306577224e-08	8	PPP1R14A
MDM41	3.09823903703551e-12	0.366845486877747	0.901	0.74	5.47768661747878e-08	8	MDM4
SLC25A5	4.08234413468196e-12	0.346933404944053	0.914	0.687	7.2175844301177e-08	8	SLC25A5
UCP21	4.62096566532393e-12	0.322174957900466	0.926	0.764	8.16986729629271e-08	8	UCP2
ATP8A1	4.82191873329044e-12	0.37237978680038	0.469	0.195	8.52515232045749e-08	8	ATP8A1
SPIB2	7.47431811025561e-12	0.443267898938511	0.741	0.549	1.32145944189319e-07	8	SPIB
RGS21	1.07378548072043e-11	0.279411539271599	0.333	0.099	1.89845272991371e-07	8	RGS2
ZDHHC23	1.48919813592576e-11	0.255692536881522	0.346	0.11	2.63290230431674e-07	8	ZDHHC23
SRSF3	1.69850502805315e-11	0.325690365167684	0.84	0.722	3.00295688959796e-07	8	SRSF3
UBXN1	1.87133615350892e-11	0.299887784042516	0.914	0.745	3.30852231940376e-07	8	UBXN1
POU2AF11	2.36812331446695e-11	0.341875958773488	0.63	0.321	4.18684201997756e-07	8	POU2AF1
KLHDC4	2.70154092102374e-11	0.251583715861034	0.37	0.123	4.77632434836998e-07	8	KLHDC4
RNGTT	2.76988459312002e-11	0.38928343857304	0.481	0.204	4.8971559606362e-07	8	RNGTT
PBXIP11	3.81676898323732e-11	0.302810085850982	0.543	0.241	6.74804756236358e-07	8	PBXIP1
ATP5F1C	6.94796691484593e-11	0.349885614281081	0.691	0.437	1.22840055054476e-06	8	ATP5F1C
TAPT1	7.71067383398385e-11	0.356263359752343	0.543	0.259	1.36324713384834e-06	8	TAPT1
CDC40	8.01697230276958e-11	0.362366021259876	0.765	0.554	1.41740070312966e-06	8	CDC40
IGF2R1	1.20622058957506e-10	0.32344470879053	0.469	0.203	2.13259800236871e-06	8	IGF2R
PAIP2	1.25980376738993e-10	0.33974659722067	0.802	0.591	2.22733306074539e-06	8	PAIP2
EBF1	1.27431653681509e-10	0.398241388831533	0.667	0.391	2.25299163708907e-06	8	EBF1
BTG2	1.51065947843779e-10	0.316528594560559	0.889	0.681	2.67084595787801e-06	8	BTG2
MIDN1	1.53529283742289e-10	0.310440531847611	0.469	0.199	2.71439773656367e-06	8	MIDN
USP9Y2	1.74993961237855e-10	0.381500980912391	0.531	0.261	3.09389323468527e-06	8	USP9Y
MID1IP1	1.79564029114649e-10	0.277097135222876	0.37	0.133	3.17469203474699e-06	8	MID1IP1
ERGIC1	2.14014860701418e-10	0.337831918567039	0.593	0.304	3.78378273720107e-06	8	ERGIC1
MAPRE1	2.2423701096966e-10	0.27420396045225	0.506	0.217	3.96451035394358e-06	8	MAPRE1
ADARB1	2.38988306879988e-10	0.357965635835938	0.506	0.24	4.22531326563819e-06	8	ADARB1
CYB5R4	2.50178939496041e-10	0.352940047500998	0.58	0.302	4.42316365029001e-06	8	CYB5R4
FBXO25	2.53193443919895e-10	0.283960303759163	0.395	0.149	4.47646008850375e-06	8	FBXO25
ASXL1	3.06618068899767e-10	0.352415855487741	0.556	0.291	5.42100745814789e-06	8	ASXL1
EIF4A3	3.73281495618803e-10	0.306080608894628	0.444	0.189	6.59961684254043e-06	8	EIF4A3
ERP29	4.23992664330765e-10	0.265781772062845	0.963	0.869	7.49619030536793e-06	8	ERP29
ARL11	4.70098862609132e-10	0.299010959544364	0.469	0.207	8.31134789092945e-06	8	ARL11
APBB1IP	5.39013960661995e-10	0.346411695481422	0.778	0.572	9.52976682450407e-06	8	APBB1IP
KLHL14	6.83565563069985e-10	0.259814169954177	0.333	0.115	1.20854391550773e-05	8	KLHL14
ZNF106	8.85569091987401e-10	0.382749569248296	0.63	0.377	1.56568615463373e-05	8	ZNF106
HNRNPA3	1.29706010338038e-09	0.259368351229243	0.938	0.811	2.29320226277652e-05	8	HNRNPA3
DAAM11	1.84772945914181e-09	0.271603295330709	0.407	0.162	3.26678568376272e-05	8	DAAM1
HIST2H2AC	1.8774887007703e-09	0.294505123847242	0.58	0.289	3.31940002296189e-05	8	HIST2H2AC
ADAM10	2.24752451333464e-09	0.3066207944638	0.605	0.332	3.97362333957564e-05	8	ADAM10
TERF1	2.48488989430176e-09	0.327620760194055	0.568	0.31	4.39328533312551e-05	8	TERF1
ARGLU1	2.55421204644962e-09	0.260969740859418	0.951	0.847	4.51584689812293e-05	8	ARGLU1
DTNBP1	3.406966005659e-09	0.281781604728098	0.494	0.233	6.02351589800511e-05	8	DTNBP1
SFPQ	4.63082695852965e-09	0.343389436506522	0.753	0.567	8.18730206268043e-05	8	SFPQ
H2AFV1	5.19466087510347e-09	0.30539147005553	0.679	0.406	9.18416042718293e-05	8	H2AFV
ZHX2	5.25602740333819e-09	0.276761113056191	0.346	0.133	9.29265644910191e-05	8	ZHX2
CHCHD7	5.60477843799703e-09	0.299495078839321	0.531	0.27	9.90924827837875e-05	8	CHCHD7
DDAH2	5.73188986909047e-09	0.291303397781303	0.506	0.245	0.00010133981288552	8	DDAH2
SEPTIN6	6.00676367573220e-09	0.271024352834328	0.889	0.734	0.000106199581786945	8	SEPTIN6
ITGAE	6.37891387240609e-09	0.270613617255501	0.543	0.269	0.00011277919726414	8	ITGAE
RAD51-AS1	6.88633485605303e-09	0.325216717299784	0.457	0.216	0.000121750400255018	8	RAD51-AS1
STRBP1	7.124390081919e-09	0.315443075756929	0.827	0.59	0.000125959216648328	8	STRBP
YWHAE1	9.10974828499268e-09	0.305198875457509	0.593	0.323	0.000161060349678671	8	YWHAE
SAP18	1.53007476786422e-08	0.269976790661873	0.79	0.67	0.000270517218958393	8	SAP18
MIS18BP1	1.57270505079197e-08	0.330455688908097	0.704	0.504	0.00027805425298002	8	MIS18BP1
GRK2	1.77797377126804e-08	0.280200082638342	0.691	0.413	0.00031434576276019	8	GRK2
ANKRD11	1.80480261525734e-08	0.33008426956138	0.79	0.633	0.000319089102377498	8	ANKRD11
PPP1CA	1.931887842701e-08	0.287950332445446	0.79	0.63	0.000341557770589537	8	PPP1CA
AL139020.11	2.32021108198507e-08	0.410842323619518	0.556	0.309	0.00041021331929496	8	AL139020.1
UBE3A	2.51643746551549e-08	0.37108265690567	0.556	0.359	0.000444906143903139	8	UBE3A
ACTG1	3.10159272441555e-08	0.259077763957727	1	0.946	0.00054836159367667	8	ACTG1
LYN1	3.10889554125058e-08	0.306872620532043	0.765	0.547	0.000549652731693102	8	LYN
PSMB7	4.62137300635072e-08	0.274769001183928	0.605	0.346	0.000817058747522807	8	PSMB7
PIK3AP1	4.89776133787058e-08	0.295206806931293	0.556	0.312	0.000865924204535519	8	PIK3AP1
DBI	5.68868620892842e-08	0.255059031358243	0.914	0.713	0.00100575972173855	8	DBI
GNB1	6.00124148111991e-08	0.297298254248668	0.679	0.457	0.001061019493862	8	GNB1
HIST1H1D	6.29376542679698e-08	0.326316376690379	0.704	0.481	0.00111273772745771	8	HIST1H1D
QRSL1	9.3214124751745e-08	0.320880348641099	0.691	0.473	0.00164802572561085	8	QRSL1
SRSF9	1.30366107520783e-07	0.280524542886148	0.728	0.589	0.00230487278096744	8	SRSF9
ZNF706	1.40101003473666e-07	0.272969473828085	0.728	0.573	0.00247698574141441	8	ZNF706
GNG7	1.55437819680252e-07	0.285239886153913	0.667	0.422	0.00274814065194686	8	GNG7
CCND3	1.61587404510672e-07	0.314831524662812	0.63	0.403	0.00285686531174867	8	CCND3
BTK1	1.67416278567306e-07	0.292246662347529	0.642	0.414	0.00295991980506996	8	BTK
RNF41	1.91420475728347e-07	0.283202427943812	0.432	0.212	0.00338431401087718	8	RNF41
HNRNPH1	2.01265672595454e-07	0.28491651562229	0.815	0.686	0.00355837709148763	8	HNRNPH1
ATP5F1A1	2.25167258166791e-07	0.283015940762874	0.728	0.538	0.00398095712438886	8	ATP5F1A
TIA1	2.75148985640408e-07	0.266045645342959	0.568	0.329	0.00486463406612242	8	TIA1
DGKD	3.36900956690964e-07	0.282469177111972	0.654	0.411	0.00595640891429624	8	DGKD
RBM8A	3.81109258830891e-07	0.265390867216402	0.728	0.535	0.00673801169613015	8	RBM8A
ZNF720	3.94594255682092e-07	0.288090696969117	0.444	0.236	0.00697642644045939	8	ZNF720
RSRC1	4.11833107864792e-07	0.277290873249729	0.519	0.293	0.00728120934704952	8	RSRC1
ITM2C1	4.19214817967914e-07	0.265113053759352	0.469	0.242	0.00741171798167271	8	ITM2C
IFT571	4.78128191433899e-07	0.267211395322003	0.506	0.282	0.00845330642455133	8	IFT57
CXXC5	5.07936681071039e-07	0.27852362549195	0.741	0.535	0.00898032052133597	8	CXXC5
RRP7A	6.16986339767923e-07	0.255189541681839	0.42	0.214	0.0109083184870969	8	RRP7A
ANKRD17	6.27751068922011e-07	0.250071778092643	0.481	0.257	0.0110986388985411	8	ANKRD17
FCRLA1	7.69460337297784e-07	0.295812375938867	0.679	0.447	0.0136040587634248	8	FCRLA
WASF2	7.98233711353201e-07	0.258257440995788	0.765	0.636	0.0141127720167246	8	WASF2
MARCKSL1	7.98294879957054e-07	0.288042708145733	0.556	0.337	0.0141138534776407	8	MARCKSL1
GLRX1	9.32193872161759e-07	0.297256941705276	0.58	0.376	0.0164811876598199	8	GLRX
MAP1LC3B	1.33255118846476e-06	0.320881310578964	0.58	0.417	0.0235595050120569	8	MAP1LC3B
POLR1D	1.58027856306673e-06	0.275833842899819	0.63	0.487	0.0279393249950197	8	POLR1D
SCAND1	2.04754822569447e-06	0.26414771291498	0.63	0.449	0.0362006526302783	8	SCAND1
FOXO1	2.08151092739486e-06	0.260138735230115	0.506	0.307	0.0368011131963412	8	FOXO1
ATP6V0B	2.14647842422847e-06	0.250286426970292	0.642	0.431	0.0379497385403594	8	ATP6V0B
PHF14	2.23176412863133e-06	0.252818511862279	0.605	0.391	0.039457589794202	8	PHF14
S1PR4	2.26587221319903e-06	0.294315156061275	0.667	0.531	0.0400606207293588	8	S1PR4
CSNK2B	2.43027566489913e-06	0.274542862092211	0.593	0.451	0.0429672737554166	8	CSNK2B
KHDRBS1	2.44568623996665e-06	0.271373103439519	0.716	0.54	0.0432397327226104	8	KHDRBS1
MKNK2	2.75590200564081e-06	0.263806963635964	0.556	0.356	0.0487243474597295	8	MKNK2
NIPBL	3.75209389591384e-06	0.284990836094932	0.617	0.444	0.0663370200797567	8	NIPBL
SRP9	4.30500865768852e-06	0.26083558835314	0.679	0.51	0.076112553067933	8	SRP9
TTN1	8.38459769464542e-06	0.258958371725885	0.432	0.237	0.148239687241331	8	TTN
SNHG14	1.09120829958367e-05	0.301126197301278	0.58	0.42	0.192925627366393	8	SNHG14
ZNF22	1.11115064956001e-05	0.255935453910127	0.556	0.351	0.196451434842209	8	ZNF22
IGLC22	3.61847052842435e-05	0.266448224832092	0.926	0.594	0.639745589425425	8	IGLC2
CD721	3.79665830243245e-05	0.266672769121103	0.667	0.503	0.671249187870058	8	CD72
THUMPD1	4.13453496132205e-05	0.260011085644169	0.543	0.378	0.730985781161739	8	THUMPD1
CD69	8.51461797666312e-05	0.252582288079217	0.568	0.409	1	8	CD69
ZWINT1	3.67102465852168e-306	0.860057133374383	0.859	0.017	6.49037159626632e-302	9	ZWINT
UHRF1	6.43950904057517e-305	1.00554978523086	0.831	0.015	1.13850519837369e-300	9	UHRF1
CDK1	8.44434971343115e-299	1.00995646241797	0.789	0.013	1.49296102933463e-294	9	CDK1
MKI671	1.30762528031786e-297	1.60089520634145	0.93	0.023	2.31188149560198e-293	9	MKI67
HMGB3	4.79674826468599e-287	1.02775696020627	0.859	0.02	8.48065093196482e-283	9	HMGB3
TYMS1	9.96614362175225e-282	1.45835539155497	0.901	0.024	1.7620141923258e-277	9	TYMS
TOP2A1	4.75997060236725e-279	1.5442695820566	0.901	0.024	8.41562802498529e-275	9	TOP2A
BIRC5	1.09195253400007e-278	0.942865658560301	0.775	0.015	1.93057208011212e-274	9	BIRC5
NCAPG	3.72489027554729e-276	0.783430002356518	0.704	0.011	6.5856060071676e-272	9	NCAPG
KIF15	6.65514509715754e-276	0.785831681983715	0.704	0.011	1.17662965317745e-271	9	KIF15
GTSE1	1.53949754334284e-274	0.912420073451483	0.732	0.013	2.72183165663014e-270	9	GTSE1
ASPM1	3.54943573438658e-274	1.23556103385046	0.803	0.017	6.27540237839547e-270	9	ASPM
CDT1	5.20829714043465e-270	0.767822483430908	0.746	0.014	9.20826934428846e-266	9	CDT1
CENPW	5.48512106817022e-270	0.827406080187466	0.845	0.021	9.69769404852495e-266	9	CENPW
IGLL11	1.25925608447369e-269	2.01471856266575	0.944	0.03	2.22636475734948e-265	9	IGLL1
CENPU	6.96916909462375e-263	0.825697100042634	0.789	0.018	1.23214909592948e-258	9	CENPU
ESCO2	1.64620765207149e-258	0.74046597075872	0.634	0.009	2.9104951288624e-254	9	ESCO2
RRM21	1.05035237839129e-255	1.20296316127422	0.803	0.02	1.85702300499579e-251	9	RRM2
TPX21	8.4532314832287e-255	1.09494515880147	0.775	0.018	1.49453132623483e-250	9	TPX2
CKAP2L	1.53013397865329e-252	0.703881706877218	0.606	0.008	2.70527687425902e-248	9	CKAP2L
AURKB	6.03298204811466e-251	0.834564841554407	0.676	0.012	1.06663122610667e-246	9	AURKB
PCLAF1	3.41379779534539e-248	1.4675233754994	0.93	0.033	6.03559450217065e-244	9	PCLAF
CENPF1	3.98374686471163e-247	1.4916658215141	0.859	0.026	7.04326445681016e-243	9	CENPF
CHEK1	3.40765478034305e-245	0.658827223938918	0.69	0.013	6.02473365164651e-241	9	CHEK1
CLSPN	2.75590240566536e-239	1.03249431198092	0.789	0.022	4.87243545321637e-235	9	CLSPN
KIFC1	2.48465826705987e-238	0.670604078326611	0.62	0.01	4.39287581616184e-234	9	KIFC1
DTL	4.75412212289119e-231	0.524625939680742	0.563	0.008	8.40528791327163e-227	9	DTL
TK1	7.77415879188587e-229	0.814525078157599	0.704	0.016	1.37447127440542e-224	9	TK1
NUF2	7.14804587560643e-226	0.847632099874674	0.718	0.018	1.26377451080722e-221	9	NUF2
DIAPH3	6.32226619819104e-225	0.495172805433944	0.493	0.005	1.11777666384018e-220	9	DIAPH3
SPC25	1.82486540335119e-224	0.659192727072807	0.549	0.008	3.22636203312491e-220	9	SPC25
HIST1H3G	1.05518852510701e-223	0.574399554344417	0.549	0.008	1.8655733123892e-219	9	HIST1H3G
E2F2	1.06762571256569e-223	0.754071744009058	0.718	0.018	1.88756225981614e-219	9	E2F2
ASF1B	2.93674161598347e-222	0.684575971061318	0.69	0.016	5.19215917705877e-218	9	ASF1B
CEP55	3.60301824764781e-216	0.703262411724599	0.634	0.013	6.37013626184133e-212	9	CEP55
SPC24	9.40313424550877e-216	0.491335364678083	0.521	0.007	1.66247413460595e-211	9	SPC24
HIST1H3B	2.84408671670327e-214	0.869309932365217	0.62	0.013	5.02834531513138e-210	9	HIST1H3B
MAD2L1	3.9279006324756e-213	0.96923893779338	0.901	0.039	6.94452831821686e-209	9	MAD2L1
E2F7	4.27559836880989e-213	0.396303556585567	0.38	0.001	7.55925791605589e-209	9	E2F7
E2F8	3.10202675480323e-212	0.481128618470212	0.479	0.005	5.48438330249211e-208	9	E2F8
BUB1B	1.21345483103042e-211	0.586756071933922	0.606	0.012	2.14538814126179e-207	9	BUB1B
CDCA5	1.6029414677402e-211	0.48477167874559	0.521	0.007	2.83400051496467e-207	9	CDCA5
CTNNAL1	1.25671377671487e-210	0.526103755746249	0.563	0.01	2.22186995723189e-206	9	CTNNAL1
KIF111	7.05127473019798e-207	0.907924704968307	0.761	0.025	1.246665372299e-202	9	KIF11
E2F1	1.56367564175559e-206	0.600612368750954	0.606	0.013	2.76457853462388e-202	9	E2F1
UBE2C1	2.9933946616655e-206	1.03364819470435	0.662	0.017	5.2923217618246e-202	9	UBE2C
NUSAP11	1.99986182227683e-205	1.4295931033005	0.901	0.041	3.53575570178544e-201	9	NUSAP1
DSCC1	2.45060107539257e-203	0.448225888220564	0.479	0.006	4.33266270129406e-199	9	DSCC1
FANCI	2.29862456302031e-202	0.734940022138975	0.746	0.024	4.06396822741992e-198	9	FANCI
KIF23	1.72066599911179e-201	0.57451399394367	0.535	0.009	3.04213748642965e-197	9	KIF23
MYB1	6.00918684790738e-200	0.90715849586113	0.845	0.034	1.06242423471003e-195	9	MYB
BAHCC1	3.74732851441075e-198	0.561861021671321	0.592	0.013	6.6252768134782e-194	9	BAHCC1
HMMR	9.14018601572204e-195	0.96323287246163	0.606	0.014	1.61598488757966e-190	9	HMMR
MND1	2.43954460853703e-193	0.561550855011726	0.592	0.013	4.31311486789346e-189	9	MND1
CCNA2	1.51958873033514e-192	0.753625019482612	0.634	0.017	2.68663287523253e-188	9	CCNA2
BUB1	2.82654253925366e-190	0.692101459805882	0.592	0.014	4.99732720940047e-186	9	BUB1
CDKN31	6.60671727669938e-188	0.848693001725929	0.662	0.02	1.16806761452045e-183	9	CDKN3
CDC20	7.09015119294637e-186	0.713332966936828	0.493	0.008	1.25353873091292e-181	9	CDC20
CDCA8	7.61077537296221e-186	0.66010646816715	0.577	0.014	1.34558508593972e-181	9	CDCA8
KIF14	3.28007798352009e-184	0.674772077523452	0.507	0.009	5.79917787486351e-180	9	KIF14
HIST1H2AJ	6.1027994516273e-184	0.853743257620083	0.62	0.017	1.07897494304771e-179	9	HIST1H2AJ
MNS1	4.99072197109182e-183	0.318220589982872	0.31	0.001	8.82359644489035e-179	9	MNS1
UBE2T	6.16059525443682e-183	0.873256014165587	0.803	0.036	1.08919324098443e-178	9	UBE2T
NCAPH	8.85766807039241e-183	0.537764361662874	0.549	0.012	1.56603571484538e-178	9	NCAPH
DLGAP5	2.26695419400428e-180	0.769554978852966	0.563	0.013	4.00797501499956e-176	9	DLGAP5
PBK	2.28833211177893e-179	0.400976194666218	0.366	0.003	4.04577117362515e-175	9	PBK
POLQ	2.457070192365e-178	0.442193163190787	0.493	0.009	4.34410010010131e-174	9	POLQ
SHCBP1	3.00210159899745e-178	0.597441040656053	0.563	0.014	5.30771562702749e-174	9	SHCBP1
DEPDC1B	7.29110457878653e-178	0.491419145995769	0.479	0.008	1.28906728952946e-173	9	DEPDC1B
CDC45	2.79387576198771e-177	0.366147602143751	0.38	0.003	4.93957234719428e-173	9	CDC45
CDCA2	3.2500483371993e-177	0.533940623094941	0.465	0.008	5.74608546016836e-173	9	CDCA2
MIR924HG	5.52220854281522e-174	0.275187802123042	0.296	0.001	9.76326470369731e-170	9	MIR924HG
FOXM1	1.86464801676268e-173	0.56086717468348	0.549	0.013	3.29669769363642e-169	9	FOXM1
KIF4A	1.99777938812174e-172	0.521830140114523	0.451	0.007	3.53207395819923e-168	9	KIF4A
HJURP	4.79200080235349e-171	0.392749802698223	0.408	0.005	8.47225741856097e-167	9	HJURP
XRCC2	1.32724768160595e-169	0.504646692254077	0.507	0.011	2.34657390107931e-165	9	XRCC2
CCNB2	1.05336953869947e-167	0.801339078785155	0.563	0.015	1.86235734442066e-163	9	CCNB2
CDC6	1.56731846483508e-167	0.408850693380923	0.408	0.005	2.77101904582843e-163	9	CDC6
PHGDH	1.84773435110826e-166	0.540333759025295	0.577	0.016	3.26679433275941e-162	9	PHGDH
VPREB11	4.21340910826107e-166	1.45693124882044	0.873	0.051	7.44930730340558e-162	9	VPREB1
CDCA3	8.45195143586446e-165	0.521191120721375	0.465	0.009	1.49430501386084e-160	9	CDCA3
MYBL2	1.35975875208037e-162	0.917337516212178	0.845	0.049	2.40405347367809e-158	9	MYBL2
KLHL23	1.60166822809888e-159	0.484957807603065	0.507	0.012	2.83174942727881e-155	9	KLHL23
ARHGAP11A	6.33188307118983e-159	0.68739219222076	0.648	0.025	1.11947692698636e-154	9	ARHGAP11A
CNTLN	9.74625752562306e-159	0.454523244120529	0.465	0.01	1.72313833053016e-154	9	CNTLN
PKMYT1	4.00297578410795e-155	0.363758329798344	0.38	0.005	7.07726118630286e-151	9	PKMYT1
GMNN	4.67894054354673e-154	0.799847683151674	0.789	0.043	8.27236688099061e-150	9	GMNN
ORC6	8.56852929691291e-151	0.850930895957465	0.817	0.049	1.5149159796942e-146	9	ORC6
CDCA7	9.81288808711344e-151	0.815173762094761	0.648	0.027	1.73491861380166e-146	9	CDCA7
ARPP211	4.24354417294383e-150	0.675509142927011	0.634	0.024	7.50258609776469e-146	9	ARPP21
GINS2	5.35115173793363e-150	0.717844923412663	0.606	0.023	9.46083627266665e-146	9	GINS2
RAD51	5.77591036597987e-150	0.508602919595392	0.535	0.016	1.02118095270524e-145	9	RAD51
AC068587.4	3.32902518954348e-149	0.924261377240134	0.746	0.04	5.88571653511287e-145	9	AC068587.4
DEPDC1	3.90988458940333e-149	0.47787946202747	0.394	0.007	6.91267595406508e-145	9	DEPDC1
MELK	1.93578602971382e-147	0.306052971693217	0.338	0.004	3.42246970053403e-143	9	MELK
CENPA	5.04892743882501e-146	0.562952615017021	0.423	0.009	8.92650371184262e-142	9	CENPA
PRC11	4.84304529320826e-145	0.790558176753651	0.662	0.03	8.5625040783922e-141	9	PRC1
ECT2	5.87166660121375e-145	0.518673485299847	0.479	0.013	1.03811065509459e-140	9	ECT2
MCM4	2.10035232105107e-144	0.845324038952	0.704	0.036	3.7134229036183e-140	9	MCM4
CMTM81	3.4175768195273e-144	0.707141741187868	0.634	0.027	6.04227581692426e-140	9	CMTM8
TTK	7.50234446314158e-144	0.410455906033616	0.408	0.008	1.32641450108343e-139	9	TTK
LMNB11	3.03598250178337e-141	1.11270204185091	0.93	0.077	5.367617063153e-137	9	LMNB1
CIP2A	3.24234013288102e-141	0.599073244076925	0.634	0.028	5.73245735493364e-137	9	CIP2A
KIF2C	3.2929489657935e-141	0.431621340704457	0.408	0.008	5.82193377152292e-137	9	KIF2C
KHDRBS3	7.90694618707805e-141	0.360284234415598	0.38	0.007	1.3979480858754e-136	9	KHDRBS3
H2AFX1	7.99889791398161e-141	0.998037601522844	0.873	0.064	1.41420515119195e-136	9	H2AFX
CENPE	8.37594366906036e-140	0.907999715546778	0.549	0.02	1.48086684068987e-135	9	CENPE
PIMREG	1.07163043630634e-139	0.403065026030776	0.338	0.004	1.89464261138962e-135	9	PIMREG
MCM10	1.72649531887307e-138	0.406502608090589	0.38	0.007	3.05244372376759e-134	9	MCM10
HIST1H3C	7.71125499155485e-136	0.264272366721472	0.268	0.002	1.3633498825069e-131	9	HIST1H3C
BRCA1	5.57739013563598e-135	0.832809648290082	0.775	0.05	9.86082575980442e-131	9	BRCA1
EZH2	5.16879831338245e-134	0.975912012095561	0.873	0.07	9.13843541806018e-130	9	EZH2
RFC5	6.60634250091075e-134	0.634854746461506	0.648	0.032	1.16800135416102e-129	9	RFC5
NEK2	8.60383570180788e-134	0.426057403698731	0.366	0.007	1.52115815207963e-129	9	NEK2
CIT	2.53952716507533e-133	0.397066389071957	0.394	0.008	4.48988402785318e-129	9	CIT
AKAP121	1.40768322401496e-131	0.620460729809811	0.577	0.024	2.48878394005845e-127	9	AKAP12
RAD51AP1	1.91599122342556e-131	0.725751218923294	0.718	0.043	3.38747248301639e-127	9	RAD51AP1
ASRGL1	2.36804077660219e-131	0.464749702744949	0.465	0.014	4.18669609303267e-127	9	ASRGL1
C21orf58	7.37393794619303e-131	0.772379065555198	0.69	0.039	1.30371222888693e-126	9	C21orf58
ZNF704	2.87709294878044e-130	0.277567312022503	0.268	0.002	5.08670033344381e-126	9	ZNF704
CCDC34	4.11259065520592e-129	0.779722658124966	0.746	0.049	7.27106027840407e-125	9	CCDC34
KIF18B	1.958819513803e-128	0.268099234244201	0.282	0.003	3.46319290040371e-124	9	KIF18B
SKA3	1.01412212184295e-127	0.437553093146926	0.493	0.017	1.79296791141834e-123	9	SKA3
NDC80	1.8431704157377e-127	0.707118628009932	0.62	0.031	3.25872529502426e-123	9	NDC80
RTKN2	9.57084763395309e-127	0.468062782222302	0.465	0.014	1.69212586168291e-122	9	RTKN2
GGH	3.27266412530461e-126	0.456428421010869	0.521	0.02	5.78607017353856e-122	9	GGH
ANLN	7.55809942594655e-126	0.345532686055717	0.352	0.007	1.33627197850735e-121	9	ANLN
MCM6	3.89139969892593e-125	0.725195468009733	0.634	0.034	6.87999466770104e-121	9	MCM6
RRM1	5.46971513532938e-124	0.970898405627864	0.873	0.077	9.67045635926234e-120	9	RRM1
MME1	6.4884132636928e-122	0.907741117537236	0.817	0.062	1.14715146502089e-117	9	MME
KNL1	3.59299382642137e-121	0.815631075697276	0.69	0.043	6.35241308511298e-117	9	KNL1
TROAP	1.85518676158868e-119	0.408744233444923	0.38	0.009	3.27997019448878e-115	9	TROAP
CDKN2C	3.87295946030358e-119	0.586133437857532	0.592	0.03	6.84739232581674e-115	9	CDKN2C
CCNE2	2.87088403137711e-118	0.484494091243651	0.465	0.016	5.07572296747474e-114	9	CCNE2
PRR11	6.02086796353907e-118	0.530128123242837	0.465	0.016	1.06448945595371e-113	9	PRR11
BRIP1	2.16470655057761e-117	0.379410674085798	0.408	0.012	3.82720118142121e-113	9	BRIP1
RACGAP1	2.115198248246e-114	0.559704766430546	0.493	0.02	3.73967050289893e-110	9	RACGAP1
CDK2AP1	1.17607661231551e-113	0.702190780892184	0.704	0.049	2.07930345057382e-109	9	CDK2AP1
KIF20A	9.73287588183805e-112	0.290773183360463	0.268	0.003	1.72077245590897e-107	9	KIF20A
MXD3	1.00321526711457e-111	0.670979094238853	0.549	0.028	1.77368459225856e-107	9	MXD3
HIST1H2BH	5.30355210241287e-109	0.540698172964567	0.549	0.028	9.37668011706596e-105	9	HIST1H2BH
CTBP2	7.75418431797642e-109	0.609894332428861	0.69	0.047	1.37093978741823e-104	9	CTBP2
NT5DC21	6.73431572696935e-107	0.439878935333028	0.493	0.022	1.19062702052818e-102	9	NT5DC2
PLK1	2.04825964980955e-105	0.531208495000866	0.38	0.012	3.62132306086329e-101	9	PLK1
NREP1	2.71562034921689e-105	0.811494728067552	0.775	0.068	4.80121677741547e-101	9	NREP
FEN1	4.12118889126023e-105	0.771537043275798	0.718	0.058	7.28626195974809e-101	9	FEN1
P4HA21	7.14745803684877e-105	0.388902416588057	0.423	0.015	1.26367058091486e-100	9	P4HA2
FABP51	6.1198208118057e-104	1.05450273117917	0.901	0.104	1.08198431952725e-99	9	FABP5
GAS2L3	1.23977550921718e-103	0.28228760489605	0.254	0.003	2.19192310029597e-99	9	GAS2L3
CCNB1	2.54975198706547e-103	0.778992788535167	0.507	0.025	4.50796151313174e-99	9	CCNB1
KIF18A	4.15814000457317e-103	0.409842647204419	0.423	0.016	7.35159152808536e-99	9	KIF18A
GIHCG1	5.95605947148705e-103	0.872742084234844	0.845	0.087	1.05303131455891e-98	9	GIHCG
CHAF1A	2.06013082935014e-102	0.603823716577186	0.592	0.037	3.64231130629104e-98	9	CHAF1A
CENPM	3.93768227067834e-102	0.802903753061889	0.803	0.078	6.96182225455931e-98	9	CENPM
IGFBP7	4.70050719326237e-102	0.467654169336216	0.465	0.02	8.31049671768786e-98	9	IGFBP7
CENPK	5.7666366703669e-102	0.729598495222011	0.761	0.068	1.01954136332087e-97	9	CENPK
STIL	1.778273744836e-101	0.297438753764216	0.324	0.008	3.14398798087005e-97	9	STIL
PARPBP	1.37199992311519e-100	0.415436835408575	0.437	0.018	2.42569586406766e-96	9	PARPBP
HIST1H2AH	1.53150421168227e-99	0.589680493605626	0.521	0.028	2.70769944625425e-95	9	HIST1H2AH
CKS21	3.48594502151386e-97	1.04574975071807	0.901	0.115	6.16315079803651e-93	9	CKS2
PLK4	4.39397523083684e-97	0.286228848136758	0.31	0.008	7.76854820811954e-93	9	PLK4
POC1A	4.43275352994203e-97	0.292842728754069	0.31	0.008	7.83710824093751e-93	9	POC1A
MAD2L2	6.96403452517306e-97	0.828456690662357	0.859	0.099	1.2312413040506e-92	9	MAD2L2
DNA2	3.85249904759132e-96	0.337018458066698	0.38	0.013	6.81121831614145e-92	9	DNA2
CCNF	4.94490412506842e-96	0.522922766916704	0.479	0.024	8.74259049312097e-92	9	CCNF
CFAP731	1.41523716515105e-95	0.375861153397974	0.38	0.013	2.50213930798706e-91	9	CFAP73
PXMP2	2.23361952382915e-95	0.636651893058113	0.662	0.052	3.94903931812993e-91	9	PXMP2
HIST1H1B1	1.05049342054542e-94	1.11900675811393	0.718	0.068	1.8572723675243e-90	9	HIST1H1B
BRCA2	1.75998202413726e-93	0.697800981177901	0.732	0.066	3.11164821867467e-89	9	BRCA2
PTTG11	1.8391206390933e-92	1.04703540817488	0.775	0.082	3.25156528991696e-88	9	PTTG1
HIST1H2AI	2.63430600404793e-92	0.410228458340679	0.394	0.016	4.65745301515675e-88	9	HIST1H2AI
SMC21	4.85609808570944e-92	1.02766445588513	0.915	0.13	8.58558141553429e-88	9	SMC2
TST	4.49055383864629e-91	0.3759038468153	0.423	0.019	7.93929918672665e-87	9	TST
BCAT1	1.31886957941672e-90	0.316021313052237	0.31	0.009	2.33176141640876e-86	9	BCAT1
MCM2	2.98457989873048e-90	0.510458053659948	0.549	0.036	5.27673726095549e-86	9	MCM2
SAC3D1	4.89396154461012e-90	0.598567191197318	0.704	0.063	8.65252401087069e-86	9	SAC3D1
AURKA	5.17428337187171e-90	0.48577967618254	0.38	0.015	9.14813300146918e-86	9	AURKA
HIST1H2AL	7.95517100552831e-90	0.674386801941956	0.592	0.045	1.4064742337774e-85	9	HIST1H2AL
GINS1	7.57078441604744e-89	0.28166308297539	0.324	0.01	1.33851468475719e-84	9	GINS1
CENPN	1.2592863887278e-88	0.421457014780371	0.423	0.02	2.22641833527076e-84	9	CENPN
DHFR	1.80694385865269e-88	0.999117594495491	0.845	0.11	3.19467674209796e-84	9	DHFR
ZNRF1	2.07948540446135e-88	0.299625580734969	0.31	0.009	3.67653019508767e-84	9	ZNRF1
MCM7	2.49579597641477e-88	1.03396315394346	0.859	0.118	4.41256728630132e-84	9	MCM7
SKA1	3.39119962257869e-88	0.256819071687548	0.282	0.007	5.99564093271912e-84	9	SKA1
NSD21	7.63236090063857e-87	0.784945012725414	0.845	0.105	1.3494014072329e-82	9	NSD2
DONSON	5.05252842066167e-86	0.267278382620251	0.296	0.008	8.93287024772983e-82	9	DONSON
PAQR4	1.21843764522733e-84	0.31920451331919	0.352	0.013	2.15419775676192e-80	9	PAQR4
SMC41	2.35784801222064e-84	1.33823423085717	0.986	0.192	4.16867528560608e-80	9	SMC4
LRR1	5.55582735596972e-83	0.547900225977625	0.634	0.055	9.82270276535446e-79	9	LRR1
CENPH	9.57140281017044e-83	0.630330247585237	0.69	0.068	1.69222401683813e-78	9	CENPH
INSR	3.49324478608933e-82	0.408416565459094	0.451	0.025	6.17605678180594e-78	9	INSR
FBXO5	6.59476514988469e-82	0.672369527105655	0.662	0.063	1.16595447849961e-77	9	FBXO5
NCAPG2	8.74442420537495e-78	0.381645207372899	0.423	0.023	1.54601419951029e-73	9	NCAPG2
TUBG1	1.17391037265884e-77	0.402058364735814	0.451	0.027	2.07547353886083e-73	9	TUBG1
AMOTL1	1.69427910934056e-77	0.258469841672525	0.268	0.008	2.99548546531411e-73	9	AMOTL1
ATAD5	2.2923660419117e-77	0.662243619944866	0.69	0.074	4.05290316209989e-73	9	ATAD5
SGO2	5.84429912863939e-77	0.711903786215086	0.563	0.048	1.03327208594344e-72	9	SGO2
PHF19	3.04356929682364e-76	0.61639820940042	0.662	0.067	5.3810305167842e-72	9	PHF19
HELLS	4.55162400561635e-76	1.02730209701972	0.789	0.111	8.04727124192971e-72	9	HELLS
UBE2S1	5.55797555319111e-76	1.13485850073482	0.915	0.163	9.82650077804189e-72	9	UBE2S
DBN11	1.20107840214179e-75	0.371660985616042	0.394	0.021	2.12350661498669e-71	9	DBN1
SPAG5	4.30362400210663e-75	0.273421248413181	0.254	0.007	7.60880723572453e-71	9	SPAG5
RAG21	4.62560858853e-75	0.359090301056966	0.352	0.016	8.17807598452104e-71	9	RAG2
LMNB2	7.89899833788945e-75	0.467864234892632	0.521	0.04	1.39654290613885e-70	9	LMNB2
FAIM	1.18807829532772e-74	0.600822285505873	0.648	0.067	2.10052242613942e-70	9	FAIM
KIF22	7.2709965647443e-74	0.678127932866157	0.718	0.085	1.28551219264679e-69	9	KIF22
TACC3	8.54112714887136e-74	0.826912674130132	0.746	0.098	1.51007127992046e-69	9	TACC3
ATAD2	3.41272257111174e-73	0.895683907201872	0.761	0.107	6.03369350572555e-69	9	ATAD2
LEF11	2.08620972450478e-72	0.722013029504802	0.704	0.082	3.68841879292446e-68	9	LEF1
IMPA2	2.4994548438281e-72	0.354937302468761	0.38	0.02	4.41903616388808e-68	9	IMPA2
STMN12	3.1712013980717e-72	1.70624635324974	0.986	0.257	5.60668407179076e-68	9	STMN1
NUCB21	4.48006617364531e-72	0.991377497624723	0.915	0.169	7.92075699500491e-68	9	NUCB2
TFDP1	6.26982105753409e-72	0.682722500104646	0.746	0.097	1.10850436297203e-67	9	TFDP1
SGO1	1.49087701791131e-71	0.581345608942566	0.577	0.054	2.63587056766719e-67	9	SGO1
AC119673.21	1.75718796138024e-71	0.297090005896807	0.338	0.015	3.10670831572027e-67	9	AC119673.2
LRRCC1	2.45047455336625e-71	0.40382617551873	0.437	0.028	4.33243901035154e-67	9	LRRCC1
TUBB4B1	3.05755490963388e-71	1.25081647322363	0.93	0.196	5.40575708023271e-67	9	TUBB4B
CRNDE	6.05708931778328e-71	0.29248072780227	0.31	0.013	1.07089339138408e-66	9	CRNDE
IDH21	3.28458416361052e-70	0.935316448703369	0.958	0.205	5.80714480126341e-66	9	IDH2
HELLPAR	4.76731845139722e-70	0.536415145889985	0.465	0.034	8.42861902207028e-66	9	HELLPAR
DTYMK	5.45850685725736e-70	0.725067636092733	0.803	0.119	9.65064012363101e-66	9	DTYMK
TTF2	1.09370875085774e-69	0.577889392960319	0.648	0.071	1.93367707151648e-65	9	TTF2
HDGFL3	1.36576103352553e-68	0.367148644759672	0.423	0.027	2.41466550727315e-64	9	HDGFL3
WEE1	1.39592136300465e-68	0.633623883687222	0.732	0.096	2.46798896979222e-64	9	WEE1
DNAJC9	3.91154103839455e-68	0.842058197197048	0.831	0.141	6.91560455588157e-64	9	DNAJC9
AEBP11	7.80325942961572e-67	0.641879503586499	0.704	0.089	1.37961626715606e-62	9	AEBP1
RBBP8	1.83098576839716e-66	0.564911363106111	0.634	0.071	3.23718283852618e-62	9	RBBP8
PKP4	2.03896665423538e-66	0.310241655015848	0.338	0.017	3.60489304468814e-62	9	PKP4
CCDC88A1	6.33051217081934e-66	0.855864465246679	0.901	0.16	1.11923455180086e-61	9	CCDC88A
ALYREF	7.2255647500407e-66	0.738869040034025	0.845	0.145	1.2774798478072e-61	9	ALYREF
MPP11	3.41592995390361e-65	0.470018580495348	0.507	0.043	6.03936415850159e-61	9	MPP1
NRGN	7.7347441415984e-65	0.366677471070277	0.338	0.018	1.3675027642346e-60	9	NRGN
CKAP5	8.10490088115607e-65	0.663547734531922	0.69	0.09	1.43294647578839e-60	9	CKAP5
LDLRAD41	2.49978754953999e-64	0.635356583443078	0.69	0.087	4.41962438758671e-60	9	LDLRAD4
SOX41	4.52246469843092e-64	1.26738049941265	0.93	0.214	7.99571758682586e-60	9	SOX4
NCAPD2	5.06732262621806e-64	0.711072112742099	0.718	0.102	8.95902640315352e-60	9	NCAPD2
WDR76	1.40564832550768e-63	0.514983533653191	0.563	0.058	2.48518623949758e-59	9	WDR76
PCNA	2.20822538353717e-63	1.15504307255296	0.761	0.132	3.90414247809371e-59	9	PCNA
SMIM24	1.40229513571203e-62	0.281635621411619	0.254	0.009	2.47925779993888e-58	9	SMIM24
MMS22L	1.53396484489045e-62	0.567505446892774	0.606	0.069	2.71204984576632e-58	9	MMS22L
HMGB21	3.20498078605318e-62	1.65679455359434	1	0.341	5.66640602974202e-58	9	HMGB2
TCF19	4.13468570934158e-62	0.317780006273422	0.338	0.019	7.31012433411591e-58	9	TCF19
HDGF	1.70810041491922e-61	0.892994487515324	0.915	0.204	3.01992153357718e-57	9	HDGF
ITGB3BP	1.97809806498678e-61	0.696343938960305	0.789	0.129	3.49727737889662e-57	9	ITGB3BP
CLEC11A	2.09160520161089e-61	0.420748741434178	0.423	0.032	3.69795799644805e-57	9	CLEC11A
WASF11	2.24926306981286e-61	0.627011124457777	0.62	0.074	3.97669710742914e-57	9	WASF1
RMI1	2.95027945496661e-61	0.48007762086712	0.549	0.056	5.21609407638096e-57	9	RMI1
POLA1	4.19703990305419e-61	0.417871201762018	0.437	0.034	7.42036654859982e-57	9	POLA1
SAE1	1.96667565613875e-60	0.548253747797114	0.69	0.093	3.47708256005331e-56	9	SAE1
TUBB1	2.43330892395951e-60	1.50706890246106	0.986	0.354	4.30209017756041e-56	9	TUBB
CKS1B1	2.78085459279486e-60	0.868962626931565	0.845	0.166	4.9165509200613e-56	9	CKS1B
MFGE8	5.49982109370309e-60	0.330774553442423	0.352	0.022	9.72368369366707e-56	9	MFGE8
KNSTRN	1.1662963220689e-59	0.387542935615561	0.366	0.024	2.06201189741781e-55	9	KNSTRN
KANK21	1.2388337921714e-59	0.341911159473755	0.366	0.023	2.19025814455903e-55	9	KANK2
FAM111B	1.53036203243771e-59	0.84280896814394	0.718	0.115	2.70568007334987e-55	9	FAM111B
ETS2	3.14909930462567e-59	0.385955166797211	0.394	0.028	5.56760757057818e-55	9	ETS2
TMEM97	5.0458119400586e-59	0.361697852465003	0.408	0.03	8.92099551002361e-55	9	TMEM97
KPNA21	2.13459665809096e-58	0.77681770157882	0.62	0.081	3.77396689150482e-54	9	KPNA2
TMPO-AS1	2.97797881583268e-58	0.299796198695578	0.324	0.018	5.26506654639218e-54	9	TMPO-AS1
DDX11	3.5261139758204e-58	0.353626297259803	0.38	0.027	6.23416950925047e-54	9	DDX11
HIST1H2AG	4.66838671440811e-58	0.626670331878514	0.577	0.07	8.25370771107354e-54	9	HIST1H2AG
MIS18A	5.24598209401217e-58	0.476616886619176	0.606	0.072	9.27489634221352e-54	9	MIS18A
MBOAT2	8.32490654175779e-58	0.271535283036093	0.296	0.015	1.47184347658278e-53	9	MBOAT2
MCM3	1.3896929584041e-57	0.910475599163455	0.803	0.162	2.45697715045845e-53	9	MCM3
CEP152	3.06577397956139e-57	0.488149779288239	0.535	0.058	5.42028839586454e-53	9	CEP152
EIF4A31	6.27938162786684e-57	0.810216481684009	0.845	0.18	1.11019467180686e-52	9	EIF4A3
TFDP21	9.66963107623829e-57	0.960768982098897	0.873	0.206	1.70959077427893e-52	9	TFDP2
HADH	1.27137082625489e-56	0.56075359310062	0.746	0.117	2.24778362081865e-52	9	HADH
YEATS4	1.28497154306556e-56	0.659106851586012	0.718	0.115	2.27182968813992e-52	9	YEATS4
CTPS1	1.53507782251866e-56	0.550815090013145	0.662	0.091	2.71401759021299e-52	9	CTPS1
MAZ	2.89675796856482e-56	0.899515284413226	0.972	0.287	5.12146808842261e-52	9	MAZ
H2AFY	3.20733774041953e-56	1.14850821273847	1	0.393	5.67057312506172e-52	9	H2AFY
CD91	5.06200295812202e-56	0.828295465060295	0.704	0.11	8.94962122995973e-52	9	CD9
DCAF121	6.18192912731987e-56	0.382006498575569	0.394	0.03	1.09296506971015e-51	9	DCAF12
USP49	1.46148210177902e-55	0.341688594010672	0.394	0.03	2.58390035594531e-51	9	USP49
SPDL1	1.70768265053666e-55	0.448458001295158	0.465	0.044	3.01918292614882e-51	9	SPDL1
PRXL2A	1.75017503570324e-55	0.365690057177862	0.423	0.035	3.09430946312332e-51	9	PRXL2A
DDX39A	1.79036414291521e-55	0.796580942743688	0.901	0.217	3.16536380467409e-51	9	DDX39A
YWHAE2	2.81839176787308e-55	0.945136050129026	0.958	0.315	4.98291664559961e-51	9	YWHAE
MYL6B	3.26243422666681e-55	0.567776036018845	0.704	0.107	5.76798371274692e-51	9	MYL6B
TBC1D7	3.43162614570032e-55	0.472956609688655	0.563	0.066	6.06711502559817e-51	9	TBC1D7
BTBD6	5.5270750006525e-55	0.454349194124475	0.592	0.072	9.77186860115363e-51	9	BTBD6
WDHD1	5.59398850724318e-55	0.302531281877244	0.324	0.02	9.89017168080594e-51	9	WDHD1
CDCA4	1.21570085121354e-54	0.39902516584684	0.465	0.044	2.14935910494554e-50	9	CDCA4
H2AFV2	4.65435711143995e-54	1.12763197725821	0.986	0.399	8.22890337302583e-50	9	H2AFV
SMARCA41	1.44061603873273e-53	0.77759258450915	0.901	0.216	2.54700915647946e-49	9	SMARCA4
SKA2	1.49179285556458e-53	0.64277283799878	0.746	0.131	2.63748976863817e-49	9	SKA2
CKAP2	1.83286162601013e-53	0.845813351301475	0.761	0.146	3.24049935478592e-49	9	CKAP2
CBX5	3.13598412269568e-53	0.91223906647937	0.944	0.286	5.54441992892596e-49	9	CBX5
CDK61	4.27436798516926e-53	0.774108041956316	0.831	0.166	7.55708259777925e-49	9	CDK6
HMGN5	1.61790708412445e-52	0.305499919292841	0.324	0.021	2.86045972473203e-48	9	HMGN5
SCCPDH	3.2102560689465e-52	0.394609247187697	0.451	0.043	5.67573272989741e-48	9	SCCPDH
H2AFZ1	6.00855436970249e-52	1.34352853457508	1	0.518	1.0623124125634e-47	9	H2AFZ
TEX30	7.02415867123844e-52	0.374418856455185	0.465	0.046	1.24187125307496e-47	9	TEX30
MYLK	8.10508987473575e-52	0.34811035905764	0.324	0.022	1.43297988985328e-47	9	MYLK
VDAC11	8.9615672257016e-52	1.01252310543362	0.958	0.335	1.58440508550404e-47	9	VDAC1
TUBA1B1	1.43396238115951e-51	1.48130546394355	1	0.567	2.53524548989001e-47	9	TUBA1B
SSRP1	1.77089131625458e-51	0.746243363920541	0.887	0.215	3.13093584713809e-47	9	SSRP1
NET1	2.98579629808411e-51	0.276945555691969	0.324	0.022	5.2788878550127e-47	9	NET1
BCL2L12	3.78466347032803e-51	0.428425618885391	0.507	0.057	6.69128501553995e-47	9	BCL2L12
DUT1	4.06143790572118e-51	1.17737515692052	0.958	0.343	7.18062221731504e-47	9	DUT
INCENP	7.98707255639603e-51	0.300844745302134	0.324	0.022	1.41211442797082e-46	9	INCENP
MTHFD21	1.67283301684567e-50	0.45942756957559	0.535	0.065	2.95756877378315e-46	9	MTHFD2
CARHSP1	3.22621251069429e-50	0.872996412718918	0.901	0.268	5.70394371890751e-46	9	CARHSP1
GOT2	4.43586896774422e-50	0.476314545056773	0.592	0.081	7.84261633497178e-46	9	GOT2
TMEM106C	7.33738705741569e-50	0.541084140230846	0.62	0.092	1.29725003175109e-45	9	TMEM106C
HAUS4	9.15709046439828e-50	0.478472995568987	0.577	0.078	1.61897359410562e-45	9	HAUS4
MIR181A1HG1	1.19000658233874e-49	0.558361255188295	0.606	0.086	2.10393163757489e-45	9	MIR181A1HG
ILF2	1.4544953034607e-49	0.748338916523471	0.958	0.295	2.57154769651851e-45	9	ILF2
HMGA1	4.90701125293931e-49	0.953740131647728	0.901	0.274	8.67559589519669e-45	9	HMGA1
RCC2	1.17878356098595e-48	0.676629842103023	0.859	0.205	2.08408933582317e-44	9	RCC2
HERC5	4.7226245682352e-48	0.540218556255847	0.563	0.077	8.34960023663983e-44	9	HERC5
PRDX31	7.08556111720749e-48	0.616575164758988	0.817	0.172	1.25272720552228e-43	9	PRDX3
SIVA1	1.51461063047404e-47	0.850427311755166	0.958	0.354	2.67783159467809e-43	9	SIVA1
GLRX5	1.72478289174699e-47	0.814338699281444	0.901	0.284	3.04941615260868e-43	9	GLRX5
HMGN2	2.56920685293528e-47	1.09667891556364	1	0.784	4.54235771598958e-43	9	HMGN2
TCTEX1D2	4.33729010208181e-47	0.475471272398141	0.535	0.071	7.66832890048063e-43	9	TCTEX1D2
USP1	6.02466566581783e-47	0.847873178041677	0.93	0.296	1.06516088971659e-42	9	USP1
C19orf48	1.0009289892271e-46	0.528009283502618	0.606	0.093	1.76964245295351e-42	9	C19orf48
IKZF21	3.49064143866464e-46	0.687255337083808	0.69	0.127	6.17145406355909e-42	9	IKZF2
HMGB1	3.96677326662292e-46	0.839585880144981	1	0.974	7.01325513538933e-42	9	HMGB1
LIG1	5.132109779433e-46	0.545673660053355	0.62	0.099	9.07357009003754e-42	9	LIG1
CENPS	1.10043191643089e-45	0.312710691852506	0.366	0.032	1.94556362824981e-41	9	CENPS
RFC3	1.31753268317761e-45	0.443981381105995	0.465	0.055	2.32939778385801e-41	9	RFC3
SLFN131	1.53149561823213e-45	0.448794396608606	0.521	0.068	2.70768425303441e-41	9	SLFN13
KMT5A	1.80391498259127e-45	0.550139051789955	0.634	0.105	3.18932168922136e-41	9	KMT5A
SAMD1	1.87530635462234e-45	0.666302948429626	0.704	0.138	3.3155416349723e-41	9	SAMD1
BARD1	2.61964892163373e-45	0.616925217623191	0.732	0.146	4.63153929344843e-41	9	BARD1
SEPHS1	3.13270616522772e-45	0.47674952534525	0.577	0.085	5.53862450012261e-41	9	SEPHS1
PTMA1	3.28168019428848e-45	0.455339992339012	1	0.999	5.80201058350203e-41	9	PTMA
RAN	3.94486205756412e-45	0.825402131251142	0.986	0.688	6.97451611777336e-41	9	RAN
VRK1	5.516280385726e-45	0.570018988988159	0.746	0.146	9.75278372196356e-41	9	VRK1
DBF4	5.83439819920709e-45	0.601754185016561	0.704	0.137	1.03152160161981e-40	9	DBF4
SMS	1.01124525443384e-44	0.614623678778557	0.775	0.168	1.78788160983904e-40	9	SMS
NUCKS1	1.04325274816168e-44	0.945499332228455	0.986	0.683	1.84447085874986e-40	9	NUCKS1
TPGS2	1.1107943545614e-44	0.584543961451338	0.732	0.148	1.96388441886455e-40	9	TPGS2
ATP23	1.47140892772577e-44	0.30155446026629	0.338	0.028	2.60145098421916e-40	9	ATP23
ANP32B1	1.80882652028492e-44	0.8709922405513	0.986	0.69	3.19800528786375e-40	9	ANP32B
UNG	2.61275940301377e-44	0.386726330031361	0.423	0.046	4.61935862452834e-40	9	UNG
TMPO	3.82824141530503e-44	0.969022313991447	0.972	0.475	6.76833082225929e-40	9	TMPO
SRSF31	3.83805924071382e-44	0.783910200740363	1	0.718	6.78568873758204e-40	9	SRSF3
MPST	6.09404449709623e-44	0.473629994708888	0.549	0.079	1.07742706708661e-39	9	MPST
TUBA1C1	8.93711236016557e-44	0.639225093508491	0.563	0.086	1.58008146527727e-39	9	TUBA1C
HNRNPA11	1.07097643539679e-43	0.626541232348642	1	0.956	1.89348633778152e-39	9	HNRNPA1
HIST1H2BF	1.08702990538149e-43	0.44364952159661	0.507	0.068	1.92186887271447e-39	9	HIST1H2BF
DNMT1	1.1658096914045e-43	0.839409353841796	0.803	0.215	2.06115153440315e-39	9	DNMT1
RFC4	1.56290017296561e-43	0.449559157809193	0.535	0.076	2.76320750580319e-39	9	RFC4
PIF1	1.66563112749434e-43	0.383171274282889	0.254	0.016	2.94483583340999e-39	9	PIF1
SNRPD1	4.11221457272439e-43	0.834957253641142	0.944	0.399	7.27039536457673e-39	9	SNRPD1
VDAC3	8.07897339443556e-43	0.683121508147607	0.859	0.235	1.42836249613621e-38	9	VDAC3
MSI21	8.40539044753451e-43	0.922603018131693	0.887	0.335	1.4860730311241e-38	9	MSI2
YWHAH	9.4705011053984e-43	0.643313695637782	0.901	0.242	1.67438459543444e-38	9	YWHAH
DEK	1.04371889620281e-42	0.979067534568354	0.986	0.553	1.84529500848657e-38	9	DEK
HDAC2	1.06122192439872e-42	0.660133471618033	0.831	0.222	1.87624036233694e-38	9	HDAC2
RANBP1	1.30664140887203e-42	0.92315215561741	0.915	0.355	2.31014201088575e-38	9	RANBP1
NINJ1	1.33854462283009e-42	0.29336511282896	0.338	0.029	2.3665468931636e-38	9	NINJ1
BCR1	1.54296694318424e-42	0.444378816753757	0.563	0.085	2.72796555554973e-38	9	BCR
H3F3A1	1.62556438875888e-42	0.451994538504856	1	0.996	2.8739978393257e-38	9	H3F3A
SLC25A51	1.9545936623603e-42	0.781039406455697	0.986	0.686	3.45572159505301e-38	9	SLC25A5
CEP41	3.31119537475295e-42	0.268512158320232	0.31	0.025	5.85419342256321e-38	9	CEP41
CD382	7.40139823326271e-42	0.677537505047079	0.831	0.204	1.30856720764085e-37	9	CD38
HNRNPAB	7.52230526504592e-42	0.923623902834567	0.887	0.332	1.32994357086012e-37	9	HNRNPAB
NONO	1.69594899470828e-41	0.72628739573797	0.972	0.417	2.99843782264424e-37	9	NONO
KIF20B	2.00384347435994e-41	0.833184604503565	0.831	0.222	3.54279526266837e-37	9	KIF20B
SLBP	5.11624475241633e-41	0.712414490489025	0.718	0.163	9.04552072227207e-37	9	SLBP
NUDT1	5.51199212781879e-41	0.658343529279058	0.817	0.219	9.74520208198362e-37	9	NUDT1
SLC43A3	1.18168911029461e-40	0.298927952003977	0.338	0.031	2.08922634700088e-36	9	SLC43A3
RNASEH2A	1.18487270944886e-40	0.252179532976451	0.296	0.023	2.09485495030559e-36	9	RNASEH2A
POLD3	1.38688887803607e-40	0.412030332948643	0.479	0.064	2.45201953636777e-36	9	POLD3
FANCA	1.78181499163732e-40	0.372674136361409	0.451	0.057	3.15024890521478e-36	9	FANCA
NAP1L1	2.22964963929031e-40	0.615020914598323	1	0.868	3.94202056226528e-36	9	NAP1L1
TCF31	2.54832647013074e-40	0.807418875988663	0.901	0.331	4.50544119919115e-36	9	TCF3
PSMA4	3.16943359413975e-40	0.764016851590127	0.986	0.441	5.60355859443908e-36	9	PSMA4
HPRT1	4.56748911871751e-40	0.557931732040579	0.732	0.164	8.07532076189255e-36	9	HPRT1
RPA3	7.76066917130168e-40	0.718036381669618	0.901	0.298	1.37208630948614e-35	9	RPA3
GLUL2	1.17110804513671e-39	0.5928978390958	0.718	0.154	2.07051902380171e-35	9	GLUL
YWHAQ	1.39805143270993e-39	0.719724764467368	0.958	0.427	2.47175493303115e-35	9	YWHAQ
GAPDH3	3.15875672424941e-39	0.892347378138778	1	0.734	5.58468188847296e-35	9	GAPDH
HMGN1	5.08988621181518e-39	0.634411887740792	0.986	0.82	8.99891882248924e-35	9	HMGN1
HMGN3	5.9591574506703e-39	0.755619269777733	0.901	0.336	1.05357903727851e-34	9	HMGN3
ATP5F1B	1.03397368895482e-38	0.697238053608821	0.986	0.522	1.82806548207213e-34	9	ATP5F1B
NCAPD3	1.95013715645923e-38	0.495517927904114	0.535	0.088	3.44784249261992e-34	9	NCAPD3
CENPJ	2.72677522927988e-38	0.377348525361814	0.423	0.053	4.82093860536683e-34	9	CENPJ
PKM1	2.75064655677589e-38	0.73186641363539	0.93	0.387	4.86314311237977e-34	9	PKM
ANP32E1	3.25845618520278e-38	0.883939889852772	0.901	0.352	5.76095053543852e-34	9	ANP32E
MCM5	3.93331705819973e-38	0.710413993126087	0.676	0.16	6.95410455889712e-34	9	MCM5
SRSF2	4.37814052281938e-38	0.785582817427843	0.944	0.5	7.74055244434467e-34	9	SRSF2
SEPTIN11	4.64498337977742e-38	0.494302887907394	0.592	0.107	8.21233061544648e-34	9	SEPTIN11
SSBP21	5.18179209139865e-38	0.729452519694094	0.859	0.279	9.16140841759281e-34	9	SSBP2
PPIA	6.18148894831382e-38	0.50243348489926	1	0.955	1.09288724606188e-33	9	PPIA
HNRNPA31	1.38434993915341e-37	0.63298073115348	0.986	0.81	2.44753069242323e-33	9	HNRNPA3
ATP5F1C1	2.04466245687582e-37	0.678212408133781	0.958	0.432	3.61496322375645e-33	9	ATP5F1C
PAICS	3.4456713259716e-37	0.614699514594036	0.634	0.133	6.09194690431778e-33	9	PAICS
ACTG11	3.61560235033627e-37	0.612538627335299	0.986	0.947	6.39238495539452e-33	9	ACTG1
CEP70	4.05298031304648e-37	0.289426104343217	0.296	0.026	7.16566919346618e-33	9	CEP70
MZT2B	4.25141301716135e-37	0.613852676400675	1	0.723	7.51649821434127e-33	9	MZT2B
RFWD3	4.36579155084778e-37	0.419635748928323	0.521	0.083	7.71871946189887e-33	9	RFWD3
SNRPB	5.59410340984123e-37	0.704011001219352	0.972	0.591	9.8903748285993e-33	9	SNRPB
HNRNPR	6.26461439118037e-37	0.695802887706335	0.986	0.591	1.10758382436069e-32	9	HNRNPR
TRABD1	7.35306390387875e-37	0.657563041698747	0.803	0.232	1.30002169820576e-32	9	TRABD
SMC1A	9.81878469424736e-37	0.68058039270244	0.873	0.287	1.73596113394293e-32	9	SMC1A
MZT1	2.62973916465764e-36	0.548468335336898	0.718	0.168	4.64937884311471e-32	9	MZT1
RUVBL2	2.68863653435221e-36	0.427360071306142	0.577	0.103	4.75350939273471e-32	9	RUVBL2
RPL39L	3.5111085629508e-36	0.340305610929438	0.437	0.059	6.20763993929702e-32	9	RPL39L
SNRPF	3.85740697048106e-36	0.692816708054	0.972	0.481	6.81989552381051e-32	9	SNRPF
HIST1H3D	4.69957087226526e-36	0.896467726548627	0.704	0.188	8.30884130216498e-32	9	HIST1H3D
BLM	1.20479494287782e-35	0.378796131891903	0.479	0.072	2.13007745900799e-31	9	BLM
HNRNPA2B1	1.21347447128814e-35	0.452235036291256	1	0.968	2.14542286523744e-31	9	HNRNPA2B1
POLD1	1.40326687314938e-35	0.29073577080623	0.366	0.042	2.48097583172811e-31	9	POLD1
TOP2B1	1.51831606623392e-35	0.757007970075435	0.901	0.374	2.68438280510157e-31	9	TOP2B
CCDC18	1.76712563833443e-35	0.552907613840155	0.634	0.134	3.12427812857527e-31	9	CCDC18
HNRNPD	1.93645608009109e-35	0.6974593223006	0.972	0.685	3.42365434960104e-31	9	HNRNPD
BUB3	2.5200642683672e-35	0.773925180282032	0.915	0.402	4.45547362647321e-31	9	BUB3
LSM51	2.5262368779157e-35	0.682387531447883	0.901	0.335	4.46638680015495e-31	9	LSM5
HNRNPM	4.18409442637187e-35	0.681547185913556	0.958	0.541	7.39747894582547e-31	9	HNRNPM
HNRNPA1P48	4.86479105640923e-35	0.46524703578138	0.634	0.13	8.60095058773152e-31	9	HNRNPA1P48
SUMO2	5.89980156937877e-35	0.530889460468011	0.986	0.839	1.04308491746617e-30	9	SUMO2
MPZL11	9.35225193224753e-35	0.436435392575825	0.535	0.093	1.65347814162136e-30	9	MPZL1
STARD4-AS11	1.07724183936008e-34	0.300314581716058	0.38	0.046	1.90456357198861e-30	9	STARD4-AS1
CCND31	1.40022095667781e-34	0.936305083462732	0.859	0.398	2.47559065140636e-30	9	CCND3
AC011447.3	1.80931128307364e-34	0.251151407065383	0.282	0.025	3.1988623484742e-30	9	AC011447.3
ERH	1.88912927903884e-34	0.627418968878453	0.972	0.537	3.33998056534067e-30	9	ERH
HSP90AA1	2.08161980760908e-34	0.619657190450719	1	0.928	3.68030381985285e-30	9	HSP90AA1
GINS4	2.87848515678549e-34	0.264381036918449	0.324	0.034	5.08916175719674e-30	9	GINS4
CFL1	3.56868687183421e-34	0.418719039118285	1	0.962	6.30943838940288e-30	9	CFL1
MRPL16	3.76729688288483e-34	0.496692709696362	0.803	0.209	6.66058088894038e-30	9	MRPL16
IRF41	3.77042467344868e-34	0.742632769077094	0.69	0.181	6.66611082265727e-30	9	IRF4
MPHOSPH9	4.03302134564958e-34	0.520570616552187	0.648	0.144	7.13038173910846e-30	9	MPHOSPH9
CCDC1672	4.46634509990708e-34	0.536452631380301	0.69	0.166	7.89649813663571e-30	9	CCDC167
ZNF618	4.60670287974972e-34	0.259509339911365	0.296	0.028	8.1446506913975e-30	9	ZNF618
TOP11	5.19307028876898e-34	0.729401283966093	0.958	0.468	9.18134827054356e-30	9	TOP1
UBE2E3	5.69749398296701e-34	0.486988071196805	0.718	0.168	1.00731693618857e-29	9	UBE2E3
PSMA6	6.0587716840932e-34	0.718035684403518	0.901	0.413	1.07119083374768e-29	9	PSMA6
PAFAH1B3	6.28073040429651e-34	0.448457312325569	0.592	0.117	1.11043313547962e-29	9	PAFAH1B3
TCERG1	7.70008292806092e-34	0.572148282716696	0.803	0.23	1.36137466168117e-29	9	TCERG1
COX8A1	9.03316805634445e-34	0.679591664518506	0.958	0.55	1.5970641123617e-29	9	COX8A
PSMD14	1.10435881340486e-33	0.496219375504625	0.718	0.17	1.95250638209979e-29	9	PSMD14
TCP1	1.29244651574289e-33	0.606808836974363	0.887	0.31	2.28504543983342e-29	9	TCP1
WDR34	1.59864922196442e-33	0.421331856852446	0.535	0.097	2.82641182443309e-29	9	WDR34
SNRPG	2.27310757830425e-33	0.647957447762377	0.972	0.5	4.01885419844192e-29	9	SNRPG
CHCHD2	2.8806888142583e-33	0.497809881270873	1	0.893	5.09305782360868e-29	9	CHCHD2
MSH6	3.06941313798913e-33	0.550528484531577	0.62	0.141	5.42672242796477e-29	9	MSH6
PRDX11	3.18086268287704e-33	0.7077740446894	0.958	0.518	5.62376522332661e-29	9	PRDX1
CCP110	3.3060144396992e-33	0.440336486732432	0.521	0.092	5.84503352938818e-29	9	CCP110
RBMX	4.463059045482e-33	0.663839423376723	0.986	0.534	7.89068839241218e-29	9	RBMX
ANP32A	5.43392328328811e-33	0.650817687156016	0.972	0.58	9.60717636485339e-29	9	ANP32A
DOK31	6.92609456689507e-33	0.491015922717038	0.606	0.127	1.22453351942705e-28	9	DOK3
OXCT1	8.71061564762235e-33	0.437461241458098	0.592	0.117	1.54003684649963e-28	9	OXCT1
MAP3K20	8.82352948160151e-33	0.252217789534872	0.31	0.032	1.56000001234715e-28	9	MAP3K20
SRP91	1.00969542233718e-32	0.645595520333563	0.958	0.504	1.78514150669213e-28	9	SRP9
CTNNBL1	1.09930664475531e-32	0.614539486959584	0.817	0.264	1.94357414792739e-28	9	CTNNBL1
HSPB11	1.19941923618558e-32	0.577384840179401	0.789	0.24	2.1205732095761e-28	9	HSPB11
TTC7A1	1.35123308570633e-32	0.547713895218203	0.662	0.16	2.38898009552879e-28	9	TTC7A
CCT2	1.49883429416027e-32	0.631792087822228	0.93	0.379	2.64993903207535e-28	9	CCT2
NASP	1.67719834401633e-32	0.856603393606508	0.887	0.487	2.96528667222087e-28	9	NASP
CD591	1.79862281360568e-32	0.416235235543651	0.479	0.079	3.17996513445483e-28	9	CD59
RAD18	1.84891519595861e-32	0.321352211725925	0.408	0.057	3.26888206645482e-28	9	RAD18
COX6C	2.29812442092606e-32	0.535920691267168	1	0.78	4.06308397619727e-28	9	COX6C
BLMH	2.3673487328004e-32	0.327438377661535	0.437	0.065	4.18547255959111e-28	9	BLMH
CBX3	3.41669177109252e-32	0.628491498160518	0.986	0.564	6.04071105129157e-28	9	CBX3
PRKDC	3.88252902968898e-32	0.796361781674521	0.873	0.448	6.86431132449011e-28	9	PRKDC
MTCH2	4.07488138895803e-32	0.465654264695065	0.718	0.176	7.2043902956778e-28	9	MTCH2
POLA2	4.45391978976231e-32	0.269608701105165	0.338	0.039	7.87453018829977e-28	9	POLA2
YBX1	4.99246389686722e-32	0.419045124488649	1	0.954	8.82667616966124e-28	9	YBX1
NDUFA41	6.44967380115287e-32	0.550762951849422	0.986	0.762	1.14030232804383e-27	9	NDUFA4
COMMD4	6.74233157253433e-32	0.473071147819334	0.662	0.154	1.19204422202407e-27	9	COMMD4
SNHG51	6.90294281692945e-32	0.683594556983334	0.958	0.672	1.22044029003313e-27	9	SNHG5
TIMELESS	9.26049694497582e-32	0.350412640034464	0.451	0.071	1.63725585987173e-27	9	TIMELESS
HAUS8	9.51844345172167e-32	0.317551667594271	0.38	0.051	1.68286080226439e-27	9	HAUS8
NRM	1.07029804624104e-31	0.4252298130828	0.507	0.093	1.89228694575416e-27	9	NRM
SRSF91	1.24129703820664e-31	0.579835110352913	0.972	0.584	2.19461316354934e-27	9	SRSF9
VIM3	1.32507786796199e-31	0.734278127944818	0.972	0.745	2.34273767055679e-27	9	VIM
E2F3	1.50490361812056e-31	0.402562067092589	0.507	0.091	2.66066959683715e-27	9	E2F3
MSH2	1.73437251591237e-31	0.450012384782169	0.577	0.12	3.06637060813306e-27	9	MSH2
RAPGEF51	1.7945082915252e-31	0.28021723858842	0.324	0.037	3.17269065941655e-27	9	RAPGEF5
ERGIC11	1.94043904890302e-31	0.634614153039085	0.817	0.3	3.43069623846054e-27	9	ERGIC1
LDHA1	4.19023310683002e-31	0.708509607284285	0.901	0.404	7.40833213287547e-27	9	LDHA
GMPS	4.51651761600257e-31	0.481250110072155	0.69	0.171	7.98520314509254e-27	9	GMPS
FH	4.91741973347759e-31	0.445915205606536	0.606	0.134	8.69399808878837e-27	9	FH
CALM2	7.45344615156651e-31	0.610381081702546	1	0.831	1.31776927959696e-26	9	CALM2
KHSRP	8.62033510434822e-31	0.497973432343539	0.704	0.183	1.52407524644876e-26	9	KHSRP
SEM1	9.23604129942244e-31	0.587347936884735	0.944	0.427	1.63293210173789e-26	9	SEM1
UBASH3B	1.00759011375079e-30	0.314015969446186	0.366	0.048	1.7814193211114e-26	9	UBASH3B
RPA1	1.08510073157968e-30	0.423768294812486	0.634	0.142	1.91845809343287e-26	9	RPA1
FKBP51	1.49415579557431e-30	0.428130028504126	0.549	0.108	2.64166744657539e-26	9	FKBP5
SLC20A1	1.63455698302469e-30	0.47940644291814	0.549	0.114	2.88989674598766e-26	9	SLC20A1
HAT1	2.36098175064287e-30	0.508632680124027	0.704	0.187	4.1742157351366e-26	9	HAT1
ATP5PF1	2.60355711775755e-30	0.605577013440774	0.986	0.575	4.60308898419534e-26	9	ATP5PF
SET	3.45284463062241e-30	0.543060405408216	0.958	0.868	6.10462930694043e-26	9	SET
CCT5	3.94253619941336e-30	0.617312450154164	0.901	0.41	6.97040400056282e-26	9	CCT5
SPIN1	4.016936965894e-30	0.395002693304672	0.507	0.095	7.1019445557006e-26	9	SPIN1
NUDT21	4.38369155074511e-30	0.505214324006537	0.732	0.202	7.75036666171735e-26	9	NUDT21
MPC2	5.64201812223265e-30	0.621753462742109	0.803	0.301	9.97508804010733e-26	9	MPC2
LUC7L2	5.77653180618966e-30	0.543178921965287	0.873	0.298	1.02129082333433e-25	9	LUC7L2
MRPL511	6.19847226341517e-30	0.612966347068234	0.915	0.428	1.0958898961718e-25	9	MRPL51
SMC3	6.43251337851525e-30	0.65078220647496	0.93	0.377	1.1372683653215e-25	9	SMC3
EMC9	8.08114745101393e-30	0.294365996450634	0.352	0.047	1.42874686933926e-25	9	EMC9
PTBP1	9.41633466344642e-30	0.531339797644759	0.803	0.256	1.66480796849733e-25	9	PTBP1
TRIM28	9.90601252609046e-30	0.57609420963089	0.746	0.239	1.75138301461279e-25	9	TRIM28
ATP1B3	1.03593033223151e-29	0.544930597742762	0.732	0.21	1.83152482738531e-25	9	ATP1B3
LDHB3	1.09930917852379e-29	0.752646163470977	0.944	0.517	1.94357862763005e-25	9	LDHB
BTG3	1.20250852192811e-29	0.417209620440025	0.451	0.078	2.12603506676891e-25	9	BTG3
AKR1B1	1.48787150365478e-29	0.504546119209458	0.676	0.18	2.63055681846164e-25	9	AKR1B1
PKD2	1.94213155870939e-29	0.269120890547924	0.324	0.039	3.43368859579821e-25	9	PKD2
NDUFS6	2.11938220386596e-29	0.605908713018238	0.93	0.439	3.74706773643501e-25	9	NDUFS6
N4BP2	2.41767462396167e-29	0.50493477584036	0.634	0.159	4.27444873516423e-25	9	N4BP2
PRDX2	3.01668832322316e-29	0.702036543248578	0.831	0.344	5.33350495545855e-25	9	PRDX2
PA2G4	3.79732269548298e-29	0.721693531516141	0.873	0.454	6.71366652561391e-25	9	PA2G4
SFPQ1	3.87699158683351e-29	0.686328262140676	0.93	0.563	6.85452112552165e-25	9	SFPQ
PCNT	4.40692785967613e-29	0.343774400076196	0.451	0.076	7.79144845590739e-25	9	PCNT
H1FX1	4.68682688883891e-29	0.7603360916282	0.93	0.465	8.28630993946718e-25	9	H1FX
CMTM71	4.69779827025298e-29	0.564634127504678	0.732	0.218	8.30570734180727e-25	9	CMTM7
RTRAF	4.97004798276393e-29	0.561355643529683	0.972	0.522	8.78704483352663e-25	9	RTRAF
[truncated: 2,189 more rows]
