# Supplementary material for: Identification of potential resistance mechanisms and therapeutic targets for the relapse of BCMA CAR-T therapy in relapsed/refractory multiple myeloma through single-cell sequencing
Source: Exp Hematol Oncol. 2023 May 8;12:44. doi: 10.1186/s40164-023-00402-5 (PMC10165782; doi:10.1186/s40164-023-00402-5)
Supplement: Supplementary file 3 — Additional file 3: Table S3. All the marker genes of the 13 clusters in T cells. [file 40164_2023_402_MOESM3_ESM.csv]

	p_val	avg_log2FC	pct.1	pct.2	p_val_adj	cluster	gene
EEF1A1	4.00834341846199e-91	0.791759926418052	1	0.989	8.56623071959512e-87	0	EEF1A1
TPT1	1.82687338147239e-83	0.801785563757772	1	0.972	3.90421110354464e-79	0	TPT1
RPL9	1.03626785292146e-78	0.810254976939143	1	0.961	2.21460802847845e-74	0	RPL9
RPL13A	2.82751661477644e-77	0.734607907166738	1	0.976	6.04268575743874e-73	0	RPL13A
RPS2	7.53669395620344e-77	0.631416667790645	1	0.983	1.61066686538024e-72	0	RPS2
RPS3A	1.877489460927e-76	0.711118218312929	1	0.967	4.01238272694709e-72	0	RPS3A
RPL17	2.97383931248744e-76	0.626978610014607	1	0.973	6.35539199471691e-72	0	RPL17
RPL23A	1.52877829741176e-75	0.679915647528201	1	0.959	3.26715209939867e-71	0	RPL23A
RPS10	1.09272105000471e-74	0.810294326300485	1	0.957	2.33525415596506e-70	0	RPS10
RPL3	3.14452182518353e-72	0.625031772999178	1	0.975	6.72015759259971e-68	0	RPL3
RPL11	6.61728468160868e-71	0.586310597421033	1	0.981	1.41417990930659e-66	0	RPL11
RPSA	9.44763840690991e-70	0.743425349201367	1	0.968	2.01905480394072e-65	0	RPSA
RPL32	5.34112569288944e-69	0.624599224733918	1	0.972	1.1414519718274e-64	0	RPL32
RPS27A	6.66400349279624e-69	0.535507719928003	1	0.982	1.42416418644549e-64	0	RPS27A
RPS6	1.34745243233654e-68	0.6996991549813	1	0.968	2.87964059314643e-64	0	RPS6
RPS16	2.77861810177467e-68	0.692611652938997	1	0.967	5.93818474530264e-64	0	RPS16
RPL27A	1.15354018393064e-67	0.687022286616303	1	0.964	2.46523072707817e-63	0	RPL27A
RPL13	2.62724755858165e-67	0.589075326399646	1	0.985	5.61469075744484e-63	0	RPL13
RPS12	7.14215439303236e-67	0.628391432446416	1	0.969	1.52634981533495e-62	0	RPS12
RPLP1	2.1025579366277e-66	0.729752946202403	1	0.983	4.49337656636707e-62	0	RPLP1
RPL34	2.3996653972501e-63	0.557299909625239	1	0.974	5.12832492046318e-59	0	RPL34
RPL10	3.28837507538636e-63	0.575971853632817	1	0.984	7.02758637360819e-59	0	RPL10
RPL30	3.35375167941241e-63	0.510145607884354	1	0.977	7.16730271407226e-59	0	RPL30
RPL21	2.39930691389378e-62	0.583650379495862	1	0.971	5.12755880568239e-58	0	RPL21
EEF1G	2.00934576504452e-61	0.821316933817328	1	0.928	4.29417283447664e-57	0	EEF1G
RPL7	2.69695273485562e-61	0.744873232511442	1	0.933	5.76365768965995e-57	0	RPL7
RPLP0	5.2464509208604e-60	0.797014169383488	1	0.948	1.12121902629708e-55	0	RPLP0
RPL18	9.89040971003782e-60	0.591773608610796	1	0.97	2.11367945913218e-55	0	RPL18
RPS3	1.75431537521071e-59	0.491570511789854	1	0.975	3.74914738836281e-55	0	RPS3
RPLP2	2.94749361212115e-59	0.546584808966286	1	0.972	6.2990885984641e-55	0	RPLP2
RPL19	7.3946585572947e-59	0.514188952123736	1	0.974	1.58031248027945e-54	0	RPL19
RPL10A	2.26223495344202e-58	0.610775319709648	1	0.961	4.83462231900095e-54	0	RPL10A
RPS25	4.51514219667631e-58	0.554319695066479	1	0.966	9.64931038851693e-54	0	RPS25
RPL14	9.42273613152441e-57	0.528288493796067	1	0.971	2.01373293866808e-52	0	RPL14
RPS23	1.20364450686568e-55	0.529334644359249	1	0.972	2.57230867562264e-51	0	RPS23
EEF1B2	2.87089786780711e-55	0.754535724312347	1	0.93	6.13539583329058e-51	0	EEF1B2
RPL15	5.07272742545476e-55	0.546602450755265	1	0.965	1.08409257809394e-50	0	RPL15
RPS14	6.17371799755729e-55	0.498485618477554	1	0.981	1.31938527325797e-50	0	RPS14
RPS5	2.3769273630709e-54	0.665076389318944	1	0.947	5.07973146761881e-50	0	RPS5
LTB	3.80244543298603e-54	1.22552553704543	1	0.683	8.12620613483445e-50	0	LTB
RPL36	8.31917756744239e-54	0.557869412893337	1	0.963	1.77789143793811e-49	0	RPL36
RPL27	1.73311281492988e-53	0.649486615719778	1	0.95	3.70383539678665e-49	0	RPL27
RPS13	2.44736982916108e-53	0.581455281070081	1	0.957	5.23027406190015e-49	0	RPS13
RPL38	1.70711775175717e-52	0.601670015749601	1	0.954	3.64828134728024e-48	0	RPL38
RPS8	1.22863442452701e-51	0.552841183924653	1	0.972	2.62571462865668e-47	0	RPS8
RPL5	1.68128575333931e-51	0.571361508246545	1	0.965	3.59307578346143e-47	0	RPL5
RPL37	2.9047507118679e-50	0.520337639583206	1	0.974	6.20774274633288e-46	0	RPL37
RPS4Y1	6.79606648054907e-50	1.17638527035833	0.861	0.42	1.45238736755814e-45	0	RPS4Y1
RPL35	3.01343399860971e-49	0.518038665826469	1	0.963	6.44000979842881e-45	0	RPL35
RPL36A	3.7811677859007e-49	0.646074867126739	1	0.949	8.08073367524839e-45	0	RPL36A
IL7R	2.31181831033302e-47	1.05190800644251	0.992	0.707	4.94058691101269e-43	0	IL7R
RPL41	5.33544596622745e-47	0.41271388145419	1	0.986	1.14023815744247e-42	0	RPL41
RPS20	1.86592135916108e-46	0.608348107424544	1	0.952	3.98766053666315e-42	0	RPS20
RPS21	2.59683732572128e-46	0.471112066443629	1	0.981	5.54970104879895e-42	0	RPS21
RPL22	5.19425873102557e-46	0.576712706609408	1	0.957	1.11006503340747e-41	0	RPL22
RPS27	1.06822734585967e-45	0.420278546494857	1	0.984	2.28290866083671e-41	0	RPS27
UBA52	1.62644870404619e-45	0.490888349709481	1	0.959	3.47588352541711e-41	0	UBA52
RPL8	2.66367859833691e-45	0.559090981494445	1	0.968	5.6925475325058e-41	0	RPL8
RPL18A	3.58743844420888e-45	0.518316003902412	1	0.968	7.6667146991188e-41	0	RPL18A
RPL39	1.03803089877068e-44	0.464207187030381	1	0.975	2.21837583376281e-40	0	RPL39
RPS9	3.60178333805118e-44	0.487336091429967	1	0.969	7.69737117174917e-40	0	RPS9
RPL6	9.35752295232154e-43	0.482438638624094	1	0.969	1.99979623014064e-38	0	RPL6
RPL37A	9.81293385167593e-43	0.492799624140595	1	0.977	2.09712209344166e-38	0	RPL37A
RPS19	2.47291874183065e-42	0.512281405954313	1	0.977	5.28487464316627e-38	0	RPS19
RPL7A	4.63408655090086e-42	0.448184395124186	1	0.967	9.90350636793023e-38	0	RPL7A
RPL23	7.08016210109553e-42	0.656900440632719	1	0.925	1.51310144262512e-37	0	RPL23
RPL4	1.81987652394793e-40	0.608740753575121	1	0.921	3.88925811932913e-36	0	RPL4
RPS11	4.76665250026275e-40	0.567423169455806	1	0.956	1.01868130583115e-35	0	RPS11
RPL35A	7.42144635588791e-40	0.443841982864949	1	0.963	1.58603730071681e-35	0	RPL35A
RPS29	1.29618042952038e-39	0.42461373391698	1	0.973	2.77006719592801e-35	0	RPS29
NOSIP	2.1251933043075e-39	0.875578120201641	0.861	0.467	4.54175061063557e-35	0	NOSIP
RACK1	4.56248216499881e-38	0.493738886828246	1	0.957	9.75048063481897e-34	0	RACK1
RPL26	6.2139672715107e-38	0.390482677403011	1	0.965	1.32798694559455e-33	0	RPL26
RPL29	7.46185964399047e-38	0.462280333906477	1	0.967	1.5946740245172e-33	0	RPL29
RPL28	9.66379638074791e-38	0.365517465738843	1	0.977	2.06524992452963e-33	0	RPL28
RPS15A	1.46452415483882e-37	0.37350069123606	1	0.968	3.12983457130604e-33	0	RPS15A
RPS26	3.76576486908103e-37	0.728558519848905	1	0.938	8.04781610171308e-33	0	RPS26
RPS7	1.47479286656845e-35	0.388892283835828	1	0.974	3.15177983514344e-31	0	RPS7
RPL12	1.06619959095079e-34	0.442062753825479	1	0.967	2.27857514582093e-30	0	RPL12
LDHB	4.01730026763115e-34	0.731750454225969	0.975	0.742	8.58537240195453e-30	0	LDHB
RPS18	6.72969034721214e-34	0.458877508227993	1	0.981	1.43820212410271e-29	0	RPS18
TNFRSF4	1.52865309661061e-33	0.665518643953066	0.422	0.121	3.26688453276653e-29	0	TNFRSF4
RPS28	8.86359396463526e-33	0.392924738647952	1	0.971	1.8942386661822e-28	0	RPS28
TIMP1	2.51116157005849e-32	0.711591491576497	0.734	0.361	5.366603391372e-28	0	TIMP1
RPL24	3.62547492578957e-31	0.42168168767302	1	0.957	7.74800246390488e-27	0	RPL24
RPS17	4.26622831862303e-31	0.567735504308873	1	0.91	9.11735653972927e-27	0	RPS17
NOP53	5.53825258042737e-30	0.606744225366735	0.987	0.85	1.18357995896313e-25	0	NOP53
NACA	7.46690067181966e-30	0.429120889100862	1	0.954	1.59575134257458e-25	0	NACA
SNHG29	1.79507036875003e-28	0.642567322609454	0.945	0.747	3.83624488505569e-24	0	SNHG29
TOMM7	2.32933216800841e-28	0.472786418429116	0.996	0.93	4.97801577625077e-24	0	TOMM7
GAS5	2.46437704518643e-28	0.62598335232133	0.954	0.748	5.26662018326792e-24	0	GAS5
RCAN3	3.51413461697026e-28	0.575609547944061	0.722	0.341	7.51005708992715e-24	0	RCAN3
RPL31	5.78732535549869e-28	0.490918255221268	1	0.93	1.23680930172363e-23	0	RPL31
GPR183	1.05987580806605e-27	0.636876522343941	0.747	0.379	2.26506058941796e-23	0	GPR183
EEF2	1.62541002761511e-27	0.541137692789862	0.983	0.849	3.47366377001625e-23	0	EEF2
EIF3E	2.24435681501243e-27	0.602682214565413	0.979	0.762	4.79641494936306e-23	0	EIF3E
TNFRSF18	1.07249439970375e-26	0.462338381351843	0.304	0.078	2.29202778160688e-22	0	TNFRSF18
SNHG5	5.45832155779826e-26	0.637867328482281	0.895	0.601	1.16649790011707e-21	0	SNHG5
VIM	3.73591656948239e-25	0.570088470881648	0.987	0.898	7.98402730064082e-21	0	VIM
HNRNPA1	1.97856143817133e-23	0.49443355860255	0.996	0.879	4.22838364951594e-19	0	HNRNPA1
RPS4X	5.79245364796949e-23	0.385040980211942	1	0.974	1.23790526910756e-18	0	RPS4X
MAL	5.93692527287752e-23	0.525015993860131	0.464	0.179	1.26878030006665e-18	0	MAL
FAU	7.210205417881e-23	0.307456388876059	1	0.974	1.54089299985535e-18	0	FAU
RPS15	1.01941425520736e-22	0.306936431112442	1	0.976	2.17859020480364e-18	0	RPS15
NPM1	7.78991936351867e-22	0.473786321051789	0.996	0.891	1.66478366717757e-17	0	NPM1
PLP2	1.08797478680013e-21	0.578200117824511	0.684	0.377	2.32511091687056e-17	0	PLP2
CD48	2.63991305062419e-20	0.443522385090932	0.992	0.9	5.64175818048895e-16	0	CD48
AQP3	2.79103693738669e-19	0.569594300818626	0.523	0.258	5.9647250388891e-15	0	AQP3
BTF3	5.61674972529808e-19	0.388833569552142	0.996	0.903	1.20035558379345e-14	0	BTF3
TSPAN18	6.6075335169511e-19	0.347999257229053	0.266	0.079	1.41209598790762e-14	0	TSPAN18
NME2	1.02722999920846e-17	0.511931095466986	0.928	0.755	2.19529323130841e-13	0	NME2
SNHG32	3.43333633060312e-16	0.452548242536451	0.722	0.437	7.33738307213192e-12	0	SNHG32
FXYD5	6.21941804635136e-16	0.506039290007047	0.911	0.703	1.32915183068575e-11	0	FXYD5
CAPG	1.97527050106437e-14	0.356215501084876	0.295	0.115	4.22135058782467e-10	0	CAPG
TESPA1	2.1119402878626e-14	0.407348079689238	0.481	0.247	4.51342758919116e-10	0	TESPA1
MYC	6.01514713117355e-14	0.397502927793237	0.388	0.18	1.2854970934031e-09	0	MYC
PPA1	1.2288151595735e-13	0.470815046487804	0.696	0.455	2.62610087752452e-09	0	PPA1
PPP1R14B	4.41803641283236e-13	0.357554369317152	0.527	0.297	9.44178561786403e-09	0	PPP1R14B
SMDT1	4.45505929070618e-13	0.421984833025523	0.806	0.569	9.52090721016818e-09	0	SMDT1
TRADD	1.06174335162903e-12	0.413442534332356	0.599	0.366	2.2690517167664e-08	0	TRADD
HINT1	2.22073295259083e-12	0.332979599924773	0.992	0.891	4.74592839298185e-08	0	HINT1
SNHG6	2.51308990572678e-12	0.390394223813279	0.945	0.783	5.37072443752871e-08	0	SNHG6
EIF3L	3.30147025273937e-12	0.37369278173426	0.722	0.497	7.05557207712931e-08	0	EIF3L
COX7C	7.1075380965442e-12	0.27675830567004	1	0.911	1.51895196661246e-07	0	COX7C
TMEM238	9.17935065935733e-12	0.335365569664506	0.473	0.261	1.96171902941126e-07	0	TMEM238
FLT3LG	1.1888145116843e-11	0.407111220765729	0.57	0.355	2.54061549292051e-07	0	FLT3LG
CD40LG	1.19956833828569e-11	0.353129155956016	0.485	0.269	2.56359749575036e-07	0	CD40LG
PFDN5	1.40177205106233e-11	0.286282213754406	1	0.939	2.99572705032531e-07	0	PFDN5
TCF7	4.50552601935843e-11	0.351812637970112	0.764	0.484	9.6287596559709e-07	0	TCF7
GPX4	6.19686960885564e-11	0.321590741339612	0.797	0.543	1.32433300410854e-06	0	GPX4
PTGER2	9.96781567858505e-11	0.40562629748131	0.481	0.271	2.13022188867041e-06	0	PTGER2
LINC02273	1.58045813865284e-10	0.302679924065894	0.346	0.174	3.37759708811498e-06	0	LINC02273
NAP1L1	1.76882650833103e-10	0.347962428060776	0.932	0.742	3.78015913095424e-06	0	NAP1L1
SARAF	2.43291716786852e-10	0.318819962207935	0.937	0.792	5.19938727945182e-06	0	SARAF
SLC25A6	3.14145439976676e-10	0.351432886880326	0.932	0.816	6.71360219774153e-06	0	SLC25A6
FAM102A	4.82050352510408e-10	0.302472783513988	0.477	0.279	1.03018980834999e-05	0	FAM102A
EIF3F	4.82156120955736e-10	0.338192559719843	0.92	0.726	1.0304158460945e-05	0	EIF3F
KDSR	5.68410019162148e-10	0.336614342364587	0.35	0.179	1.21474905195143e-05	0	KDSR
PRKCQ-AS1	7.41140993448249e-10	0.317028363756279	0.646	0.422	1.58389241709825e-05	0	PRKCQ-AS1
CFAP36	2.91034630049736e-09	0.338399212926765	0.354	0.194	6.21970107879291e-05	0	CFAP36
KLRB1	6.09822140461892e-09	0.589021131679031	0.565	0.384	0.000130325089638111	0	KLRB1
CD4	1.23388941147442e-08	0.258496381108997	0.447	0.27	0.000263694506126198	0	CD4
SATB1	2.01120384976317e-08	0.251980693608147	0.553	0.351	0.000429814374732888	0	SATB1
ZFAS1	2.22119895047399e-08	0.304338987376256	0.937	0.775	0.000474692427705796	0	ZFAS1
TMEM123	2.28060880439152e-08	0.259393272406423	0.743	0.52	0.000487388907586512	0	TMEM123
SUSD3	3.19526314366193e-08	0.275531217523472	0.333	0.187	0.000682859686431992	0	SUSD3
EIF3H	3.97843209214179e-08	0.299037593926423	0.835	0.667	0.000850230722411622	0	EIF3H
EIF5A	4.56596773964997e-08	0.266266363888356	0.738	0.531	0.000975792965640594	0	EIF5A
MIF	5.01616861705389e-08	0.258986754277015	0.979	0.853	0.00107200539515059	0	MIF
SNHG8	5.50580683418337e-08	0.277825808470261	0.705	0.491	0.00117664597853333	0	SNHG8
SERP1	1.6980987709564e-07	0.269247261718561	0.861	0.693	0.00362900688341091	0	SERP1
GATA3	2.46854936174808e-07	0.279852317092694	0.54	0.36	0.00527553684099181	0	GATA3
TRAT1	4.07743650365581e-07	0.257695410060259	0.578	0.393	0.00871388955196282	0	TRAT1
CORO1B	7.38989336922668e-07	0.25306700832393	0.515	0.342	0.0157929411193743	0	CORO1B
RFLNB	7.57899415422026e-07	0.295498713289839	0.435	0.28	0.0161970684069841	0	RFLNB
UXT	8.89793325563636e-07	0.27224820958242	0.831	0.675	0.0190157731606205	0	UXT
TOMM20	1.06690048882435e-06	0.278988223087162	0.84	0.657	0.0228007303466652	0	TOMM20
RNASET2	1.18556687671177e-06	0.288976629520971	0.751	0.565	0.0253367497222072	0	RNASET2
CRIP1	5.91699950179823e-06	0.261575300525615	0.949	0.872	0.12645219635293	0	CRIP1
GZMK	2.85063977203599e-85	1.91110860621074	0.922	0.343	6.09210225681812e-81	1	GZMK
CMC1	1.06315029258801e-66	1.69528716401055	0.823	0.346	2.27205849028985e-62	1	CMC1
DUSP2	1.11532817454547e-60	1.55731190752119	0.801	0.335	2.38356784182113e-56	1	DUSP2
CCL4	9.54918129640968e-58	1.85592481961167	0.874	0.391	2.04075553485571e-53	1	CCL4
EOMES	1.15198923294916e-57	1.10060012679345	0.645	0.192	2.46191618973565e-53	1	EOMES
CRTAM	2.38318221951288e-48	0.81767002239616	0.381	0.071	5.09309872132098e-44	1	CRTAM
TIGIT	2.49076622619889e-48	0.996738456212663	0.584	0.177	5.32301650200964e-44	1	TIGIT
CCL5	6.07355788839711e-48	1.05820686818316	0.996	0.729	1.29798005632935e-43	1	CCL5
KLRK1	8.39553874755755e-46	1.00459412481674	0.848	0.37	1.79421058574052e-41	1	KLRK1
CD74	1.15198535968681e-43	1.16763621175486	0.9	0.62	2.46190791218669e-39	1	CD74
CST7	1.44661299372912e-42	0.962965771313713	0.974	0.606	3.0915566288985e-38	1	CST7
SH2D1A	1.11484198664944e-40	1.0080829783843	0.753	0.377	2.38252880966851e-36	1	SH2D1A
CD8A	8.78052179008306e-39	0.909390935865701	0.823	0.388	1.87648531175865e-34	1	CD8A
CD8B	1.17788684236109e-38	0.956121638644408	0.723	0.312	2.51726197080989e-34	1	CD8B
XCL2	1.49982345471614e-38	1.06666629143334	0.619	0.228	3.20527270507386e-34	1	XCL2
CCL4L2	2.79405831701817e-38	1.44587151937913	0.424	0.108	5.97118202929954e-34	1	CCL4L2
CCL3	3.42008459283228e-35	1.56881352334264	0.281	0.051	7.30906278334187e-31	1	CCL3
HLA-DRB1	3.54151831151207e-35	0.989942229590385	0.9	0.539	7.56857878353245e-31	1	HLA-DRB1
RGS1	4.63958036207514e-35	1.55981928847416	0.455	0.144	9.91524719179077e-31	1	RGS1
CD160	7.89773166484845e-35	0.999963832133175	0.45	0.139	1.68782423409476e-30	1	CD160
HCST	9.5764575597822e-34	0.754581775158414	0.996	0.903	2.04658474510105e-29	1	HCST
CCL3L1	2.02555321361144e-33	0.908597796742888	0.251	0.041	4.32880977280901e-29	1	CCL3L1
GZMA	1.88915885606794e-31	0.735142827896622	0.991	0.721	4.0373213913028e-27	1	GZMA
GZMM	6.46380020238521e-30	0.785690408073242	0.931	0.72	1.38137874125174e-25	1	GZMM
STK17A	9.92198430982377e-30	0.848403528117208	0.87	0.665	2.12042726685244e-25	1	STK17A
CD69	3.40946121413083e-27	1.12250245424299	0.775	0.489	7.286359560719e-23	1	CD69
DTHD1	1.17664068469484e-24	0.670403326162383	0.307	0.086	2.51459880726134e-20	1	DTHD1
KLRC3	2.42445049419996e-24	0.637952415598089	0.251	0.058	5.18129315115473e-20	1	KLRC3
SRGN	5.35499832626769e-24	0.644964678762532	0.957	0.827	1.14441669230667e-19	1	SRGN
CXCR4	6.49813028194086e-24	0.854758580019709	0.827	0.585	1.38871542255358e-19	1	CXCR4
JUN	2.11874096704467e-23	0.885643724699164	0.775	0.544	4.52796132067117e-19	1	JUN
HLA-DPA1	2.43556564659385e-23	0.663274116904253	0.835	0.537	5.20504734333572e-19	1	HLA-DPA1
KLRD1	3.31707287713631e-23	0.767710480432017	0.701	0.355	7.088916445728e-19	1	KLRD1
HLA-DRA	3.57577437651435e-23	0.825237523172731	0.61	0.3	7.64178742004881e-19	1	HLA-DRA
AOAH	1.55376378260605e-22	0.51947324883696	0.394	0.136	3.3205485798074e-18	1	AOAH
SLAMF7	7.50844328789761e-22	0.647636411961885	0.532	0.245	1.6046294150566e-17	1	SLAMF7
NKG7	3.1366398990273e-21	0.573145060894214	0.996	0.618	6.70331312821124e-17	1	NKG7
CTSW	8.4239177512911e-21	0.633663696044199	0.766	0.461	1.80027546262842e-16	1	CTSW
TMSB4X	3.98839668416278e-20	0.312615431349173	1	0.994	8.52360255372428e-16	1	TMSB4X
PLAAT4	6.43504880778451e-19	0.578555821049545	0.944	0.806	1.37523428071163e-14	1	PLAAT4
TRGC2	2.28147751844883e-18	0.711437751906645	0.71	0.438	4.87574560467699e-14	1	TRGC2
ZFP36	2.87257405812062e-18	0.711374752863625	0.58	0.343	6.13897801960958e-14	1	ZFP36
KLRC4	1.0147772670339e-17	0.452599525766254	0.29	0.099	2.16868049737815e-13	1	KLRC4
PLAAT3	4.9350562985841e-17	0.581290149708569	0.403	0.182	1.05467088157041e-12	1	PLAAT3
HLA-B	6.72133813421935e-17	0.28029787462112	1	0.993	1.43641717266402e-12	1	HLA-B
F2R	8.50152244388773e-17	0.520632997288691	0.42	0.185	1.81686036148325e-12	1	F2R
HLA-A	1.67203560923013e-16	0.303361756504296	1	0.991	3.57330730048572e-12	1	HLA-A
TENT5C	2.46251476101932e-16	0.56558617999942	0.398	0.178	5.2626402957744e-12	1	TENT5C
CEMIP2	4.95430819620727e-16	0.713990724379287	0.515	0.292	1.05878520461146e-11	1	CEMIP2
IL2RB	2.81788897114163e-15	0.529670766389703	0.532	0.299	6.02211052022678e-11	1	IL2RB
EIF1	3.25506065008845e-15	0.296399376356825	1	0.983	6.95639011530403e-11	1	EIF1
GABARAPL1	4.38779217284572e-15	0.573355358932804	0.403	0.19	9.37715065258859e-11	1	GABARAPL1
MAP3K8	4.59332284600985e-15	0.42007441670922	0.32	0.126	9.81639025420764e-11	1	MAP3K8
CD81	6.77145901220397e-15	0.472214038633568	0.844	0.685	1.44712850549811e-10	1	CD81
PYHIN1	1.01145611171255e-14	0.494429013949152	0.771	0.551	2.16158285634088e-10	1	PYHIN1
CYBA	1.64741178389599e-14	0.406360166635825	0.991	0.938	3.52068372336411e-10	1	CYBA
ZBTB38	1.90529983104131e-14	0.471064933927292	0.727	0.516	4.07181626891837e-10	1	ZBTB38
RUNX3	4.38482145748856e-14	0.473337456089941	0.74	0.541	9.3708019367988e-10	1	RUNX3
IRF1	5.20429057024995e-14	0.470614039804291	0.831	0.663	1.11220893776812e-09	1	IRF1
PLEK	9.14836515890572e-14	0.41816891863063	0.827	0.516	1.95509711810974e-09	1	PLEK
HLA-DPB1	1.41536043489237e-13	0.438846886450998	0.853	0.633	3.02476678540849e-09	1	HLA-DPB1
APMAP	1.48580285733705e-13	0.447747963869442	0.55	0.328	3.175309286415e-09	1	APMAP
SRSF7	1.60075834882948e-13	0.512020860776162	0.861	0.761	3.42098066728347e-09	1	SRSF7
HIST1H1C	1.64658195568037e-13	0.602961562115923	0.606	0.411	3.51891029748452e-09	1	HIST1H1C
DDX5	1.97667977598581e-13	0.373722307774111	0.991	0.965	4.22436234925927e-09	1	DDX5
YBX3	3.46842251167178e-13	0.480985880948731	0.273	0.108	7.41236574969375e-09	1	YBX3
ARPC5L	1.1850856359477e-12	0.538887523443775	0.693	0.513	2.53264651258383e-08	1	ARPC5L
TRBC2	1.62215159592781e-12	0.538329475718162	0.913	0.814	3.46670017565732e-08	1	TRBC2
GIMAP4	2.32105466261277e-12	0.434103195802504	0.918	0.818	4.96032591946975e-08	1	GIMAP4
TOX	4.76634589274336e-12	0.40864132301898	0.268	0.11	1.01861578073818e-07	1	TOX
DNAJC1	1.39753511874149e-11	0.419092718280369	0.576	0.376	2.98667230226245e-07	1	DNAJC1
GPR174	1.80450456874924e-11	0.512822013211432	0.545	0.359	3.85640671387399e-07	1	GPR174
HSP90AA1	2.4348513968284e-11	0.328217558457923	0.983	0.943	5.20352092016197e-07	1	HSP90AA1
ATP5F1E	2.49887865194907e-11	0.315169994493012	0.996	0.955	5.34035356708037e-07	1	ATP5F1E
PDCD4	4.06513158896277e-11	0.477651185597704	0.771	0.611	8.68759271877233e-07	1	PDCD4
KLRG1	4.51837876561866e-11	0.4359089579951	0.814	0.595	9.65622726000365e-07	1	KLRG1
IL32	7.57136120838259e-11	0.318433396476903	0.996	0.967	1.61807560384344e-06	1	IL32
RNF19A	8.44877488947213e-11	0.455028721209915	0.61	0.418	1.80558768162909e-06	1	RNF19A
SUB1	1.44396959196103e-10	0.347371760717907	0.931	0.868	3.08590741497993e-06	1	SUB1
PIK3R1	2.09063174902718e-10	0.540900831037997	0.745	0.625	4.46788911084599e-06	1	PIK3R1
IKZF3	2.86495902699868e-10	0.413109497411927	0.788	0.628	6.12270393659888e-06	1	IKZF3
FYN	3.99272129235437e-10	0.430719670907122	0.788	0.672	8.53284467389051e-06	1	FYN
LYST	5.11968693716458e-10	0.452510063552508	0.455	0.278	1.09412829534144e-05	1	LYST
BTG2	5.26511261529063e-10	0.409948233431615	0.602	0.422	1.12520721701376e-05	1	BTG2
PSMB9	5.36557986631101e-10	0.340973151828735	0.961	0.838	1.14667807322933e-05	1	PSMB9
MATK	5.55036119347499e-10	0.42963173523209	0.528	0.346	1.18616769065754e-05	1	MATK
CCNL1	5.91520822088476e-10	0.414336147116066	0.853	0.716	1.26413914888528e-05	1	CCNL1
PPP2R5C	9.08160513382089e-10	0.360988938460006	0.892	0.816	1.94082983314886e-05	1	PPP2R5C
HLA-DMA	1.04148464502807e-09	0.419564189581346	0.312	0.157	2.22575683488948e-05	1	HLA-DMA
SRSF5	1.13445968484529e-09	0.271297649968194	0.952	0.927	2.42445379248288e-05	1	SRSF5
CLEC2B	1.38685733896438e-09	0.427163713751611	0.753	0.626	2.96385281910077e-05	1	CLEC2B
UBC	1.94197792496212e-09	0.281349370255478	0.996	0.943	4.15020102343654e-05	1	UBC
IFI27L2	2.02690654161369e-09	0.402542086413317	0.558	0.386	4.33170197008263e-05	1	IFI27L2
USP28	2.96920129991645e-09	0.388611991389	0.385	0.216	6.34548009805144e-05	1	USP28
FCRL6	3.08806823774802e-09	0.350959328629413	0.407	0.225	6.59951063089129e-05	1	FCRL6
E2F3	3.59053270427854e-09	0.262799116308795	0.268	0.124	7.67332744231366e-05	1	E2F3
GUK1	5.24528926490064e-09	0.331493326802885	0.848	0.741	0.000112097076880191	1	GUK1
CD3D	5.49031592902729e-09	0.26438162942044	0.991	0.938	0.000117333541719242	1	CD3D
MBP	5.5278696588493e-09	0.341277543923105	0.84	0.766	0.000118136102479269	1	MBP
SLF1	7.71061563210977e-09	0.409823141829135	0.342	0.192	0.000164783566673818	1	SLF1
HLA-DQB1	7.82181174405928e-09	0.393815972114925	0.338	0.179	0.000167159938782291	1	HLA-DQB1
ARAP2	7.89355163183315e-09	0.339912504126339	0.576	0.4	0.000168693091923906	1	ARAP2
TESC	1.42407585878253e-08	0.337608776862946	0.251	0.119	0.000304339251780415	1	TESC
PFN1	1.52219812603929e-08	0.253542519603626	0.996	0.957	0.000325308961515856	1	PFN1
KIF21A	1.5455448372889e-08	0.331417164703715	0.355	0.197	0.000330298387177011	1	KIF21A
RAB9A	2.67758634490726e-08	0.344034654462831	0.377	0.221	0.000572226977770131	1	RAB9A
EIF4G2	2.87772326221282e-08	0.32737065072679	0.784	0.657	0.000614998238367502	1	EIF4G2
ZFP36L2	2.95838358753506e-08	0.394866587605131	0.948	0.897	0.000632236156492117	1	ZFP36L2
NIN	3.42181418848205e-08	0.330548081649387	0.519	0.354	0.000731275910220499	1	NIN
SYTL3	4.01914876923634e-08	0.346540046738001	0.437	0.274	0.000858932283473498	1	SYTL3
HLA-F	5.01120904939534e-08	0.319428050417697	0.879	0.813	0.00107094548594628	1	HLA-F
CD84	7.63409595805096e-08	0.362362237289729	0.623	0.471	0.00163148264719507	1	CD84
SEPTIN7	8.51868544296253e-08	0.269326123393102	0.961	0.897	0.00182052826601552	1	SEPTIN7
RAB8B	1.00971473503686e-07	0.406933090888391	0.519	0.368	0.00215786136024728	1	RAB8B
IER2	1.01185048334205e-07	0.318311000629632	0.805	0.69	0.00216242566795028	1	IER2
SYNE1	1.17864517377827e-07	0.282600076401608	0.719	0.592	0.00251888260088154	1	SYNE1
PITPNC1	1.43500564429251e-07	0.401953670554156	0.459	0.321	0.00306675056241753	1	PITPNC1
DDX24	1.44424690917629e-07	0.302640709781416	0.87	0.793	0.00308650006960064	1	DDX24
BTG1	1.59479421182749e-07	0.31656690300265	0.983	0.976	0.00340823471009653	1	BTG1
CBLB	1.69662835288204e-07	0.392640614588128	0.459	0.314	0.00362586445294421	1	CBLB
PRKCH	2.13539825176062e-07	0.417899518007347	0.628	0.503	0.00456355960383763	1	PRKCH
OTULIN	2.3246775384956e-07	0.308126182967308	0.385	0.241	0.00496806836751894	1	OTULIN
TERF2IP	2.35231798457272e-07	0.362243813271328	0.706	0.602	0.00502713876483036	1	TERF2IP
DNAJB1	2.44619617373186e-07	0.388222254667345	0.502	0.364	0.00522776584288236	1	DNAJB1
RAB27A	2.48718621518586e-07	0.327027138314848	0.576	0.419	0.00531536566047371	1	RAB27A
PNRC1	2.50470769039713e-07	0.303222427196352	0.931	0.857	0.00535281080514771	1	PNRC1
HIST1H1D	3.31273098785968e-07	0.528383792455148	0.619	0.497	0.00707963739415491	1	HIST1H1D
CD63	3.31763013590571e-07	0.487252050053502	0.714	0.609	0.0070901073634441	1	CD63
ID2	3.34814655713328e-07	0.431036281366462	0.749	0.594	0.00715532400724953	1	ID2
PRKACB	4.76906539011069e-07	0.345531976510938	0.606	0.455	0.0101919696452056	1	PRKACB
MOB1A	6.51448949117237e-07	0.304398810194586	0.658	0.514	0.0139221154915845	1	MOB1A
DDX3X	6.61793355438894e-07	0.302725147096977	0.688	0.593	0.0141431857990846	1	DDX3X
GATAD2A	7.06332664251669e-07	0.314460246451221	0.437	0.294	0.0150950353677224	1	GATAD2A
JUNB	7.3889167751174e-07	0.551999931547003	0.719	0.643	0.0157908540401034	1	JUNB
NUCB2	8.31766477640515e-07	0.526467212304286	0.506	0.389	0.0177756813936554	1	NUCB2
PNRC2	9.76757857669532e-07	0.324502612622922	0.649	0.527	0.0208742921762556	1	PNRC2
IFI16	9.93323074493949e-07	0.357107784780533	0.758	0.656	0.0212283074250102	1	IFI16
SHFL	9.96912037667259e-07	0.272101297103857	0.437	0.298	0.021305007156987	1	SHFL
ITGAL	1.00291058788055e-06	0.283217718451061	0.667	0.523	0.0214332021735953	1	ITGAL
PRKCB	1.16413003718383e-06	0.291269659414201	0.641	0.49	0.0248786230246556	1	PRKCB
SYNRG	1.23391499837941e-06	0.308428346951265	0.68	0.583	0.0263699974303664	1	SYNRG
STOM	1.44299473559233e-06	0.364203127097009	0.502	0.369	0.0308382404943437	1	STOM
TRG-AS1	1.5197386992201e-06	0.376051015179666	0.645	0.527	0.0324783357410327	1	TRG-AS1
SMAD7	1.67904052078668e-06	0.315373418059366	0.407	0.257	0.0358827749697322	1	SMAD7
MRPS31	2.06820384772319e-06	0.35610615928633	0.437	0.314	0.0441995844296924	1	MRPS31
SAMD3	2.12918103328397e-06	0.272002762310152	0.719	0.579	0.0455027278623117	1	SAMD3
DUSP1	2.14855501728815e-06	0.469841487871176	0.398	0.266	0.0459167692744651	1	DUSP1
KTN1	2.27127897650515e-06	0.26377526697537	0.727	0.62	0.0485395030068915	1	KTN1
LAG3	2.6608049268814e-06	0.325872649934096	0.268	0.156	0.0568640620923825	1	LAG3
CKLF	2.77365704167557e-06	0.345341421360811	0.693	0.56	0.0592758246376486	1	CKLF
GNAS	2.83937302514743e-06	0.2824931263688	0.931	0.86	0.0606802409204258	1	GNAS
SEPTIN6	2.85495168527624e-06	0.258588798705175	0.758	0.679	0.0610131724660385	1	SEPTIN6
PTGDR	4.03999917988098e-06	0.309830539243444	0.251	0.14	0.0863388224732364	1	PTGDR
PIP4K2A	4.1076723758055e-06	0.351714677404886	0.675	0.568	0.0877850663433393	1	PIP4K2A
MIER1	4.21594910622122e-06	0.364034356640419	0.589	0.47	0.0900990483490538	1	MIER1
TRAC	4.30693560441807e-06	0.304214604576957	0.931	0.893	0.0920435208020187	1	TRAC
TNFSF14	4.50388365099389e-06	0.255206642530128	0.294	0.173	0.0962524975053903	1	TNFSF14
DNAJB6	4.82086682932814e-06	0.306012548708702	0.55	0.418	0.103026745009572	1	DNAJB6
MT2A	5.99220003639427e-06	0.41560474052624	0.658	0.507	0.128059306977782	1	MT2A
NDUFA3	6.29237338685691e-06	0.323552360291126	0.628	0.51	0.134474311650519	1	NDUFA3
WIPF1	6.96756376510831e-06	0.289759991226262	0.71	0.614	0.14890380522413	1	WIPF1
IWS1	9.02766481983022e-06	0.251431889296473	0.342	0.217	0.192930224864592	1	IWS1
LPCAT1	9.96758330572528e-06	0.25504491874031	0.299	0.181	0.213017222826655	1	LPCAT1
ZNF22	1.04279386353338e-05	0.286928700344344	0.407	0.279	0.22285547657572	1	ZNF22
DENND2D	1.05175801048043e-05	0.310759020430684	0.55	0.434	0.224771204419773	1	DENND2D
ALOX5AP	1.05602756932112e-05	0.372764182382813	0.593	0.477	0.225683651839617	1	ALOX5AP
DDX6	1.06758249174689e-05	0.286469051339366	0.745	0.616	0.228153054311228	1	DDX6
ANTKMT	1.19942678626284e-05	0.320565364210867	0.372	0.251	0.256329498492231	1	ANTKMT
ARHGAP9	1.36418612957902e-05	0.314382874859847	0.403	0.284	0.291540217752331	1	ARHGAP9
VPS37B	1.41827029761792e-05	0.283034425953271	0.264	0.16	0.303098545303925	1	VPS37B
SET	1.86462900968304e-05	0.277835770689454	0.857	0.807	0.398489865659362	1	SET
KIF5B	2.41065290460069e-05	0.287499204220246	0.55	0.432	0.515180632242214	1	KIF5B
OFD1	2.66497487389958e-05	0.264018895003949	0.532	0.409	0.569531780301079	1	OFD1
PTPN22	3.06141840417932e-05	0.311294965372902	0.502	0.387	0.654255727157162	1	PTPN22
SLTM	3.13905996226807e-05	0.273608371631169	0.589	0.468	0.67084850453631	1	SLTM
LMAN2	3.19622926078667e-05	0.280765993460597	0.602	0.491	0.683066155322718	1	LMAN2
XAF1	4.11668385536003e-05	0.351609865842354	0.489	0.376	0.879776506728991	1	XAF1
FGFR1OP2	4.73629044144885e-05	0.327782532820245	0.584	0.509	1	1	FGFR1OP2
WNK1	4.85605676741141e-05	0.329778561034636	0.684	0.598	1	1	WNK1
HNRNPM	5.33015765485032e-05	0.287083801897032	0.671	0.589	1	1	HNRNPM
FAM118A	5.66522207924756e-05	0.264836065194011	0.407	0.284	1	1	FAM118A
PRR13	5.70804468519398e-05	0.268923969702758	0.779	0.672	1	1	PRR13
YPEL5	5.77781521739003e-05	0.34545196092058	0.459	0.361	1	1	YPEL5
KRAS	5.86078518558767e-05	0.264363773116547	0.545	0.429	1	1	KRAS
RHOC	7.30669140689448e-05	0.252600568324777	0.299	0.198	1	1	RHOC
GBP5	7.83478089968207e-05	0.263529612001131	0.563	0.465	1	1	GBP5
CANX	8.27002719131825e-05	0.260454892535792	0.593	0.482	1	1	CANX
UBE2K	8.3726590811872e-05	0.293341066958316	0.472	0.368	1	1	UBE2K
SLC9A3R1	8.77256491125608e-05	0.265961137410676	0.645	0.563	1	1	SLC9A3R1
TBCC	9.22174968592406e-05	0.29812157881768	0.364	0.262	1	1	TBCC
UTRN	0.000104313243293039	0.287093476258053	0.671	0.581	1	1	UTRN
HIST1H1E	0.000110475521967637	0.358559992496527	0.558	0.462	1	1	HIST1H1E
ABI3	0.000116011122425874	0.260271923905357	0.329	0.221	1	1	ABI3
PSMB10	0.000122282699158662	0.259483872150067	0.693	0.621	1	1	PSMB10
N4BP2L1	0.000126548001284964	0.252716957829947	0.294	0.198	1	1	N4BP2L1
C4orf3	0.000154011196241432	0.267515278654246	0.727	0.672	1	1	C4orf3
HIST2H2AC	0.000167942583117756	0.25627290854232	0.442	0.338	1	1	HIST2H2AC
FAM49B	0.000180805943944315	0.256432529249498	0.693	0.602	1	1	FAM49B
TAF15	0.000211112109750859	0.251657178447651	0.537	0.452	1	1	TAF15
GSTP1	0.000256992756623356	0.274883346507791	0.658	0.572	1	1	GSTP1
TPST2	0.000282616927664371	0.275201441052663	0.424	0.332	1	1	TPST2
SH3BGRL	0.000288504820774374	0.260952988349131	0.615	0.536	1	1	SH3BGRL
WDR33	0.000318341047322783	0.306901317992701	0.446	0.361	1	1	WDR33
PTPN7	0.000353113627525876	0.254825588268644	0.532	0.435	1	1	PTPN7
SFT2D1	0.000358779587649455	0.275747423537898	0.325	0.235	1	1	SFT2D1
JUND	0.000430474909536217	0.29180766779158	0.887	0.842	1	1	JUND
CCDC186	0.000435615824350578	0.252302301150932	0.45	0.352	1	1	CCDC186
DDIT4	0.000440524413581145	0.265974194544211	0.368	0.272	1	1	DDIT4
KDELR2	0.000448581619222701	0.331521979653478	0.325	0.239	1	1	KDELR2
RO60	0.000540314606674713	0.285942066763636	0.463	0.375	1	1	RO60
CTR9	0.000577575060870444	0.254462677658546	0.368	0.273	1	1	CTR9
ITM2A	0.000606504773914105	0.345879461948377	0.658	0.596	1	1	ITM2A
SPATA13	0.000619121693837778	0.250430791305242	0.506	0.404	1	1	SPATA13
CASP1	0.000634306520627993	0.259286751097739	0.411	0.322	1	1	CASP1
NRBP1	0.000706213796625084	0.252663773539378	0.307	0.22	1	1	NRBP1
NELFCD	0.000715349796403404	0.293660218879305	0.325	0.244	1	1	NELFCD
CCSER2	0.0007207633283279	0.271638191930542	0.468	0.394	1	1	CCSER2
TANK	0.000823144279222734	0.281965389310175	0.416	0.333	1	1	TANK
TSPYL2	0.000898904061730791	0.252927079715857	0.29	0.204	1	1	TSPYL2
ARHGAP25	0.000907796936647119	0.277518318318354	0.524	0.443	1	1	ARHGAP25
IFNGR1	0.00123180950270753	0.251566717902952	0.294	0.211	1	1	IFNGR1
DRAP1	0.00146278450654146	0.260432861255337	0.706	0.645	1	1	DRAP1
SRSF2	0.00146278747251766	0.25168775674893	0.61	0.536	1	1	SRSF2
SNRNP200	0.00147732921288517	0.264188375593543	0.481	0.416	1	1	SNRNP200
CASP4	0.00239241499533099	0.250985173169631	0.55	0.508	1	1	CASP4
ISG15	0.00253561929341829	0.724106577755921	0.519	0.468	1	1	ISG15
BCL7B	0.00277306194091868	0.266575017846012	0.251	0.185	1	1	BCL7B
FGFBP2	3.47992663264488e-102	1.86466278322605	0.987	0.336	7.43695120662538e-98	2	FGFBP2
GZMH	2.83635177745638e-94	1.7959088950292	0.996	0.45	6.06156738360202e-90	2	GZMH
GZMB	1.41059916284653e-91	1.77440746750808	0.9	0.264	3.01459147091932e-87	2	GZMB
NKG71	4.75358252802331e-88	1.60080648706616	1	0.618	1.01588812206386e-83	2	NKG7
CCL51	3.28963254133051e-66	1.31707754144509	1	0.729	7.03027370407743e-62	2	CCL5
CD52	1.4978659481162e-65	0.970695424980832	1	0.938	3.20108931771913e-61	2	CD52
KLRD11	3.72306620527947e-65	1.33715443601654	0.9	0.327	7.95656478730276e-61	2	KLRD1
PLEK1	4.18946727307261e-61	1.20573473225153	0.961	0.497	8.95331050928348e-57	2	PLEK
GNLY	1.68795131117062e-59	1.73560674199773	0.812	0.317	3.60732074710273e-55	2	GNLY
SH3BGRL3	7.20113578296039e-56	0.842475861474409	1	0.95	1.53895472817647e-51	2	SH3BGRL3
CX3CR1	4.92567285216697e-52	1.01257129725035	0.782	0.295	1.0526655452366e-47	2	CX3CR1
LINC02446	3.1376021313975e-50	1.25168788512089	0.598	0.176	6.70536951500961e-46	2	LINC02446
HLA-C	3.62500661568737e-50	0.570659709765344	1	0.99	7.74700163838548e-46	2	HLA-C
ZEB2	9.90740877211786e-48	1.01330422790332	0.83	0.363	2.11731232868931e-43	2	ZEB2
B2M	1.20086776646139e-46	0.418838594829002	1	0.999	2.56637450370464e-42	2	B2M
PRSS23	1.33717628679544e-45	0.882159091852937	0.48	0.12	2.85767944251054e-41	2	PRSS23
CST71	1.34872133680725e-45	0.972002563799674	0.983	0.605	2.88235236889078e-41	2	CST7
XIST	5.45627488644097e-44	1.05298214576549	0.795	0.324	1.1660605059813e-39	2	XIST
PRF1	1.04986712628566e-42	0.968705600496969	0.895	0.514	2.24367103558509e-38	2	PRF1
CD8A1	1.28605735770711e-42	1.06576539794188	0.83	0.388	2.74843317915586e-38	2	CD8A
FCGR3A	1.2703397236738e-41	1.04258373350186	0.537	0.161	2.71484302346328e-37	2	FCGR3A
EFHD2	5.02140673715216e-41	0.965841705520377	0.882	0.556	1.07312483379679e-36	2	EFHD2
KLRK11	5.13981089379877e-41	0.96743230097888	0.817	0.375	1.09842898611374e-36	2	KLRK1
GZMA1	7.53349400437763e-41	0.936433234975615	0.996	0.721	1.60998300367554e-36	2	GZMA
C1orf21	2.07682591042976e-40	0.798124679925797	0.624	0.22	4.43838465317944e-36	2	C1orf21
TMSB10	5.17655283540882e-40	0.519169919031148	1	0.984	1.10628110645522e-35	2	TMSB10
ADGRG1	3.2848843316384e-39	0.763147928862998	0.572	0.186	7.02012630514442e-35	2	ADGRG1
ZNF683	1.60116650414194e-38	0.899723298236404	0.38	0.085	3.42185293600175e-34	2	ZNF683
HLA-DPB11	3.39211131866989e-37	0.867882026440989	0.939	0.621	7.24928109912941e-33	2	HLA-DPB1
CTSW1	8.81710477984617e-37	0.980377703420515	0.812	0.454	1.88430346250092e-32	2	CTSW
TRBC1	1.04782129229105e-36	1.03739011735584	0.908	0.584	2.2392988837552e-32	2	TRBC1
CCL41	1.56913265410168e-36	0.664213467718853	0.843	0.396	3.3533933950807e-32	2	CCL4
LGALS1	1.94133158998949e-34	1.13486526232205	0.852	0.536	4.14881974096654e-30	2	LGALS1
LINC01871	6.82069556821537e-33	0.961877498550481	0.751	0.416	1.45765084988331e-28	2	LINC01871
LAIR2	2.10399874896432e-31	0.861698339635438	0.524	0.19	4.49645572641165e-27	2	LAIR2
CD3G	2.49509031443384e-31	0.608742241426547	0.974	0.928	5.33225751097656e-27	2	CD3G
HLA-DRB11	5.42791562349082e-31	0.829198135877605	0.895	0.54	1.15999984789622e-26	2	HLA-DRB1
HLA-B1	6.94812928986862e-30	0.38607963294476	1	0.993	1.48488471053782e-25	2	HLA-B
ITGB2	1.2634963376216e-29	0.746128750916419	0.921	0.782	2.70021802313112e-25	2	ITGB2
SAMD31	2.71065531594801e-29	0.739480610587483	0.869	0.557	5.7929414757125e-25	2	SAMD3
PFN11	4.72169020796372e-29	0.570664623237374	0.987	0.958	1.00907241434393e-24	2	PFN1
TRGC1	1.11858598835485e-28	0.851602399725191	0.41	0.133	2.39053011571316e-24	2	TRGC1
HCST1	1.34393207906922e-28	0.663320384380356	0.961	0.908	2.87211724617883e-24	2	HCST
APOBEC3G	1.68195444066885e-27	0.866573918625968	0.786	0.512	3.59450483515341e-23	2	APOBEC3G
FCRL61	2.99660192009105e-27	0.671089598432863	0.524	0.208	6.40403796342659e-23	2	FCRL6
CD3D1	4.74644475544128e-26	0.542151127919686	0.996	0.937	1.01436270868536e-21	2	CD3D
PATL2	1.46250057397928e-25	0.832194181639729	0.524	0.224	3.12550997665113e-21	2	PATL2
CALM1	1.87897311996919e-25	0.458262195958957	0.996	0.972	4.01555345468616e-21	2	CALM1
C12orf75	3.24191772247469e-24	0.698544260347677	0.825	0.563	6.92830236470065e-20	2	C12orf75
ITGB1	3.87226154722284e-24	0.730366159343382	0.908	0.684	8.27541015256994e-20	2	ITGB1
CLIC3	9.38609322996125e-24	0.894349220730366	0.445	0.185	2.00590198417502e-19	2	CLIC3
RAP1B	1.10198004226345e-23	0.664007483609818	0.917	0.816	2.35504154832123e-19	2	RAP1B
SERF2	2.82373391448193e-23	0.469545413548635	1	0.952	6.03460174863934e-19	2	SERF2
XCL21	7.65559985548264e-23	0.632326070571375	0.537	0.241	1.6360782451152e-18	2	XCL2
S100A4	2.68644602516495e-22	0.49238903915227	0.996	0.958	5.74120380038002e-18	2	S100A4
FLNA	4.39936772292487e-22	0.530459575942962	0.908	0.706	9.40188876066274e-18	2	FLNA
S1PR5	4.93416387748925e-22	0.554798275198707	0.48	0.197	1.05448016225823e-17	2	S1PR5
HLA-DPA11	1.7013456421376e-20	0.655772879320181	0.812	0.541	3.63594577181228e-16	2	HLA-DPA1
TMSB4X1	3.14179951265693e-20	0.276189767963976	1	0.994	6.71433973849912e-16	2	TMSB4X
TBX21	3.90716339281539e-20	0.598392528356173	0.45	0.192	8.34999888678578e-16	2	TBX21
CYTOR	1.01490153772804e-19	0.573471713191669	0.681	0.401	2.1689460762786e-15	2	CYTOR
PYHIN11	2.36544569673341e-19	0.575767792497927	0.773	0.551	5.05519399848896e-15	2	PYHIN1
CLIC1	3.39787255334592e-19	0.552729879195082	0.965	0.855	7.26159343375557e-15	2	CLIC1
EMP3	3.8088965307708e-19	0.489254263570545	0.974	0.909	8.13999277591028e-15	2	EMP3
PSMB91	8.59515092492353e-19	0.548552567293997	0.917	0.844	1.83686970416541e-14	2	PSMB9
CD8B1	9.38614526499504e-19	0.609795639604567	0.638	0.325	2.00591310458209e-14	2	CD8B
TRGC21	1.08399927272377e-18	0.593166552693962	0.734	0.435	2.31661484573797e-14	2	TRGC2
MT2A1	2.1941899560906e-18	0.683728344808585	0.716	0.499	4.68920335516123e-14	2	MT2A
PSME1	3.64667711715761e-18	0.57319991551488	0.921	0.853	7.79331366707753e-14	2	PSME1
ABHD17A	3.96586229395969e-18	0.589558005823149	0.817	0.68	8.47544430842125e-14	2	ABHD17A
DBI	5.12584107130956e-18	0.597279843031206	0.817	0.688	1.09544349534957e-13	2	DBI
GZMM1	7.93235622558641e-18	0.586165301597066	0.878	0.728	1.69522384897007e-13	2	GZMM
CFL1	8.3989893106029e-18	0.431890124418051	0.991	0.947	1.79494800556895e-13	2	CFL1
CD2	1.44747038649612e-17	0.47346019315921	0.969	0.894	3.09338896298086e-13	2	CD2
ID21	2.34276482030079e-17	0.579447112242093	0.821	0.584	5.00672269746482e-13	2	ID2
PLAAT41	3.02645984065367e-17	0.503170772781372	0.921	0.809	6.46784732546096e-13	2	PLAAT4
MBP1	3.96960098693421e-17	0.564434150088543	0.891	0.758	8.48343426917709e-13	2	MBP
GSTP11	4.29473986856497e-17	0.623791102572038	0.734	0.561	9.1782885731102e-13	2	GSTP1
S100A6	6.65889682816384e-17	0.399417225170802	0.991	0.939	1.42307284114689e-12	2	S100A6
KLRG11	1.90311614405443e-16	0.522100403059306	0.825	0.594	4.06714951145873e-12	2	KLRG1
CD99	2.30001780374962e-16	0.512274995651769	0.908	0.779	4.91536804839332e-12	2	CD99
HLA-A1	3.74463660077205e-16	0.301641734390525	1	0.991	8.00266287950996e-12	2	HLA-A
DSTN	4.52815810042668e-16	0.64026424046635	0.747	0.558	9.67712667642187e-12	2	DSTN
TGFBR3	6.60622052572867e-16	0.545267674137409	0.498	0.257	1.41181538855347e-11	2	TGFBR3
LCP1	7.01237912478069e-16	0.495937811900316	0.926	0.876	1.49861554275688e-11	2	LCP1
GNG2	1.38340291533961e-15	0.613035720149153	0.672	0.458	2.95647037037228e-11	2	GNG2
MYL12A	2.39446114348405e-15	0.380141064984675	0.991	0.96	5.11720290973976e-11	2	MYL12A
SMAD71	7.8807759115632e-15	0.433746952262405	0.476	0.247	1.68420062006017e-10	2	SMAD7
CTSC	8.61539223006913e-15	0.495358846853869	0.821	0.671	1.84119547348807e-10	2	CTSC
IL321	1.06477863108532e-14	0.344809415664662	1	0.966	2.27553841249245e-10	2	IL32
ABI31	1.06637748656992e-14	0.599466516626069	0.419	0.208	2.27895532654858e-10	2	ABI3
SUB11	1.20025013906319e-14	0.44968931668403	0.943	0.866	2.56505457219193e-10	2	SUB1
ARPC2	2.0061664427819e-14	0.387916524797452	0.969	0.937	4.2873783048692e-10	2	ARPC2
CYBA1	2.73438508016165e-14	0.432084809363799	0.991	0.938	5.84365435481347e-10	2	CYBA
DYNLL1	2.90180558832162e-14	0.578061282493595	0.777	0.652	6.20144872280214e-10	2	DYNLL1
MTPN	3.12846434840194e-14	0.548672502324146	0.795	0.679	6.68584115896979e-10	2	MTPN
BATF	3.14495594780019e-14	0.612387218986776	0.498	0.288	6.72108535604379e-10	2	BATF
SRGN1	3.22678173888024e-14	0.351790786226195	0.917	0.833	6.89595525416097e-10	2	SRGN
SPON2	7.31802750471921e-14	0.496879840197296	0.319	0.135	1.56393565803354e-09	2	SPON2
PSMA7	1.08490591231687e-13	0.430625428009964	0.908	0.843	2.31855242521239e-09	2	PSMA7
MT1E	1.26514094945915e-13	0.417661744716034	0.31	0.127	2.70373272308916e-09	2	MT1E
HOPX	1.3232374616248e-13	0.542948767048514	0.755	0.562	2.82789077923836e-09	2	HOPX
MYL12B	1.33372693965534e-13	0.389400359593287	0.961	0.927	2.85030784273742e-09	2	MYL12B
PTPRC	1.4405568275637e-13	0.291384636345876	1	0.991	3.07861399618639e-09	2	PTPRC
CLEC2B1	1.65550893414095e-13	0.498908839044065	0.786	0.621	3.53798814315262e-09	2	CLEC2B
PPIA	1.87487553031633e-13	0.375062791631243	0.965	0.933	4.00679649583902e-09	2	PPIA
SSBP3	1.94893143558799e-13	0.480993601383114	0.454	0.256	4.16506137099509e-09	2	SSBP3
HLA-E	2.11240620635635e-13	0.298274912823365	0.991	0.983	4.51442330360415e-09	2	HLA-E
UBB	4.68944370854536e-13	0.439042976756519	0.948	0.869	1.00218101495323e-08	2	UBB
PTMS	7.50625269618087e-13	0.541528412614902	0.358	0.167	1.60416126370081e-08	2	PTMS
FGR	8.49438327907704e-13	0.382695152615143	0.306	0.129	1.81533465057155e-08	2	FGR
LITAF	1.43517415405512e-12	0.37793596649003	0.821	0.649	3.06711068463119e-08	2	LITAF
PRR5L	1.71174619852315e-12	0.416517440905564	0.376	0.184	3.65817280086382e-08	2	PRR5L
ITGAL1	2.05550522922686e-12	0.47118247013992	0.703	0.518	4.39282022538072e-08	2	ITGAL
PSMB8	2.25426219080822e-12	0.493882614337694	0.83	0.721	4.81758372797624e-08	2	PSMB8
TPST21	7.06787951381257e-12	0.462996358053833	0.52	0.318	1.51047653089688e-07	2	TPST2
MIR4435-2HG	1.38001082578412e-11	0.366045133930046	0.314	0.144	2.94922113578325e-07	2	MIR4435-2HG
ARPC5	1.91121583881955e-11	0.367622373782351	0.869	0.811	4.08445936914126e-07	2	ARPC5
AOAH1	4.27781231432024e-11	0.447448439581384	0.31	0.149	9.14211269693378e-07	2	AOAH
GAPDH	7.27505592817386e-11	0.416128440272229	0.926	0.893	1.55475220241004e-06	2	GAPDH
YWHAQ	8.28193625661771e-11	0.523295146124881	0.672	0.553	1.76993259740177e-06	2	YWHAQ
NDUFA13	8.68408708438387e-11	0.409513645526304	0.869	0.791	1.85587625080368e-06	2	NDUFA13
SLC9A3R11	9.55500656497439e-11	0.477664732052493	0.707	0.553	2.04200045300068e-06	2	SLC9A3R1
SYNE11	1.42915258382286e-10	0.391686776396561	0.738	0.589	3.05424198688783e-06	2	SYNE1
CD811	1.6324890090441e-10	0.35370452754102	0.812	0.69	3.48879226122815e-06	2	CD81
IL2RG	2.41981463076204e-10	0.421842726221235	0.882	0.824	5.17138584740155e-06	2	IL2RG
C5orf56	2.60426221381077e-10	0.463990114212579	0.563	0.397	5.565568777135e-06	2	C5orf56
VCL	2.86061651836896e-10	0.467227433881987	0.467	0.291	6.1134235614063e-06	2	VCL
FAM118A1	3.18159162949669e-10	0.383034903752901	0.472	0.275	6.79937947139737e-06	2	FAM118A
CD1601	3.85818370165335e-10	0.369937348874611	0.328	0.158	8.24532438880338e-06	2	CD160
ZFPM1	4.07357552520718e-10	0.462271764269899	0.362	0.201	8.70563825492027e-06	2	ZFPM1
PSTPIP2	5.39843044911636e-10	0.345002040125772	0.279	0.129	1.15369857128066e-05	2	PSTPIP2
CHCHD2	7.07913337173947e-10	0.338011276614489	0.926	0.867	1.51288159287444e-05	2	CHCHD2
TRG-AS11	7.87886996034256e-10	0.46376122015434	0.703	0.518	1.68379329922481e-05	2	TRG-AS1
RBM3	8.146548623209e-10	0.425906653373936	0.769	0.686	1.74099890626599e-05	2	RBM3
RABAC1	9.16058125082157e-10	0.402299713164774	0.751	0.622	1.95770781911308e-05	2	RABAC1
PPIB	9.38113851912295e-10	0.357697430475547	0.882	0.817	2.00484311292176e-05	2	PPIB
ATP5F1E1	1.30385554400959e-09	0.257003914134107	1	0.955	2.7864696831029e-05	2	ATP5F1E
OAZ1	1.35966364643828e-09	0.273098870973766	0.974	0.927	2.90573717880324e-05	2	OAZ1
OASL	1.71907642639827e-09	0.260798133581971	0.279	0.132	3.67383823085575e-05	2	OASL
ORMDL3	2.36629013980426e-09	0.360401976946587	0.376	0.21	5.05699865777569e-05	2	ORMDL3
ATP5ME	2.37054832996318e-09	0.383432508131038	0.769	0.655	5.06609883596432e-05	2	ATP5ME
MXRA7	3.91460568437408e-09	0.379416272261603	0.306	0.16	8.36590380807585e-05	2	MXRA7
ARL6IP1	5.17814830392218e-09	0.37058578523064	0.725	0.607	0.000110662207403121	2	ARL6IP1
PLEKHF1	5.26854919141627e-09	0.394275702394076	0.393	0.234	0.000112594164769757	2	PLEKHF1
COPS9	6.14081394809788e-09	0.383018133184666	0.725	0.655	0.0001312353348848	2	COPS9
RUNX31	6.35037374033003e-09	0.390347339913285	0.686	0.55	0.000135713837204593	2	RUNX3
ANXA1	6.8902275071445e-09	0.362741733479611	0.913	0.824	0.000147251052055185	2	ANXA1
ARRDC3	7.86371617041395e-09	0.404392063460863	0.419	0.258	0.000168055478277917	2	ARRDC3
PET100	9.16989957621023e-09	0.451609621626506	0.672	0.532	0.000195969923843189	2	PET100
CORO1A	1.01049266285176e-08	0.353010196013043	0.948	0.91	0.00021595238697805	2	CORO1A
ELOB	1.02077587533743e-08	0.318601877702117	0.86	0.792	0.000218150012318362	2	ELOB
NDUFB2	1.0389497067566e-08	0.328921090105902	0.799	0.71	0.000222033941830953	2	NDUFB2
TRIR	1.46794026135452e-08	0.323365712099545	0.869	0.821	0.000313713513254075	2	TRIR
MYL6	1.59388952821062e-08	0.276180976665834	0.965	0.946	0.000340630131073892	2	MYL6
PLAAT31	1.5997902458e-08	0.357098231693324	0.345	0.191	0.000341891173429918	2	PLAAT3
SNRPB	1.75338295910585e-08	0.368516516686847	0.721	0.623	0.00037471547219051	2	SNRPB
LSM7	2.01937634514174e-08	0.410354080231558	0.677	0.563	0.000431560918720242	2	LSM7
CD226	2.91621703961561e-08	0.391716975976651	0.594	0.449	0.000623224743536252	2	CD226
BIN2	3.67205888152654e-08	0.372480627594376	0.764	0.659	0.000784755703571037	2	BIN2
PAXX	4.23141081949431e-08	0.470831770636292	0.651	0.543	0.000904294806234129	2	PAXX
APMAP1	4.55865887456313e-08	0.439501422125942	0.498	0.336	0.000974230988082887	2	APMAP
CHST12	5.63141137945478e-08	0.353180385367733	0.537	0.389	0.00120348892590328	2	CHST12
HLA-F1	6.3561893068788e-08	0.358027080698428	0.891	0.812	0.00135838121677307	2	HLA-F
ADRB2	7.40426446378303e-08	0.420449779255963	0.349	0.206	0.00158236535855507	2	ADRB2
NDUFA2	7.73625176421385e-08	0.430345705167577	0.646	0.523	0.00165331436453014	2	NDUFA2
ACTG1	8.01509999029521e-08	0.37050119824757	0.978	0.942	0.00171290701892599	2	ACTG1
XBP1	8.05476724431128e-08	0.439052292113806	0.603	0.481	0.00172138430778176	2	XBP1
GAB3	8.13919868206301e-08	0.336301606388311	0.406	0.25	0.00173942815034369	2	GAB3
ITGAM	8.57409503212359e-08	0.302694566590571	0.262	0.131	0.00183236984931513	2	ITGAM
UCP2	9.26249623923611e-08	0.426647741673249	0.699	0.585	0.00197948807128715	2	UCP2
COX6B1	1.24921319023609e-07	0.319508092436446	0.834	0.805	0.00266969350885355	2	COX6B1
STK38	1.62967363250364e-07	0.393626772818397	0.502	0.365	0.00348277552002353	2	STK38
SLAMF71	1.71720961623932e-07	0.314793775899085	0.424	0.261	0.00366984867086505	2	SLAMF7
RAB37	1.95582729926784e-07	0.359200539436203	0.397	0.249	0.0041797985212653	2	RAB37
CALR	2.11238880238256e-07	0.451886806570533	0.69	0.619	0.00451438610957177	2	CALR
POMP	2.40959729459229e-07	0.362815168295287	0.664	0.537	0.00514955037827319	2	POMP
RHOA	2.45889362899173e-07	0.336941935343467	0.803	0.731	0.00525490157451824	2	RHOA
ARL6IP5	2.53719553610933e-07	0.256668910503933	0.913	0.873	0.00542224058021924	2	ARL6IP5
CARD16	2.64703232847007e-07	0.391159935619518	0.611	0.482	0.00565697278917338	2	CARD16
CD53	2.92495655496346e-07	0.350311594091953	0.782	0.727	0.0062509246536124	2	CD53
SNRPD2	3.53635557660368e-07	0.32744423609136	0.878	0.801	0.00755754550275972	2	SNRPD2
UBC1	4.10234947286837e-07	0.263316121023051	0.969	0.947	0.00876713105846699	2	UBC
THEMIS	4.24591319295096e-07	0.346471021538321	0.546	0.402	0.00907394108465551	2	THEMIS
GK5	4.29792842506643e-07	0.285583080847235	0.314	0.179	0.00918510283720947	2	GK5
SAP30	4.88668032337544e-07	0.291041522916437	0.271	0.149	0.0104433245190857	2	SAP30
NDUFB7	4.92892398471341e-07	0.432382562164349	0.659	0.585	0.010533603447731	2	NDUFB7
MYBL1	5.04757867373496e-07	0.334821376390334	0.568	0.404	0.010787180383639	2	MYBL1
SRPK2	5.92172624098962e-07	0.467681959290622	0.515	0.398	0.0126553211496189	2	SRPK2
MATK1	5.99562955638988e-07	0.364243171856557	0.498	0.35	0.0128132599249608	2	MATK
CDC42	7.55305978357626e-07	0.25772817789111	0.961	0.922	0.0161416440634808	2	CDC42
ANXA5	7.65472254447473e-07	0.426416741835932	0.585	0.464	0.0163589075497969	2	ANXA5
PSMD8	8.84729759710486e-07	0.35557197256319	0.642	0.545	0.0189075596947728	2	PSMD8
SYTL2	8.93900434712864e-07	0.285376031317014	0.336	0.2	0.0191035461902486	2	SYTL2
ATP5MC3	9.05075833540954e-07	0.378800027681964	0.734	0.643	0.0193423756386037	2	ATP5MC3
A2M-AS1	1.07387479208364e-06	0.314676674534621	0.463	0.318	0.0229497781816195	2	A2M-AS1
SEPTIN71	1.11367803428383e-06	0.290305711553947	0.934	0.901	0.0238004132706798	2	SEPTIN7
CDK2AP2	1.29111684324064e-06	0.359447432665162	0.524	0.402	0.0275924580568956	2	CDK2AP2
ACTB	1.33659311533719e-06	0.301104085207251	1	0.99	0.028564331467871	2	ACTB
PTPRA	1.37151731176666e-06	0.37808102403982	0.528	0.392	0.0293106964697654	2	PTPRA
ENY2	1.38164631611226e-06	0.337140781891341	0.59	0.463	0.0295271634216352	2	ENY2
EBP	1.80683191056646e-06	0.370378209806772	0.367	0.24	0.0386138047607158	2	EBP
PSMA6	1.81610441343058e-06	0.357980524704337	0.629	0.543	0.0388119674194249	2	PSMA6
NDUFA31	1.82862377104373e-06	0.352328424688078	0.607	0.513	0.0390795186109757	2	NDUFA3
ITGA4	1.84755796360667e-06	0.321119110983145	0.764	0.672	0.0394841612402382	2	ITGA4
CEP78	2.1907588116695e-06	0.342968078719129	0.384	0.253	0.0468187065641888	2	CEP78
ARPC3	2.5014915500066e-06	0.264490192346053	0.943	0.898	0.053459375915191	2	ARPC3
ARPC4	2.55807680946398e-06	0.380675266922784	0.655	0.589	0.0546686594950546	2	ARPC4
USP281	2.56916306387444e-06	0.330450337239781	0.358	0.22	0.0549055838380608	2	USP28
ZCCHC17	2.68901998009977e-06	0.340961047422301	0.358	0.23	0.0574670459947122	2	ZCCHC17
FUS	3.38057064375664e-06	0.271361968385862	0.83	0.817	0.0722461752277232	2	FUS
LMAN21	3.46647729556137e-06	0.293540287768556	0.598	0.492	0.074082086283442	2	LMAN2
FDPS	3.48072877378047e-06	0.331845658593846	0.441	0.322	0.0743866546244624	2	FDPS
DNAJC11	3.5222700279219e-06	0.348805697175429	0.515	0.385	0.0752744327667189	2	DNAJC1
HIST1H1E1	4.41373768675666e-06	0.372403516206886	0.59	0.458	0.0943259881036766	2	HIST1H1E
CAP1	4.51321848793968e-06	0.256717383371224	0.773	0.721	0.0964519923057589	2	CAP1
PSMB3	4.65427139320839e-06	0.341208499868985	0.655	0.572	0.0994664339442564	2	PSMB3
GABARAPL11	5.35265542997522e-06	0.282157303700347	0.323	0.202	0.114391599194	2	GABARAPL1
LPCAT11	5.49124799588136e-06	0.287408816906357	0.297	0.181	0.117353460919981	2	LPCAT1
KRAS1	5.71425684083581e-06	0.321287490697702	0.541	0.43	0.122119382945502	2	KRAS
IFI27L21	6.43112624972198e-06	0.392048578618908	0.507	0.393	0.137439599082809	2	IFI27L2
PPP2R2B	6.55811216551862e-06	0.281886376210218	0.293	0.175	0.140153415089298	2	PPP2R2B
LAG31	7.05530075781244e-06	0.287400266431664	0.271	0.156	0.15077883249521	2	LAG3
NEDD8	7.47717645227757e-06	0.284734909926837	0.751	0.705	0.159794737961624	2	NEDD8
KLF13	7.95237689549088e-06	0.308105417285835	0.738	0.65	0.169950246633536	2	KLF13
GRAP2	9.7139334085884e-06	0.318137011373783	0.524	0.42	0.207596470874943	2	GRAP2
CD3E	9.72306217521227e-06	0.259080157419246	0.917	0.891	0.207791561746461	2	CD3E
ATP5MF	1.04998446717112e-05	0.283212931037092	0.716	0.664	0.22439218047914	2	ATP5MF
IDH2	1.30533989551313e-05	0.329505386077067	0.432	0.317	0.278964189070111	2	IDH2
NDUFA1	1.32396523257759e-05	0.331606056308265	0.751	0.716	0.282944609854157	2	NDUFA1
EZR	1.40797056931954e-05	0.336519847573752	0.638	0.553	0.300897390369279	2	EZR
CD631	1.51006799211674e-05	0.287514941576518	0.681	0.614	0.322716630595269	2	CD63
MYO1F	1.69294803187581e-05	0.27629035164008	0.664	0.555	0.361799923892179	2	MYO1F
BST2	1.70302548706138e-05	0.291486616844408	0.607	0.519	0.363953576839887	2	BST2
BLOC1S1	1.72650874176957e-05	0.368474677807622	0.624	0.572	0.368972183203576	2	BLOC1S1
CCDC107	1.7816061063477e-05	0.295022189104632	0.581	0.495	0.380747040987568	2	CCDC107
VAMP2	1.90345964188644e-05	0.264112830820689	0.79	0.696	0.406788360067551	2	VAMP2
COPE	2.51790743254113e-05	0.279589312030778	0.672	0.602	0.538101997408366	2	COPE
SLAMF6	2.63050448197019e-05	0.300111289569668	0.384	0.274	0.56216511284185	2	SLAMF6
FBXW5	2.97247103557672e-05	0.330544869139821	0.476	0.375	0.6352467850131	2	FBXW5
OTUB1	3.01798805749515e-05	0.306037426395191	0.428	0.315	0.644974227767289	2	OTUB1
COX6C	3.30460638840486e-05	0.295982984889874	0.852	0.844	0.706227431266003	2	COX6C
PSME2	3.4822824142918e-05	0.315294433339441	0.742	0.685	0.7441985747583	2	PSME2
GNPTAB	3.68690114403949e-05	0.260041584939273	0.415	0.304	0.78792764349268	2	GNPTAB
HMGN2	4.19850447265954e-05	0.314144343334097	0.738	0.687	0.897262390852071	2	HMGN2
TBC1D10C	4.28248655956021e-05	0.326382167417108	0.681	0.64	0.915210202643612	2	TBC1D10C
DCTN3	4.44341762873155e-05	0.332854398137011	0.511	0.419	0.94960278143622	2	DCTN3
CYC1	4.50106465601872e-05	0.341218619598945	0.332	0.228	0.96192252763776	2	CYC1
MRPS36	5.07089712436435e-05	0.365369358930087	0.393	0.292	1	2	MRPS36
UBE2V1	5.94150477617168e-05	0.280877931573732	0.651	0.6	1	2	UBE2V1
TBCB	5.94465860264965e-05	0.326317211777536	0.502	0.428	1	2	TBCB
MAPK1	6.58754109638063e-05	0.314737711197122	0.489	0.389	1	2	MAPK1
ELOVL1	6.81591774427167e-05	0.287103715519984	0.266	0.172	1	2	ELOVL1
UBE2L3	7.99561608104802e-05	0.294782594319247	0.664	0.587	1	2	UBE2L3
SNRPG	8.45490248288706e-05	0.338436862485426	0.633	0.575	1	2	SNRPG
BRK1	8.46577122845144e-05	0.292091195490742	0.699	0.637	1	2	BRK1
TLN1	8.65878932255076e-05	0.296104720208977	0.734	0.702	1	2	TLN1
TMEM160	8.86907798426041e-05	0.310483329967277	0.568	0.494	1	2	TMEM160
ATP5PB	9.47594049061626e-05	0.258817799612725	0.642	0.561	1	2	ATP5PB
KRTCAP2	9.70661055968279e-05	0.260139579345529	0.803	0.739	1	2	KRTCAP2
TMEM208	9.95033088719695e-05	0.306469779892134	0.406	0.308	1	2	TMEM208
CRBN	9.9939454068421e-05	0.277017837953023	0.611	0.519	1	2	CRBN
TMEM258	0.000101792456294279	0.266363495773404	0.716	0.654	1	2	TMEM258
CCDC12	0.000104914897499014	0.335547054639259	0.55	0.476	1	2	CCDC12
C12orf57	0.00010934710039792	0.2973850770457	0.847	0.791	1	2	C12orf57
SSBP1	0.000117164721304625	0.292698363029856	0.716	0.645	1	2	SSBP1
NDUFA6	0.000121921112512827	0.287592899158331	0.546	0.436	1	2	NDUFA6
RAB9A1	0.000124879009985214	0.278057109527539	0.328	0.229	1	2	RAB9A
ZBTB8OS	0.000130155049717325	0.306608515058401	0.454	0.351	1	2	ZBTB8OS
RASSF1	0.000138865283192189	0.301485850267962	0.319	0.222	1	2	RASSF1
SCP2	0.000150265772201183	0.355586406209932	0.541	0.486	1	2	SCP2
GHITM	0.000153179447532262	0.309035570061683	0.572	0.488	1	2	GHITM
CD320	0.000153455683022518	0.274020712238737	0.376	0.269	1	2	CD320
CTSD	0.000163329923635568	0.335925600926184	0.45	0.363	1	2	CTSD
PDIA3	0.000165371955433444	0.289430704290451	0.681	0.632	1	2	PDIA3
RPA2	0.000171954320715191	0.276508985458056	0.502	0.413	1	2	RPA2
PTPN221	0.00017904383733163	0.267127864701728	0.476	0.391	1	2	PTPN22
BSG	0.000179786377386254	0.313594982292229	0.472	0.393	1	2	BSG
RBM8A	0.000180754306375343	0.294018260451367	0.585	0.546	1	2	RBM8A
CISD3	0.000194923252215611	0.320396565160496	0.349	0.254	1	2	CISD3
C1orf122	0.000240061063831552	0.256241307654416	0.328	0.229	1	2	C1orf122
NDUFB1	0.000240764557572301	0.311848532416428	0.607	0.534	1	2	NDUFB1
TMEM35B	0.000269634840712561	0.320424867606478	0.48	0.398	1	2	TMEM35B
ACAA2	0.000276546758753532	0.265084838758779	0.371	0.266	1	2	ACAA2
LAMTOR5	0.000294453725775157	0.303990748417493	0.563	0.496	1	2	LAMTOR5
TFDP2	0.000316478653375433	0.250913241365297	0.293	0.202	1	2	TFDP2
REEP5	0.000332547727284896	0.255370600102244	0.585	0.515	1	2	REEP5
HMGN3	0.000364461306614757	0.331207964557108	0.467	0.384	1	2	HMGN3
UFC1	0.000376541764136755	0.282650289010299	0.664	0.595	1	2	UFC1
NDUFS6	0.000416170844960567	0.302326854617284	0.616	0.555	1	2	NDUFS6
ATP5IF1	0.000451101015750305	0.262968770187249	0.755	0.732	1	2	ATP5IF1
MRPL47	0.000478835252937247	0.270299754046805	0.341	0.254	1	2	MRPL47
PPP1CA	0.000484072342999869	0.296339946199646	0.694	0.687	1	2	PPP1CA
SASH3	0.000485289951020344	0.267689659746216	0.419	0.324	1	2	SASH3
NDUFS3	0.000497432999865906	0.284419672985068	0.354	0.27	1	2	NDUFS3
CSNK2B	0.000540764292566879	0.313980401430595	0.511	0.446	1	2	CSNK2B
MRPL21	0.00054190280020439	0.343131347931828	0.38	0.302	1	2	MRPL21
PSMB101	0.00054349763513162	0.286358413248121	0.681	0.623	1	2	PSMB10
SELENOS	0.000570684099958444	0.280331995313294	0.467	0.389	1	2	SELENOS
MIEN1	0.000682205586658862	0.32391513466301	0.406	0.333	1	2	MIEN1
POLR2F	0.000690225402433458	0.295849593459388	0.419	0.335	1	2	POLR2F
LYAR	0.000779355198807297	0.300258900521806	0.62	0.53	1	2	LYAR
PTPN18	0.000848391854631048	0.267534563235259	0.38	0.3	1	2	PTPN18
CCDC167	0.000896883047051979	0.289207265588938	0.371	0.294	1	2	CCDC167
MRPL54	0.000948477080417663	0.260174606393015	0.485	0.412	1	2	MRPL54
ADRM1	0.000988583973423847	0.257977279024965	0.393	0.313	1	2	ADRM1
ZNF428	0.00100048074810318	0.257765144176902	0.41	0.332	1	2	ZNF428
ANAPC11	0.00106816277481418	0.258104572720261	0.485	0.418	1	2	ANAPC11
SNRPC	0.00111787148250248	0.261844145321604	0.437	0.372	1	2	SNRPC
RAB14	0.00119469444591546	0.267651048719278	0.472	0.397	1	2	RAB14
ARFGAP2	0.00122357464996118	0.260320318428569	0.319	0.234	1	2	ARFGAP2
SEC61G	0.00122399909097472	0.280158201657575	0.651	0.614	1	2	SEC61G
NUDC	0.00128819000419382	0.265585743400629	0.515	0.434	1	2	NUDC
MFSD10	0.00154798601413794	0.259135113617283	0.428	0.355	1	2	MFSD10
TUBA1B	0.00162722168617295	0.272318744765182	0.603	0.56	1	2	TUBA1B
VAMP5	0.0016872517117164	0.271662474647492	0.489	0.425	1	2	VAMP5
AP2S1	0.00170446477256551	0.253936794802644	0.507	0.45	1	2	AP2S1
CCDC88C	0.00198233109287183	0.259349464208637	0.52	0.463	1	2	CCDC88C
RAP2B	0.00202283680310078	0.258068528814211	0.541	0.494	1	2	RAP2B
CYCS	0.00219492587825468	0.250758147048622	0.498	0.443	1	2	CYCS
ATP1B3	0.00222240546113478	0.263109232310269	0.432	0.357	1	2	ATP1B3
HIST1H1C1	0.00312647833242872	0.298563968039775	0.498	0.427	1	2	HIST1H1C
GPR65	0.00373548434298825	0.28980593519157	0.489	0.421	1	2	GPR65
NDUFB9	0.00404221697296752	0.253217094486054	0.559	0.507	1	2	NDUFB9
TMEM173	0.00460138107090946	0.268976260044937	0.419	0.371	1	2	TMEM173
WDR83OS	0.00493250730960291	0.250619087534038	0.594	0.57	1	2	WDR83OS
ZBP1	0.00499384747284356	0.255924325302686	0.253	0.182	1	2	ZBP1
UBE2L6	0.00505649424795529	0.264642213353877	0.424	0.359	1	2	UBE2L6
MRPL22	0.00541295118553214	0.33091767353363	0.31	0.25	1	2	MRPL22
HSPB11	0.00662801222647457	0.270992480204496	0.406	0.339	1	2	HSPB11
ZNF221	0.00765643335122149	0.283408660099111	0.349	0.288	1	2	ZNF22
NONO	0.00767246005787801	0.264108851614147	0.489	0.448	1	2	NONO
DHRS7	0.00869735581138963	0.255724750118647	0.59	0.565	1	2	DHRS7
TRAV6	2.30470262185005e-34	1.07073823458036	0.34	0.071	4.92537997315574e-30	3	TRAV6
XIST1	1.02880069454356e-29	0.805686671303062	0.785	0.336	2.19864996430903e-25	3	XIST
GZMH1	2.03629614366879e-22	0.728232320916524	0.906	0.474	4.35176848863457e-18	3	GZMH
FGFBP21	3.1168941209104e-22	0.674924100249957	0.785	0.376	6.66111442579761e-18	3	FGFBP2
CD521	1.79419920505428e-21	0.597913577385026	0.995	0.94	3.83438312112151e-17	3	CD52
ITGB21	1.00472228868546e-20	0.640133242671095	0.932	0.784	2.1471920031497e-16	3	ITGB2
B2M1	2.32263046590971e-20	0.292718614595538	1	0.999	4.96369356869564e-16	3	B2M
SH3BGRL31	1.02999344964842e-19	0.491761410909942	0.995	0.952	2.20119900124365e-15	3	SH3BGRL3
CX3CR11	6.5367124838427e-18	0.880540473368933	0.618	0.326	1.39696082492202e-13	3	CX3CR1
S100A10	1.03228808718056e-15	0.573724716922955	0.942	0.882	2.20610287111358e-11	3	S100A10
TMSB101	1.2940217461501e-15	0.347768298021311	1	0.984	2.76545387369738e-11	3	TMSB10
GZMA2	1.76609668425432e-15	0.564450506814264	0.99	0.728	3.7743252239199e-11	3	GZMA
ITGB11	3.41394483370891e-15	0.681642954493729	0.864	0.695	7.29594150411931e-11	3	ITGB1
S100A41	4.50634939895988e-15	0.432901631590617	1	0.959	9.63051930051715e-11	3	S100A4
TXNIP	7.32759391347312e-15	0.417173090509548	1	0.982	1.56598009524834e-10	3	TXNIP
TRBC11	8.47097423731142e-15	0.751222712700754	0.806	0.604	1.81033190425582e-10	3	TRBC1
PLEK2	1.31901969899299e-14	0.535376625228177	0.806	0.527	2.81887699871792e-10	3	PLEK
LAIR21	1.51899274779313e-13	0.675304810063426	0.429	0.21	3.24623940130870e-09	3	LAIR2
CD21	5.77434169326805e-13	0.469107357680765	0.958	0.897	1.23403456326831e-08	3	CD2
RHOU	1.36941356246565e-12	0.387932382544973	0.288	0.114	2.92657372434534e-08	3	RHOU
LINC00892	6.20105042054731e-12	0.695066610481456	0.393	0.205	1.32522648537517e-07	3	LINC00892
IL322	6.45004937532315e-12	0.325498481852429	0.995	0.967	1.37844005200031e-07	3	IL32
MAF	2.48389222772472e-11	0.619027076029164	0.644	0.442	5.3083260798705e-07	3	MAF
FAM118A2	6.94383409079295e-11	0.431421291439884	0.487	0.278	1.48396678354336e-06	3	FAM118A
PFN12	1.01948834123879e-10	0.344435242141095	0.995	0.958	2.17874853406142e-06	3	PFN1
CALM11	1.55386116522752e-10	0.333144092381645	0.99	0.974	3.32075669620773e-06	3	CALM1
APOBEC3G1	2.20660179201062e-10	0.523671350860562	0.696	0.53	4.71572868970589e-06	3	APOBEC3G
CCL52	2.36971644570489e-10	0.347935702155286	1	0.735	5.06432101611592e-06	3	CCL5
CD3201	2.48044296618348e-10	0.606079302617918	0.435	0.265	5.30095466303071e-06	3	CD320
ZEB21	5.98770884581267e-10	0.462021542703305	0.623	0.399	1.27963325743863e-05	3	ZEB2
PSMB92	6.99877262133152e-10	0.385366504308231	0.89	0.849	1.49570769690476e-05	3	PSMB9
HOPX1	7.14562101636401e-10	0.508386698944436	0.743	0.568	1.52709066740715e-05	3	HOPX
ATP5F1E2	8.02223639982632e-10	0.268985625586623	0.984	0.957	1.71443214100688e-05	3	ATP5F1E
RNF213	8.36084984121268e-10	0.391226754561808	0.885	0.844	1.78679721956556e-05	3	RNF213
PCED1B-AS1	1.94517880385417e-09	0.467959343834324	0.874	0.827	4.15704162171675e-05	3	PCED1B-AS1
NKG72	2.255490873434e-09	0.324527679682014	0.969	0.631	4.8202095456158e-05	3	NKG7
CD991	3.18747887387019e-09	0.386085401795386	0.88	0.785	6.81196110134798e-05	3	CD99
ANXA11	5.13342909085081e-09	0.382899632314821	0.932	0.824	0.000109706513100573	3	ANXA1
CTSC1	5.29222324359097e-09	0.46643818808096	0.785	0.679	0.000113100102938783	3	CTSC
RAP1B1	5.80302286903625e-09	0.424530802290411	0.885	0.822	0.000124016401734174	3	RAP1B
MIAT	7.41063425937307e-09	0.450844421382081	0.45	0.283	0.000158372664757062	3	MIAT
C1orf211	2.22690689881752e-08	0.492752671262274	0.424	0.254	0.000475912273346293	3	C1orf21
AHNAK	4.58624478824639e-08	0.333945492799979	0.906	0.826	0.000980126373696136	3	AHNAK
CST72	9.86233990704328e-08	0.341698349044675	0.874	0.627	0.00210768066153422	3	CST7
CRIP11	1.09083774653167e-07	0.407758912081523	0.958	0.873	0.00233122934811282	3	CRIP1
CYTOR1	1.09379358222422e-07	0.464861736912536	0.586	0.419	0.00233754626457139	3	CYTOR
EMP31	1.73311807597531e-07	0.353729344196296	0.974	0.911	0.00370384664016684	3	EMP3
SAMD32	1.8991508004826e-07	0.398840036724153	0.717	0.583	0.00405867517571137	3	SAMD3
EFHD21	2.13737706999144e-07	0.397795713064217	0.754	0.579	0.0045677885362787	3	EFHD2
LYAR1	5.19900404562428e-07	0.319323343098283	0.696	0.523	0.0111107915459036	3	LYAR
PYHIN12	6.47128868628297e-07	0.351064722973459	0.712	0.563	0.0138297910514553	3	PYHIN1
SRP14	1.91825275601593e-06	0.269401676470212	0.974	0.939	0.0409949796488165	3	SRP14
PSME11	2.52830664423558e-06	0.339194932478059	0.901	0.857	0.0540324412939586	3	PSME1
TSPO	4.08572165513597e-06	0.376584869691702	0.717	0.659	0.0873159574919108	3	TSPO
STK381	4.65184831825608e-06	0.347492815765444	0.503	0.368	0.0994146504094507	3	STK38
LINC018711	5.09586428702054e-06	0.326273533967994	0.592	0.443	0.108903715677916	3	LINC01871
DDX51	5.61223903795843e-06	0.256172448550664	0.974	0.967	0.11993916048021	3	DDX5
UQCR10	6.25049920155314e-06	0.278541651060926	0.806	0.762	0.133579418436392	3	UQCR10
MED4	6.69755131683817e-06	0.327541874814246	0.518	0.403	0.143133369192148	3	MED4
ITGA41	7.54690072387393e-06	0.312541024557716	0.791	0.671	0.16128481536991	3	ITGA4
IQGAP2	1.33154080908699e-05	0.32246216172958	0.649	0.522	0.28456358630998	3	IQGAP2
ZBTB381	1.85094968404919e-05	0.308754546639738	0.654	0.53	0.395566456978153	3	ZBTB38
CD6	1.9518926992135e-05	0.385990821843527	0.592	0.502	0.417138988748917	3	CD6
IL7R1	2.38165700707165e-05	0.277782436596379	0.927	0.723	0.508983918981281	3	IL7R
USP282	2.48917215138052e-05	0.32173021992871	0.34	0.226	0.53196098047153	3	USP28
DBI1	2.67147267636077e-05	0.307694598603348	0.738	0.7	0.57092042566506	3	DBI
UPP1	3.74569097885469e-05	0.512037177818634	0.419	0.325	0.800491619091036	3	UPP1
CD812	4.0862697645557e-05	0.277043483755721	0.78	0.697	0.873276711383198	3	CD81
CDC421	4.36801097628197e-05	0.25464328386298	0.958	0.923	0.933487625741221	3	CDC42
IL10RA	5.12495680529413e-05	0.320885906062943	0.665	0.581	1	3	IL10RA
AC004687.1	5.16323413839554e-05	0.325734854380169	0.644	0.58	1	3	AC004687.1
SLAMF1	6.07559518273713e-05	0.416275304963162	0.361	0.265	1	3	SLAMF1
MYBL11	6.53957518773667e-05	0.364999753758941	0.534	0.412	1	3	MYBL1
MYL12B1	8.0354908478964e-05	0.260934820836425	0.948	0.929	1	3	MYL12B
IL2RG1	8.74168171789013e-05	0.258979868175581	0.864	0.827	1	3	IL2RG
TMCO1	9.12928847688509e-05	0.349256286747409	0.592	0.515	1	3	TMCO1
CCDC1671	9.8064242204554e-05	0.432718647220503	0.398	0.293	1	3	CCDC167
PIM1	0.000123609182728523	0.267264621610485	0.545	0.451	1	3	PIM1
DYNLRB1	0.000129341390336258	0.321342052967438	0.644	0.556	1	3	DYNLRB1
GNG5	0.000166825564081732	0.250918394510557	0.686	0.631	1	3	GNG5
MT2A2	0.000174667420174076	0.361797192297485	0.597	0.518	1	3	MT2A
SYAP1	0.000174888460204205	0.301660923865084	0.346	0.243	1	3	SYAP1
PSMB1	0.000175787717850113	0.324674109246869	0.707	0.672	1	3	PSMB1
SYTL31	0.000186134955572157	0.362279202301836	0.387	0.284	1	3	SYTL3
PRR5L1	0.000189172127310545	0.381691028825635	0.293	0.199	1	3	PRR5L
IFI161	0.000197344443091343	0.253928833187037	0.733	0.661	1	3	IFI16
MBP2	0.000203292337111	0.274521495740836	0.827	0.769	1	3	MBP
SLC4A7	0.00021105489794911	0.303083250904968	0.466	0.361	1	3	SLC4A7
PSMA71	0.000221717154252778	0.260206154084563	0.874	0.849	1	3	PSMA7
TRG-AS12	0.00022913109944005	0.29712914661603	0.634	0.531	1	3	TRG-AS1
SMAD72	0.000233819649085558	0.313841719371707	0.372	0.265	1	3	SMAD7
SF3B5	0.000268048204255814	0.315417222550173	0.66	0.604	1	3	SF3B5
JUN1	0.000310494457673373	0.25025481040858	0.649	0.565	1	3	JUN
ANXA51	0.000324769340066549	0.313764400509984	0.56	0.47	1	3	ANXA5
FCRL62	0.000338033181232798	0.346693053015257	0.346	0.237	1	3	FCRL6
TRAPPC2L	0.000365326755436867	0.295600837597605	0.393	0.295	1	3	TRAPPC2L
CD247	0.00040725500376269	0.281614863275244	0.717	0.66	1	3	CD247
GNLY1	0.000422736911912548	0.587843391141054	0.497	0.366	1	3	GNLY
GSTK1	0.000521783301600705	0.265433971939158	0.728	0.724	1	3	GSTK1
ORAI1	0.000569687949767576	0.329937250509024	0.503	0.423	1	3	ORAI1
MSN	0.000594851103490599	0.259387547954577	0.796	0.78	1	3	MSN
POLR2L	0.000722910374676914	0.259894711515828	0.675	0.634	1	3	POLR2L
CD5	0.000723656229501352	0.309329826073632	0.372	0.28	1	3	CD5
TBCB1	0.00110227697397164	0.39570117432714	0.482	0.432	1	3	TBCB
SYTL21	0.00114571174097138	0.321403737713118	0.293	0.208	1	3	SYTL2
PLIN2	0.0011752360034999	0.345561371973868	0.361	0.278	1	3	PLIN2
LY6E	0.00122301934815826	0.267227315765708	0.691	0.653	1	3	LY6E
CDC42EP3	0.00122870657803749	0.348747601543491	0.524	0.453	1	3	CDC42EP3
HNRNPAB	0.00123832678409588	0.285434260756068	0.466	0.39	1	3	HNRNPAB
YWHAQ1	0.00125655288648337	0.304807647913756	0.607	0.563	1	3	YWHAQ
NCOA7	0.00129603642261823	0.326281462246939	0.419	0.35	1	3	NCOA7
SLC9A3R12	0.00131855422654888	0.306064611276002	0.618	0.568	1	3	SLC9A3R1
TGFB1	0.00150890449216683	0.264343811707435	0.665	0.634	1	3	TGFB1
CD40LG1	0.00216248637635719	0.295837472772112	0.372	0.288	1	3	CD40LG
ATP5MF1	0.00296037538225971	0.303393838830625	0.675	0.67	1	3	ATP5MF
DYNLL11	0.00417255741711189	0.296290135388275	0.675	0.667	1	3	DYNLL1
KIF2A	0.00516555023591697	0.269758807664982	0.581	0.558	1	3	KIF2A
ACAA21	0.00576641816161783	0.259519487009486	0.346	0.271	1	3	ACAA2
CCDC88C1	0.00688881172777924	0.275313821816352	0.508	0.465	1	3	CCDC88C
CDV3	0.00710477982482017	0.26930222352622	0.639	0.62	1	3	CDV3
HEBP2	0.00807001581613838	0.262048130789266	0.419	0.355	1	3	HEBP2
EIF1AX	0.00855562910873291	0.289581584851789	0.529	0.5	1	3	EIF1AX
NAA38	0.00917875410624243	0.285986214927956	0.476	0.443	1	3	NAA38
COX17	0.00984543035742655	0.297851146947564	0.487	0.455	1	3	COX17
PDCD5	0.00986536833703276	0.25249355152007	0.466	0.422	1	3	PDCD5
IL7R2	4.8451758244767e-45	1.21939227895549	0.989	0.717	1.03546252544892e-40	4	IL7R
RCAN31	1.31710281452523e-35	0.742344503996482	0.803	0.345	2.81478042492186e-31	4	RCAN3
RPS261	1.38639902476104e-34	0.733867210792711	1	0.94	2.96287335581681e-30	4	RPS26
DDX3Y	4.65578974140906e-33	0.64290902561223	0.546	0.164	9.94988825636531e-29	4	DDX3Y
RPS4Y11	2.42574374082532e-32	0.839716804509762	0.956	0.424	5.18405694851778e-28	4	RPS4Y1
PATJ	2.00979057483741e-29	0.508712269748311	0.437	0.122	4.29512343748503e-25	4	PATJ
EEF1A11	1.1281829199375e-26	0.425679557157578	1	0.989	2.41103971819843e-22	4	EEF1A1
RPS101	5.47520864976749e-26	0.450287021653363	1	0.958	1.17010684054181e-21	4	RPS10
RPS201	1.28703408878087e-25	0.463698224826556	1	0.954	2.75052055113359e-21	4	RPS20
GPR1831	1.72902658196659e-25	0.776007688725883	0.77	0.389	3.6951027083208e-21	4	GPR183
TCF71	5.54946265128393e-25	0.669618422955771	0.836	0.485	1.18597566320589e-20	4	TCF7
TRABD2A	2.38374698729539e-24	0.514821212499946	0.525	0.192	5.09430568654899e-20	4	TRABD2A
RPL231	4.72199581024954e-23	0.491792350671883	1	0.927	1.00913772460843e-18	4	RPL23
RPL91	1.99196393753894e-22	0.404960676461757	1	0.962	4.25702613091448e-18	4	RPL9
PRKY	4.90890757256128e-22	0.415710157840763	0.508	0.178	1.04908263733207e-17	4	PRKY
RPL13A1	1.32782297145806e-21	0.366709796439624	1	0.976	2.83769047230302e-17	4	RPL13A
TPT11	2.96491964252996e-21	0.384525057623808	1	0.973	6.33632976805079e-17	4	TPT1
LTB1	2.29969942509448e-20	0.603946975525793	0.973	0.696	4.9146876413694e-16	4	LTB
RPS171	7.85708975475654e-20	0.486382281846184	0.989	0.914	1.67913865148902e-15	4	RPS17
LDHB1	9.14461782369499e-20	0.547072288189938	0.951	0.752	1.95429627510186e-15	4	LDHB
CD200R1	1.53217789066478e-19	0.322689152018913	0.284	0.075	3.27441737013971e-15	4	CD200R1
PABPC1	5.48768624552575e-19	0.571304703108063	0.984	0.866	1.17277342753131e-14	4	PABPC1
TMEM1231	5.48775730854213e-19	0.546339382349568	0.831	0.518	1.17278861440854e-14	4	TMEM123
PAG1	1.73280035205979e-18	0.474405126899687	0.798	0.464	3.70316763238697e-14	4	PAG1
INPP4B	3.29912293127258e-18	0.600365295524742	0.716	0.404	7.05055561642263e-14	4	INPP4B
CMTM8	6.95695385565935e-18	0.315236778331622	0.262	0.07	1.48677060849296e-13	4	CMTM8
NOSIP1	7.03025332204913e-18	0.626684738146379	0.792	0.488	1.50243543745512e-13	4	NOSIP
MT-ND2	1.52955564653126e-17	0.479687475978409	1	0.991	3.26881337220196e-13	4	MT-ND2
RPL71	1.73670844083448e-17	0.366631622918566	1	0.935	3.71151960890736e-13	4	RPL7
RPL27A1	1.76213556651138e-17	0.347626127318722	1	0.965	3.76585991919147e-13	4	RPL27A
TNFRSF41	2.13374822723728e-17	0.345129293886027	0.383	0.136	4.5600333364288e-13	4	TNFRSF4
SERINC5	7.28668625652785e-17	0.515111610682115	0.563	0.268	1.55723771988257e-12	4	SERINC5
VIM1	7.54857701214068e-17	0.560377361068551	0.984	0.902	1.61320639326459e-12	4	VIM
UTY	8.81075767301877e-17	0.296891910801726	0.366	0.123	1.88294702230084e-12	4	UTY
USP9Y	1.17344220892024e-16	0.466373368669746	0.443	0.179	2.50776334468345e-12	4	USP9Y
FOXP1	1.31307641042449e-16	0.534815563978398	0.913	0.651	2.80617559671818e-12	4	FOXP1
TIAM1	1.79576018028217e-16	0.360568736712495	0.333	0.111	3.83771908128102e-12	4	TIAM1
CD40LG2	1.96829897148046e-16	0.500809725666789	0.563	0.267	4.20645173195089e-12	4	CD40LG
AC068587.4	2.25890906943316e-16	0.366228726302657	0.257	0.074	4.82751457228561e-12	4	AC068587.4
RPL23A1	4.39626956419898e-16	0.328016689607987	1	0.96	9.39526768564963e-12	4	RPL23A
TSPAN181	4.50460303046002e-16	0.383990970084665	0.273	0.084	9.62678713639611e-12	4	TSPAN18
BIRC3	5.48094265556375e-16	0.538852104066458	0.634	0.337	1.17133225492053e-11	4	BIRC3
TIMP11	8.78733186897508e-16	0.52232438808355	0.689	0.378	1.87794069371866e-11	4	TIMP1
RPS161	9.87012864656717e-16	0.316694325492204	1	0.968	2.10934519305787e-11	4	RPS16
AKT3	1.13691252327289e-15	0.390067676732725	0.404	0.157	2.42969575348649e-11	4	AKT3
GPR155	1.14848900040209e-15	0.424389176938756	0.53	0.251	2.45443584275932e-11	4	GPR155
CAPG1	1.1781502268337e-15	0.343428837586561	0.333	0.117	2.51782484976629e-11	4	CAPG
IL6R	1.20582177226742e-15	0.356036074046726	0.377	0.143	2.5769617095127e-11	4	IL6R
LEF1	1.60514312764306e-15	0.466615912855603	0.541	0.255	3.43035137808598e-11	4	LEF1
RPS111	4.77916349295874e-15	0.336391670573401	1	0.957	1.02135503008021e-10	4	RPS11
PLP21	5.69204975458995e-15	0.500304354755829	0.678	0.388	1.21644795305342e-10	4	PLP2
BCL2	5.69241090960647e-15	0.508138280728932	0.727	0.448	1.216525135492e-10	4	BCL2
GNAQ	6.76075848466826e-15	0.454349446122959	0.443	0.194	1.44484169575845e-10	4	GNAQ
CD41	7.05050134974892e-15	0.369051523620738	0.557	0.263	1.50676264345484e-10	4	CD4
ANTXR2	1.18133058688235e-14	0.417601918955385	0.443	0.194	2.52462159722628e-10	4	ANTXR2
MT-ND4	1.27662793530551e-14	0.332850454158413	1	0.998	2.7282815605414e-10	4	MT-ND4
RPL42	1.32415312475011e-14	0.389272934768444	1	0.924	2.82984764290346e-10	4	RPL4
NAP1L11	1.6838102581229e-14	0.47161923609679	0.94	0.747	3.59847090263446e-10	4	NAP1L1
RPL271	1.7296765859727e-14	0.332659161395831	1	0.952	3.69649183188225e-10	4	RPL27
ACSL6	2.5731502339958e-14	0.348204068284083	0.344	0.128	5.49907936507242e-10	4	ACSL6
ARHGAP5	2.82400273325449e-14	0.393027221289743	0.393	0.162	6.03517624123816e-10	4	ARHGAP5
AC092683.1	4.40672150348643e-14	0.337040636468298	0.377	0.153	9.41760452510085e-10	4	AC092683.1
RPLP01	7.28711242046976e-14	0.371687163682981	1	0.95	1.55732879537859e-09	4	RPLP0
FAM102A1	7.74445811115251e-14	0.387881436022714	0.557	0.276	1.6550681429344e-09	4	FAM102A
LINC022731	8.27598301907494e-14	0.428029611027863	0.404	0.173	1.76866033100651e-09	4	LINC02273
AQP31	8.83772207231613e-14	0.414428518593717	0.536	0.265	1.88870958407468e-09	4	AQP3
RPL381	9.66744508086334e-14	0.307857908838438	1	0.955	2.06602968823131e-09	4	RPL38
PDE4D	1.00264294630148e-13	0.354462726186911	0.366	0.144	2.1427482405409e-09	4	PDE4D
SATB11	1.32781417589032e-13	0.500409167327694	0.617	0.35	2.83767167529521e-09	4	SATB1
RPS3A1	2.03579178950979e-13	0.255964723563936	1	0.968	4.35069063336138e-09	4	RPS3A
KDSR1	2.2206131710614e-13	0.373074447600375	0.415	0.177	4.74567240787532e-09	4	KDSR
SVIL	6.74082603586266e-13	0.258614008992823	0.268	0.091	1.44058193212421e-08	4	SVIL
ARHGAP15	8.79244425703902e-13	0.52025847777083	0.743	0.504	1.87903326217181e-08	4	ARHGAP15
ZNF141	1.1579227894589e-12	0.31961414011066	0.404	0.175	2.47459679335261e-08	4	ZNF141
SNHG14	1.66837234144757e-12	0.459547190782616	0.683	0.424	3.5654785309076e-08	4	SNHG14
TESPA11	1.78796661781376e-12	0.448908544737915	0.486	0.254	3.8210634589298e-08	4	TESPA1
RPS61	2.10879637701194e-12	0.254185818747779	1	0.969	4.50670873731222e-08	4	RPS6
SNHG321	2.17153428144795e-12	0.392270673321568	0.738	0.444	4.64078591288242e-08	4	SNHG32
ZC3HAV1	2.57922773404882e-12	0.4131948613103	0.787	0.538	5.51206759043573e-08	4	ZC3HAV1
SNHG51	2.65100593776181e-12	0.395670665289465	0.896	0.611	5.66546478959077e-08	4	SNHG5
CDC14A	2.71289787056043e-12	0.429306284996696	0.661	0.393	5.79773403917469e-08	4	CDC14A
SYNJ2BP	4.49616408085254e-12	0.321015021702455	0.393	0.177	9.60875225718996e-08	4	SYNJ2BP
FKBP5	5.12282397192142e-12	0.418007023656958	0.546	0.29	1.09479871103933e-07	4	FKBP5
SAMSN1	6.00697449026035e-12	0.290226877221628	0.492	0.242	1.28375051831354e-07	4	SAMSN1
KMT2A	6.79594314140103e-12	0.386787879365759	0.885	0.69	1.45236100874881e-07	4	KMT2A
LRRC8C	6.99745496223811e-12	0.321358201205651	0.372	0.163	1.49542609997991e-07	4	LRRC8C
SPTBN1	8.32094493783351e-12	0.385110611962559	0.563	0.316	1.7782691426644e-07	4	SPTBN1
SYNE3	1.11549797389793e-11	0.302085288483631	0.339	0.141	2.38393072001727e-07	4	SYNE3
EEF1G1	1.840043572873e-11	0.313479248956122	0.995	0.931	3.93235711958688e-07	4	EEF1G
FAM153CP	1.98694594218434e-11	0.325560913947196	0.284	0.11	4.24630217304216e-07	4	FAM153CP
HNRNPA11	3.00489879797049e-11	0.362735319088868	0.973	0.886	6.42176922114273e-07	4	HNRNPA1
CD28	3.64892226960008e-11	0.428605805742175	0.464	0.245	7.79811178236233e-07	4	CD28
EEF1B21	4.13541653306854e-11	0.31400078010609	1	0.933	8.83779867282078e-07	4	EEF1B2
EIF4B	4.18334790312125e-11	0.374127850552729	0.902	0.688	8.94023280376042e-07	4	EIF4B
ERO1A	4.21117240158781e-11	0.307194990433106	0.519	0.269	8.99969653943332e-07	4	ERO1A
ADAM19	4.50273767453626e-11	0.266276591468355	0.262	0.099	9.62280068425143e-07	4	ADAM19
STK17B	4.58138195296016e-11	0.414683424918953	0.907	0.712	9.79087137167115e-07	4	STK17B
EEF21	4.97082363534339e-11	0.370836423635172	0.962	0.856	1.06231471910923e-06	4	EEF2
TNFRSF10A	1.0574411291146e-10	0.255681354385377	0.273	0.106	2.25985743703082e-06	4	TNFRSF10A
PPP1R2	1.08383319050142e-10	0.350120857944552	0.776	0.517	2.31625991142057e-06	4	PPP1R2
DUSP16	1.41071444281402e-10	0.280979555015479	0.268	0.106	3.01483783573784e-06	4	DUSP16
CCNI	2.0739446369812e-10	0.36837086293775	0.956	0.809	4.43222708369252e-06	4	CCNI
EIF1AY	2.10542159037039e-10	0.25169293684629	0.322	0.135	4.49949648078056e-06	4	EIF1AY
ITGA6	2.52591967953988e-10	0.300484350076776	0.383	0.183	5.39814294714467e-06	4	ITGA6
TOMM71	3.15006222246337e-10	0.291082126028886	1	0.932	6.73199797562646e-06	4	TOMM7
GPRIN3	4.15913690089889e-10	0.349888639313898	0.612	0.38	8.88849147091101e-06	4	GPRIN3
ANK3	4.5795650642237e-10	0.283726207979393	0.328	0.148	9.78698849875246e-06	4	ANK3
RPL311	4.89229097904952e-10	0.295431119377631	1	0.932	1.04553150513267e-05	4	RPL31
ZNF107	4.9590582855387e-10	0.254410726181374	0.328	0.144	1.05980034620248e-05	4	ZNF107
CD2261	6.05946407829932e-10	0.294657329445286	0.699	0.441	1.29496806817335e-05	4	CD226
ZBTB25	6.85387015512053e-10	0.286514790458886	0.47	0.25	1.46474059085081e-05	4	ZBTB25
CD44	7.98694666168009e-10	0.337336811163564	0.929	0.72	1.70689037106765e-05	4	CD44
TNRC6B	8.24422001838041e-10	0.311007984030631	0.918	0.673	1.76187226012808e-05	4	TNRC6B
PCNX1	8.64102105772221e-10	0.361358624243609	0.612	0.38	1.84667261024581e-05	4	PCNX1
PVT1	9.00670678692818e-10	0.312379790227346	0.372	0.18	1.92482330743442e-05	4	PVT1
FYB1	1.02623985115276e-09	0.373767311318122	0.995	0.904	2.19317718589857e-05	4	FYB1
MAP3K1	1.0812512614376e-09	0.314485772027203	0.459	0.245	2.31074207081829e-05	4	MAP3K1
GAS51	1.36174709497416e-09	0.373410762090769	0.94	0.757	2.91018971666927e-05	4	GAS5
PRKCQ-AS11	1.36563549290628e-09	0.316964581940258	0.661	0.428	2.91849961189e-05	4	PRKCQ-AS1
AGO3	1.36870589575131e-09	0.292751304591988	0.492	0.266	2.92506136981012e-05	4	AGO3
MAL1	1.56416955218611e-09	0.427167156927993	0.388	0.197	3.34278674997694e-05	4	MAL
ANKRD12	1.62854129786606e-09	0.328381277689381	0.945	0.816	3.48035560766956e-05	4	ANKRD12
GATA31	2.09121083454697e-09	0.398645429066864	0.579	0.362	4.46912667451032e-05	4	GATA3
TNFRSF25	2.98778139595292e-09	0.31255438291132	0.481	0.262	6.38518762129099e-05	4	TNFRSF25
DOCK8	3.21707491053919e-09	0.302478236131431	0.831	0.601	6.87521079131329e-05	4	DOCK8
RAF1	3.24389594063702e-09	0.316987698523022	0.426	0.222	6.93253001473538e-05	4	RAF1
KCNQ1OT1	3.26612195348455e-09	0.350654700581603	0.268	0.112	6.98002922679183e-05	4	KCNQ1OT1
MT-ND5	3.88195340025108e-09	0.285039368331628	1	0.988	8.29612261167658e-05	4	MT-ND5
CRTAP	4.09803220905254e-09	0.302271930566927	0.344	0.164	8.75790463396619e-05	4	CRTAP
CAMK4	4.31660260436541e-09	0.363914993903892	0.607	0.386	9.22501142578931e-05	4	CAMK4
TMEM8A	4.6143583485617e-09	0.256300979166626	0.344	0.163	9.86134522671121e-05	4	TMEM8A
MT-ND6	5.43520686867851e-09	0.280520599217835	0.77	0.535	0.000116155805990528	4	MT-ND6
EIF3E1	6.3512379279026e-09	0.315411390309251	0.951	0.773	0.000135732305757207	4	EIF3E
CD82	6.52878809863166e-09	0.293060906836256	0.388	0.203	0.000139526730455857	4	CD82
AHNAK1	7.5332149001107e-09	0.33657501126872	0.962	0.82	0.000160992335630266	4	AHNAK
SORL1	7.59260193871232e-09	0.275325175566289	0.754	0.526	0.000162261496032221	4	SORL1
N4BP2	7.80939347862641e-09	0.258808326908486	0.366	0.182	0.000166894548031725	4	N4BP2
TNFSF10	7.94497370623049e-09	0.357640686328048	0.579	0.365	0.000169792033075852	4	TNFSF10
CHD4	9.09372990897557e-09	0.274370535300674	0.672	0.429	0.000194342101884717	4	CHD4
TTC3	1.20151513092011e-08	0.430123433836033	0.705	0.526	0.000256775798628936	4	TTC3
SLFN5	1.28497238990301e-08	0.312482155689281	0.902	0.747	0.000274611449446173	4	SLFN5
BCLAF1	1.41808933248403e-08	0.338404491789603	0.749	0.535	0.000303059871245163	4	BCLAF1
MYC1	1.48983676778146e-08	0.398735892122624	0.366	0.189	0.000318393015642575	4	MYC
LINC00342	1.55073274840191e-08	0.342215661767742	0.59	0.379	0.000331407095660972	4	LINC00342
CBL	1.56149258827422e-08	0.329379076964817	0.464	0.268	0.000333706581040084	4	CBL
STX17	1.57383789325482e-08	0.329960772278412	0.443	0.246	0.000336344896167488	4	STX17
ATP8B2	1.64148272903568e-08	0.302501759535828	0.486	0.283	0.000350801274022215	4	ATP8B2
PHF3	2.10175913097495e-08	0.320145177239194	0.699	0.49	0.000449166943880657	4	PHF3
LDLRAP1	2.14540042973647e-08	0.280445646365405	0.41	0.219	0.000458493525838982	4	LDLRAP1
FXYD51	2.41461168600487e-08	0.335847909716128	0.907	0.71	0.0005160266634161	4	FXYD5
RGCC	3.1317266057499e-08	0.309295113805603	0.437	0.242	0.00066928129291481	4	RGCC
ZFP36L21	3.94687866902925e-08	0.335077124305002	0.978	0.895	0.000843487440358241	4	ZFP36L2
SYPL1	4.11211169897879e-08	0.278547876317424	0.388	0.208	0.000878799391188758	4	SYPL1
SH2D3A	4.47220140347609e-08	0.263257049321681	0.251	0.111	0.000955754161936875	4	SH2D3A
DGKA	5.01209588649877e-08	0.343070297735126	0.503	0.32	0.00107113501190365	4	DGKA
PRKCA	6.97340245978352e-08	0.292578148110348	0.421	0.238	0.00149028583968034	4	PRKCA
PHACTR2	7.40148531409189e-08	0.358887337801907	0.579	0.381	0.00158177142647458	4	PHACTR2
RAPGEF6	7.67028858423852e-08	0.277953925146404	0.579	0.362	0.00163921737333761	4	RAPGEF6
RIC3	7.73914855406164e-08	0.252623355722346	0.301	0.146	0.00165393343748851	4	RIC3
RFLNB1	7.75943437892559e-08	0.312138200792224	0.47	0.281	0.00165826872112019	4	RFLNB
WWP1	9.53867958656275e-08	0.256603883415328	0.486	0.279	0.00203851121444433	4	WWP1
CASP8AP2	1.09996835282069e-07	0.263603104673966	0.47	0.276	0.0023507423668131	4	CASP8AP2
MYCBP2	1.13797324110148e-07	0.321832318752611	0.82	0.625	0.00243196261355797	4	MYCBP2
TOB1	1.14842895018174e-07	0.322122968075989	0.525	0.32	0.0024543075094334	4	TOB1
RSL1D1	1.22197086009939e-07	0.296778804425679	0.689	0.454	0.0026114739251184	4	RSL1D1
FLT3LG1	1.2928782027188e-07	0.342236133799392	0.557	0.364	0.00276301000703036	4	FLT3LG
ZNF609	1.32976663595664e-07	0.27108170567138	0.344	0.178	0.00284184427770293	4	ZNF609
ETS1	1.50634990018969e-07	0.255568499358553	0.962	0.838	0.00321922037169538	4	ETS1
CNTRL	1.51643678288439e-07	0.322738129410898	0.525	0.322	0.00324077704870222	4	CNTRL
LUC7L2	1.58862053564534e-07	0.301763229189895	0.508	0.306	0.00339504094672765	4	LUC7L2
BAZ1B	1.59290080086558e-07	0.285667938095158	0.546	0.338	0.00340418830152983	4	BAZ1B
POU2F2	1.82979536878481e-07	0.378515945506782	0.492	0.302	0.00391045568263002	4	POU2F2
CFAP361	1.99635046203322e-07	0.262046070389639	0.366	0.199	0.00426640057241119	4	CFAP36
SACS	2.27309910717331e-07	0.252952162235511	0.284	0.141	0.00485784010194009	4	SACS
PPP1R15A	2.28683540513195e-07	0.306081932400795	0.47	0.286	0.00488719594430748	4	PPP1R15A
ANP32E	2.40585484794245e-07	0.28305996551856	0.645	0.441	0.00514155239553781	4	ANP32E
MDFIC	2.64468300381717e-07	0.306895889662429	0.634	0.441	0.00565195204745767	4	MDFIC
RIF1	2.66945189100347e-07	0.343353290935513	0.503	0.306	0.00570488563626351	4	RIF1
HELB	2.94463022724038e-07	0.260867129984021	0.579	0.376	0.00629296925863542	4	HELB
SNHG61	3.51215479431472e-07	0.31574771961366	0.94	0.789	0.00750582601092999	4	SNHG6
CCND2	3.59406089021023e-07	0.284949270741569	0.716	0.52	0.00768086752846828	4	CCND2
NOP531	4.00384297792467e-07	0.25755463374424	0.973	0.856	0.00855661282812282	4	NOP53
KRR1	4.03938652138345e-07	0.267254695675374	0.574	0.365	0.00863257293484858	4	KRR1
PRDM1	4.1459660491875e-07	0.309397329902686	0.623	0.411	0.00886034404371861	4	PRDM1
SARAF1	4.52906332982785e-07	0.283959224477213	0.973	0.793	0.00967906124217509	4	SARAF
RPS6KA3	6.23487636691215e-07	0.297911141779412	0.65	0.451	0.0133245542837279	4	RPS6KA3
PRRC2C	6.24957771164e-07	0.293329855964155	0.918	0.803	0.0133559725275458	4	PRRC2C
KLF12	6.77989005791134e-07	0.25535220602782	0.503	0.314	0.0144893030427623	4	KLF12
AC245297.3	8.35395956567999e-07	0.267564739768978	0.798	0.568	0.0178532469878147	4	AC245297.3
PPIL4	8.85802972390167e-07	0.284283868753366	0.333	0.179	0.0189304953229503	4	PPIL4
SUCLG2	9.48037297001617e-07	0.27700342418592	0.377	0.218	0.0202605050742216	4	SUCLG2
CXCR3	9.57500892416816e-07	0.285139226593444	0.333	0.182	0.0204627515718398	4	CXCR3
TMEM63A	1.24233591521902e-06	0.253721144443327	0.497	0.306	0.0265499608441457	4	TMEM63A
ST13	1.27386754544657e-06	0.311339028930541	0.732	0.541	0.0272238233137386	4	ST13
C1orf56	1.33897310686225e-06	0.254886742438792	0.667	0.439	0.0286151942667531	4	C1orf56
XPC	1.34907410929971e-06	0.294596801777259	0.464	0.286	0.028831062789844	4	XPC
GOLGA4	1.38611238161962e-06	0.295830002374499	0.738	0.533	0.0296226077075928	4	GOLGA4
NFKB1	1.49379086542815e-06	0.283253476241405	0.393	0.236	0.0319238045850651	4	NFKB1
MACF1	1.82438735139992e-06	0.271112498149762	0.847	0.66	0.0389889820867676	4	MACF1
ST3GAL1	1.99939862646438e-06	0.300132522773078	0.486	0.306	0.0427291480461702	4	ST3GAL1
LYRM7	2.01024750202019e-06	0.275412978526064	0.273	0.143	0.0429609993656735	4	LYRM7
SNHG16	2.17442959074587e-06	0.268790344218141	0.59	0.393	0.04646973478383	4	SNHG16
NKTR	2.23858671787551e-06	0.276739931738216	0.836	0.66	0.0478408367477176	4	NKTR
ASH1L	2.58858683148453e-06	0.278660705148735	0.634	0.46	0.0553206891756558	4	ASH1L
ZNF91	3.47902419017144e-06	0.261072826898761	0.481	0.304	0.0743502259681539	4	ZNF91
EIF5A1	3.64278360742913e-06	0.250814246327227	0.76	0.536	0.0778499284743679	4	EIF5A
NPC2	3.79558830893787e-06	0.284409306929084	0.404	0.251	0.0811155177503111	4	NPC2
SNHG291	3.9911809372571e-06	0.255960748492226	0.918	0.757	0.0852955278101215	4	SNHG29
SYNE2	4.64861242191833e-06	0.253447619500974	0.902	0.818	0.0993454960688166	4	SYNE2
LPP	5.16598526918007e-06	0.251824235925695	0.464	0.295	0.110402271187647	4	LPP
ADD3	5.17325010789652e-06	0.316294781344965	0.809	0.653	0.110557528055857	4	ADD3
GOLGB1	5.18567570825304e-06	0.311676689478636	0.574	0.397	0.110823075561076	4	GOLGB1
MGAT4A	1.07389852993375e-05	0.277732929170661	0.672	0.493	0.229502854832142	4	MGAT4A
GPATCH2L	1.31517902608324e-05	0.275822424813635	0.426	0.266	0.281066909664248	4	GPATCH2L
ARID4A	1.64800754920839e-05	0.283944952808986	0.508	0.336	0.352195693341325	4	ARID4A
TTC39C	2.4555741474249e-05	0.254924230065953	0.514	0.355	0.524780751046175	4	TTC39C
PBXIP1	3.73368965546448e-05	0.260574100533532	0.623	0.454	0.797926816269314	4	PBXIP1
STAT1	5.51724530534287e-05	0.271763937958784	0.656	0.505	1	4	STAT1
EIF3A	0.000456094936295384	0.267665470989631	0.716	0.602	1	4	EIF3A
GZMB1	2.33289253265074e-62	1.7246641772102	0.891	0.296	4.9856246315279e-58	5	GZMB
ADGRG11	7.75774130852115e-42	1.04203184542512	0.667	0.197	1.65790689504405e-37	5	ADGRG1
FCGR3A1	6.44786792838252e-41	1.15303054305971	0.619	0.173	1.37797385497463e-36	5	FCGR3A
KLRD12	2.25181011287557e-40	1.34434480550207	0.864	0.358	4.81234339222638e-36	5	KLRD1
FGFBP22	2.79286529704981e-40	1.42015565391315	0.884	0.378	5.96863242632514e-36	5	FGFBP2
NKG73	4.66597372998668e-40	1.23699815378996	1	0.637	9.97165245835454e-36	5	NKG7
CX3CR12	6.02712584762658e-37	1.09739542887747	0.81	0.317	1.28805706489628e-32	5	CX3CR1
PRF11	1.20116109521307e-36	1.19553110034471	0.946	0.528	2.56700137657985e-32	5	PRF1
GNLY2	2.73136501328803e-35	1.33229833020633	0.844	0.339	5.83720016989785e-31	5	GNLY
HLA-DRB5	3.57070303521488e-35	0.753237036517928	0.415	0.085	7.63094945655772e-31	5	HLA-DRB5
GZMH2	1.427117950711e-33	1.13435751853909	0.966	0.48	3.04989377246447e-29	5	GZMH
LILRB1	4.06009951448915e-32	0.629280002395423	0.265	0.037	8.67683867241477e-28	5	LILRB1
KLRK12	9.09273291664759e-32	1.04475606817522	0.857	0.394	1.94320795161676e-27	5	KLRK1
CD8A2	6.14829894156507e-31	1.03332249501068	0.837	0.409	1.31395296680187e-26	5	CD8A
ZEB22	1.40714408003157e-27	0.985438773615734	0.823	0.387	3.00720761343546e-23	5	ZEB2
C12orf751	2.30049024704144e-27	0.907690222841988	0.905	0.569	4.91637770695227e-23	5	C12orf75
B2M2	1.73030786042506e-26	0.39493092782939	1	0.999	3.69784092851439e-22	5	B2M
CD8B2	2.47545358891511e-25	0.961182591632065	0.735	0.332	5.29029186487048e-21	5	CD8B
PRSS231	2.52892398049939e-25	0.730442186565966	0.463	0.139	5.40456343872525e-21	5	PRSS23
S1PR51	4.11213614940622e-25	0.761606980304228	0.565	0.204	8.78804616489603e-21	5	S1PR5
CLIC31	8.95755153135776e-23	0.6917819285509	0.531	0.191	1.91431833776647e-18	5	CLIC3
EFHD22	4.64515140944469e-22	0.766536005480753	0.898	0.571	9.92715307712424e-18	5	EFHD2
PTPRC1	1.39845954551282e-21	0.505707649709647	1	0.991	2.98864789471544e-17	5	PTPRC
CST73	1.70293531774436e-21	0.719898879748935	0.98	0.624	3.63934306755146e-17	5	CST7
CTSW2	2.89762517481051e-21	0.716479239777626	0.837	0.47	6.19251476108754e-17	5	CTSW
GZMA3	1.66044205808403e-20	0.746761747277951	0.993	0.735	3.54853072233137e-16	5	GZMA
CCL53	1.79350616442062e-20	0.684520333378341	1	0.743	3.83290202398331e-16	5	CCL5
TBX211	2.00852294197746e-19	0.653273898089925	0.51	0.2	4.29241437930003e-15	5	TBX21
HLA-B2	2.88167868493955e-19	0.369182085098474	1	0.993	6.1584355175843e-15	5	HLA-B
SPON21	5.72315472595658e-19	0.713177540049369	0.401	0.136	1.22309539648418e-14	5	SPON2
SPN	6.03359664295652e-19	0.652931285252812	0.871	0.615	1.28943993856624e-14	5	SPN
ARPC21	8.79960305937141e-19	0.526173946085268	0.993	0.936	1.88056316981826e-14	5	ARPC2
TRGC22	9.06609375497153e-19	1.05397055736344	0.762	0.447	1.93751489637497e-14	5	TRGC2
LSP1	4.49728307782945e-18	0.59953457660755	0.918	0.704	9.61114366562932e-14	5	LSP1
GAB31	5.21841150702615e-18	0.707036747185282	0.544	0.246	1.11522672316656e-13	5	GAB3
KLRC31	5.45920390491582e-18	0.450034394523378	0.272	0.066	1.16668646651956e-13	5	KLRC3
GZMM2	3.50608859050259e-17	0.589621422765939	0.946	0.73	7.49286192676308e-13	5	GZMM
RUNX32	3.64727417883604e-17	0.648680245983853	0.823	0.544	7.7945896475905e-13	5	RUNX3
MATK2	5.96470945383913e-17	0.621303027539042	0.66	0.343	1.27471805737996e-12	5	MATK
CTSC2	1.19045714452237e-16	0.599883689271323	0.905	0.671	2.54412596355877e-12	5	CTSC
TTC38	1.48637038748322e-16	0.485751505551932	0.313	0.091	3.1765221550904e-12	5	TTC38
ABHD17A1	1.70055226482409e-16	0.690929764544226	0.878	0.682	3.63425024515556e-12	5	ABHD17A
FLNA1	5.06215212681917e-16	0.639922578314701	0.878	0.719	1.08183253102253e-11	5	FLNA
IKZF31	7.56130846870848e-16	0.628337547612759	0.864	0.629	1.61592723284769e-11	5	IKZF3
PAFAH2	1.63188047404529e-15	0.420070984526951	0.252	0.067	3.48749176108219e-11	5	PAFAH2
HLA-C1	1.74877694815585e-15	0.327227424720688	1	0.991	3.73731121590386e-11	5	HLA-C
ITGAL2	1.94047207771604e-15	0.606997259056564	0.789	0.519	4.14698287728696e-11	5	ITGAL
HLA-DPB12	3.0726927517713e-15	0.640902530219223	0.918	0.638	6.56665167981045e-11	5	HLA-DPB1
APOBEC3G2	1.58191565504636e-14	0.583991262688869	0.81	0.524	3.38071194639957e-10	5	APOBEC3G
C1orf561	2.25080813391723e-14	0.626285511523296	0.707	0.441	4.81020206299451e-10	5	C1orf56
LITAF1	2.54333998623166e-14	0.524860595206559	0.871	0.653	5.43537188457568e-10	5	LITAF
MYO1F1	3.68706554452488e-14	0.610771011313161	0.776	0.551	7.87962777520412e-10	5	MYO1F
ADRB21	3.92465747666018e-14	0.515638831833872	0.469	0.202	8.38738549337046e-10	5	ADRB2
FCRL63	4.57952673922214e-14	0.571879772677787	0.497	0.226	9.78690659439163e-10	5	FCRL6
ARL4C	4.7982680235164e-14	0.510307951766729	0.98	0.903	1.02543785930569e-09	5	ARL4C
PLEK3	5.83334866010298e-14	0.621480734361825	0.857	0.53	1.24664494215061e-09	5	PLEK
ID22	7.83463226451372e-14	0.619030349322402	0.864	0.592	1.67433926124923e-09	5	ID2
HLA-A2	1.18385758036598e-13	0.308871870575691	0.993	0.992	2.53002203500013e-09	5	HLA-A
APOBEC3C	1.71239431649701e-13	0.729212269348395	0.619	0.371	3.65955789378577e-09	5	APOBEC3C
CYBA2	2.56244293617784e-13	0.438262526724048	1	0.94	5.47619679890567e-09	5	CYBA
TGFBR31	5.28347980404364e-13	0.657247698012568	0.517	0.267	1.12913246892217e-08	5	TGFBR3
DTHD11	5.29734687091151e-13	0.470258548283728	0.293	0.099	1.1320959997825e-08	5	DTHD1
C1orf212	8.56049627040185e-13	0.616669340174742	0.517	0.25	1.82946365794758e-08	5	C1orf21
SH3BGRL32	1.19968846917608e-12	0.432666927021017	1	0.953	2.56385422747619e-08	5	SH3BGRL3
RAB27A1	1.26911180408029e-12	0.555448111937566	0.673	0.418	2.71221883649999e-08	5	RAB27A
RPS4Y12	1.31240087942639e-12	0.513608193124333	0.85	0.445	2.80473191942214e-08	5	RPS4Y1
LGALS11	2.78794335585754e-12	0.659725859646355	0.83	0.553	5.95811374580314e-08	5	LGALS1
USP9Y1	2.99831119882385e-12	0.384298080149084	0.429	0.186	6.40769086300645e-08	5	USP9Y
CD300A	3.39992950374356e-12	0.478584046954326	0.401	0.175	7.26598934245036e-08	5	CD300A
ABI32	4.56863975500718e-12	0.459310962087664	0.456	0.215	9.76364002042585e-08	5	ABI3
STK10	4.64598663784711e-12	0.515149630911637	0.748	0.511	9.92893804374307e-08	5	STK10
TTC16	7.08916114315196e-12	0.413732151625875	0.306	0.114	1.51502462790301e-07	5	TTC16
SSBP4	8.6545321973867e-12	0.531070679886598	0.687	0.448	1.84956007590351e-07	5	SSBP4
SSBP31	1.01616264195225e-11	0.569698306029813	0.497	0.262	2.17164118211616e-07	5	SSBP3
VCL1	1.14080485550728e-11	0.51057759815462	0.544	0.293	2.43801405670461e-07	5	VCL
PTMS1	1.40482147581978e-11	0.520375741176991	0.395	0.173	3.00224397597445e-07	5	PTMS
PATL21	1.46130044109939e-11	0.609275739784357	0.476	0.243	3.12294517267352e-07	5	PATL2
RAP1B2	1.47518254981345e-11	0.474458666203368	0.959	0.817	3.15261262720633e-07	5	RAP1B
CEP781	3.69304844518455e-11	0.550275103450201	0.483	0.251	7.89241383220389e-07	5	CEP78
PRR5L2	3.77571314189338e-11	0.366164214165092	0.422	0.19	8.06907655554034e-07	5	PRR5L
ACTN4	7.43247234562218e-11	0.480065264394661	0.728	0.512	1.58839366498292e-06	5	ACTN4
IL2RB1	7.66106204284055e-11	0.420660057166375	0.565	0.308	1.63724556917545e-06	5	IL2RB
PRKCH1	9.02502039233664e-11	0.454782360183936	0.707	0.502	1.92873710804626e-06	5	PRKCH
CDC422	9.76495134473009e-11	0.387393481666931	0.986	0.921	2.08686775188227e-06	5	CDC42
RNPEPL1	1.36307039711065e-10	0.511498384236856	0.694	0.454	2.91301774566518e-06	5	RNPEPL1
NBPF12	1.3823360665812e-10	0.317010327889641	0.299	0.114	2.95419040789068e-06	5	NBPF12
TLE5	2.0108159037415e-10	0.424727539391667	0.973	0.869	4.29731466788596e-06	5	TLE5
MYO1G	2.06788555317024e-10	0.475940442266855	0.728	0.494	4.41927821568011e-06	5	MYO1G
MSN1	2.33532894772314e-10	0.442060592725042	0.898	0.772	4.99083149417912e-06	5	MSN
TPST22	3.79613889134107e-10	0.46391120232636	0.565	0.324	8.11272842468499e-06	5	TPST2
FGR1	3.91706492801847e-10	0.393146628456965	0.327	0.136	8.37115945766826e-06	5	FGR
GNPTAB1	4.6244320929883e-10	0.447869995984587	0.531	0.299	9.8828738259253e-06	5	GNPTAB
TRBC21	5.18073138094422e-10	0.689628751152852	0.932	0.817	1.10717410342159e-05	5	TRBC2
IQGAP1	5.32032294718817e-10	0.456842481162707	0.837	0.676	1.13700621704358e-05	5	IQGAP1
GK51	6.48102785053952e-10	0.489599047736336	0.374	0.18	1.3850604619388e-05	5	GK5
SLAMF72	7.06318458586428e-10	0.455233244701607	0.497	0.263	1.50947317784506e-05	5	SLAMF7
PTP4A2	7.38563975513508e-10	0.425152084559734	0.932	0.803	1.57838507206992e-05	5	PTP4A2
SYNE12	8.02632867944155e-10	0.501520847270105	0.776	0.593	1.71530670208345e-05	5	SYNE1
RAP2B1	1.00375716093665e-09	0.463608178765648	0.701	0.482	2.14512942863772e-05	5	RAP2B
ZBTB7A	1.18801914398818e-09	0.490701855511674	0.735	0.548	2.53891571261713e-05	5	ZBTB7A
EBP1	1.25218327611587e-09	0.435269633782171	0.456	0.239	2.67604087938722e-05	5	EBP
PTPN12	2.0357727038925e-09	0.389092389836725	0.401	0.2	4.35064984548866e-05	5	PTPN12
FYN1	2.43952321525364e-09	0.42634222573729	0.844	0.673	5.21350506331856e-05	5	FYN
ATP2B4	2.60715248157023e-09	0.456776213835937	0.673	0.447	5.57174556836373e-05	5	ATP2B4
HOPX2	2.95135145005894e-09	0.470019203937113	0.796	0.568	6.30733318392097e-05	5	HOPX
FAM13B	3.11350967874244e-09	0.384873132320665	0.381	0.188	6.65388153444047e-05	5	FAM13B
SRSF9	3.14599587624711e-09	0.422033405727388	0.796	0.606	6.72330778712771e-05	5	SRSF9
CD992	3.44078720493544e-09	0.404153849536796	0.918	0.785	7.35330633566752e-05	5	CD99
CD632	3.62474049932183e-09	0.459853611846833	0.803	0.607	7.74643292110068e-05	5	CD63
UBB1	3.65540118350238e-09	0.389577289409399	0.925	0.875	7.81195786926294e-05	5	UBB
CD3G1	3.67338058717022e-09	0.46376174640336	0.986	0.929	7.85038165284147e-05	5	CD3G
IGF2R	3.94887696455796e-09	0.412550352073877	0.531	0.304	8.43914496095681e-05	5	IGF2R
PFN13	5.63684606827198e-09	0.337511615266263	0.993	0.959	0.00012046503732504	5	PFN1
SH2D2A	5.8393472649005e-09	0.382654408675016	0.401	0.209	0.000124792690398189	5	SH2D2A
HLA-DPA12	6.29429122426875e-09	0.473278260536715	0.796	0.556	0.000134515297753848	5	HLA-DPA1
PYHIN13	6.92156129638672e-09	0.423290712296454	0.776	0.562	0.000147920686465081	5	PYHIN1
BIN21	7.73355853464433e-09	0.394581245631003	0.816	0.66	0.000165273879443884	5	BIN2
IQGAP21	7.87633651287205e-09	0.38988831320536	0.721	0.519	0.000168325187616589	5	IQGAP2
SLC20A1	8.078286129185e-09	0.393100326311461	0.442	0.247	0.000172641052866813	5	SLC20A1
G6PD	8.30361377664642e-09	0.325771694194491	0.293	0.125	0.000177456530020711	5	G6PD
APMAP2	8.92361173855903e-09	0.430081038595107	0.551	0.339	0.000190706506464745	5	APMAP
B4GALT1	9.32090326736749e-09	0.438425888459933	0.497	0.295	0.000199197023726911	5	B4GALT1
KLRC41	1.05997045520383e-08	0.343022316100197	0.272	0.11	0.000226526285981611	5	KLRC4
SAMD33	1.43890309931391e-08	0.367551911120344	0.81	0.578	0.000307507981354377	5	SAMD3
TSEN54	1.46997614916465e-08	0.414769298627978	0.442	0.248	0.000314148602837977	5	TSEN54
MXD4	1.67902743275573e-08	0.38756795626614	0.639	0.416	0.000358824952654227	5	MXD4
ANAPC5	1.70301680130186e-08	0.366547471159323	0.639	0.435	0.000363951720606221	5	ANAPC5
CALR1	1.83643841202996e-08	0.663583348656832	0.748	0.618	0.000392465253034922	5	CALR
EIF4EBP2	1.9322950323311e-08	0.409988749003154	0.544	0.33	0.000412950771359479	5	EIF4EBP2
RPS262	1.99401196246033e-08	0.32834613278997	1	0.942	0.000426140296497396	5	RPS26
MFSD101	2.11386074287546e-08	0.423098641499442	0.537	0.349	0.000451753179359914	5	MFSD10
MAN1A1	3.42816597765142e-08	0.406413021205227	0.32	0.152	0.000732633351083886	5	MAN1A1
RHBDF2	3.66134233708886e-08	0.276169997175582	0.293	0.129	0.00078246547085926	5	RHBDF2
BTN3A2	4.16288070403729e-08	0.418498637702879	0.789	0.657	0.00088964923525981	5	BTN3A2
CD22	4.91260207544914e-08	0.384998773413947	0.986	0.897	0.00104987218954424	5	CD2
C11orf21	5.4916731488782e-08	0.344819561254833	0.252	0.105	0.00117362546864676	5	C11orf21
SEPTIN72	5.54041490612242e-08	0.351768439178252	0.986	0.898	0.00118404206958742	5	SEPTIN7
MIAT1	5.64896134731659e-08	0.327776907368984	0.503	0.283	0.00120723952953503	5	MIAT
PAXX1	6.45446296874184e-08	0.418573027924933	0.741	0.54	0.00137938328104982	5	PAXX
KDM5A	6.77577383044023e-08	0.362942241210923	0.707	0.533	0.00144805062530338	5	KDM5A
AOAH2	7.14420285962817e-08	0.308837479803897	0.333	0.155	0.00152678759313114	5	AOAH
CAPNS1	7.15919226454077e-08	0.413630353621294	0.592	0.421	0.00152999097885501	5	CAPNS1
USP283	7.40751155505259e-08	0.398591417471022	0.415	0.222	0.00158305929443029	5	USP28
GRAP21	7.69574469658675e-08	0.423728094298236	0.619	0.416	0.00164465759910755	5	GRAP2
SUB12	7.89744617581497e-08	0.360393146233567	0.98	0.867	0.00168776322223342	5	SUB1
CYTOR2	8.58802318521991e-08	0.460346407636629	0.626	0.42	0.00183534643491335	5	CYTOR
YWHAZ	9.4281862334208e-08	0.303349651907792	0.952	0.876	0.00201489767994436	5	YWHAZ
CLEC2D	1.14654153518303e-07	0.371944845332119	0.918	0.808	0.00245027391483966	5	CLEC2D
TES	1.25432295107178e-07	0.430854902691595	0.68	0.517	0.00268061357873551	5	TES
PPP1CA1	1.30767888572604e-07	0.335406726811595	0.83	0.675	0.00279464054668513	5	PPP1CA
TCF25	1.46192854431617e-07	0.532452785575366	0.769	0.684	0.00312428749205809	5	TCF25
ITM2A1	1.49772283546051e-07	0.478496660452844	0.755	0.59	0.00320078347166265	5	ITM2A
HCST2	1.61943122878437e-07	0.335847760620462	0.98	0.909	0.00346088647903508	5	HCST
MYD88	1.65301778090684e-07	0.348796810770716	0.34	0.175	0.00353266429957601	5	MYD88
ATP1B31	1.73256515583048e-07	0.419563674272104	0.531	0.352	0.00370266499452532	5	ATP1B3
MXRA71	1.89490904117971e-07	0.400160049884528	0.327	0.165	0.00404961011190515	5	MXRA7
AKNA	1.97924538941985e-07	0.362251544718242	0.748	0.603	0.00422984532172917	5	AKNA
TMEM181	1.9961509102188e-07	0.362519241869334	0.442	0.251	0.0042659741102286	5	TMEM181
THEMIS1	1.99783690744755e-07	0.488507127653617	0.585	0.405	0.00426957725490616	5	THEMIS
CCDC88C2	2.45129899888812e-07	0.361842330070978	0.653	0.453	0.00523867109052379	5	CCDC88C
CD813	2.46917187034434e-07	0.426042181568554	0.83	0.694	0.0052768672041129	5	CD81
AHNAK2	2.96804087827977e-07	0.338332307067259	0.891	0.829	0.00634300016097171	5	AHNAK
GNG21	3.0490969470253e-07	0.357134204342381	0.673	0.469	0.00651622508548777	5	GNG2
PTPN4	3.78562749944134e-07	0.352347371126404	0.714	0.516	0.00809026452905609	5	PTPN4
APBB1IP	3.99479574720464e-07	0.390438848494879	0.81	0.685	0.00853727799135103	5	APBB1IP
HP1BP3	4.35828877289698e-07	0.341310183873947	0.857	0.708	0.00931409893655813	5	HP1BP3
RHOA1	4.37877790583888e-07	0.389266309257019	0.857	0.73	0.00935788626256827	5	RHOA
GTF2I	4.70947333041045e-07	0.364344138366959	0.639	0.445	0.0100646154544202	5	GTF2I
MYL61	5.29888064156402e-07	0.316002542675216	1	0.943	0.0113242378190865	5	MYL6
ITGA42	5.41112619602307e-07	0.423250896890296	0.81	0.673	0.0115641177935209	5	ITGA4
PSMD81	5.57368004049114e-07	0.333195582804363	0.701	0.544	0.0119115116145336	5	PSMD8
SF3B2	6.27898177084817e-07	0.341743086767445	0.701	0.555	0.0134188119424796	5	SF3B2
ACTR2	6.61238373491056e-07	0.380868832210054	0.871	0.784	0.0141313252798774	5	ACTR2
GOLGA41	6.84855691276371e-07	0.489082743401122	0.673	0.543	0.0146360509782673	5	GOLGA4
ARL8A	7.68482705423689e-07	0.328319724906512	0.327	0.171	0.0164232438976097	5	ARL8A
ATRX	7.78857173025121e-07	0.386130978853453	0.803	0.67	0.0166449566447199	5	ATRX
PPP6R1	7.89458978241934e-07	0.302772423305551	0.456	0.288	0.0168715278240084	5	PPP6R1
STARD3NL	8.04069195890452e-07	0.307321802032973	0.293	0.139	0.0171837627853748	5	STARD3NL
ENO1	8.25757598128249e-07	0.359443523326127	0.844	0.711	0.0176472656295988	5	ENO1
EIF4G3	8.69930714599149e-07	0.334184760934325	0.347	0.187	0.0185912893016984	5	EIF4G3
VPS26B	8.83190440580716e-07	0.325215638087645	0.299	0.149	0.0188746629056505	5	VPS26B
CHST121	9.24030969649136e-07	0.36718104044044	0.578	0.393	0.0197474658523717	5	CHST12
PABPN1	9.50697952906688e-07	0.368020077810318	0.565	0.4	0.0203173659515688	5	PABPN1
CDC42SE1	1.01743765307113e-06	0.390997462165531	0.762	0.609	0.0217436600837832	5	CDC42SE1
PRKCB1	1.16106239328904e-06	0.370975920172067	0.667	0.495	0.02481306440698	5	PRKCB
ARRB2	1.1623618838089e-06	0.430738305134727	0.585	0.415	0.02484083581888	5	ARRB2
ARHGAP30	1.25529180292718e-06	0.369301200272055	0.762	0.636	0.0268268411203567	5	ARHGAP30
BCL9L	1.27370971283578e-06	0.327624192135268	0.605	0.421	0.0272204502730134	5	BCL9L
IDH21	1.39411565906849e-06	0.329234819551593	0.49	0.318	0.0297936457499527	5	IDH2
LINC024461	1.41084384814483e-06	0.41950319354055	0.395	0.215	0.0301511438787032	5	LINC02446
BSG1	1.48794989073671e-06	0.391492368479959	0.558	0.389	0.0317989771149342	5	BSG
UHMK1	1.61755806992595e-06	0.456564895812059	0.537	0.377	0.0345688335123874	5	UHMK1
WIPF11	1.6763107195614e-06	0.375297578347869	0.769	0.614	0.0358244363877466	5	WIPF1
EMP32	1.7292934290165e-06	0.34636123355126	0.966	0.913	0.0369567298715117	5	EMP3
ARPC51	1.73512950530829e-06	0.309810487140775	0.905	0.811	0.0370814526579435	5	ARPC5
USP47	1.90941572619781e-06	0.300636082956572	0.497	0.325	0.0408061234845734	5	USP47
CAST	1.94167496128624e-06	0.366224114111953	0.864	0.749	0.0414955355976482	5	CAST
CFL11	1.96912914039506e-06	0.299095620538544	0.993	0.949	0.0420822588593828	5	CFL1
SLC5A3	2.02041973454746e-06	0.404713817169153	0.374	0.218	0.0431783901470137	5	SLC5A3
CD47	2.17186407159939e-06	0.339725557684343	0.789	0.659	0.0464149070741505	5	CD47
NFATC2	2.17385610003077e-06	0.410051542346436	0.49	0.326	0.0464574787137577	5	NFATC2
MACF11	2.20322352178155e-06	0.394884586226896	0.789	0.67	0.0470850898839936	5	MACF1
PPP1R18	2.28650476015186e-06	0.370355379215528	0.721	0.55	0.0488648932292054	5	PPP1R18
FAM49B1	2.31436543950012e-06	0.33737537125193	0.755	0.601	0.0494603038075571	5	FAM49B
ANXA6	2.74645162025703e-06	0.373864131810848	0.741	0.592	0.058694417576513	5	ANXA6
DCAF5	2.95070023639621e-06	0.386030622557281	0.435	0.275	0.0630594147520233	5	DCAF5
GLRX	3.09936727150355e-06	0.439985392190047	0.619	0.486	0.0662365779593023	5	GLRX
CAP11	3.3320064979243e-06	0.379725242170674	0.803	0.721	0.0712083108671403	5	CAP1
PDIA6	3.36721873187412e-06	0.346292462705678	0.646	0.476	0.0719608315188819	5	PDIA6
ACTR3	3.45903738701618e-06	0.356767894057852	0.85	0.755	0.0739230879979227	5	ACTR3
CLEC2B2	3.5422502493018e-06	0.338764119567565	0.762	0.632	0.0757014300778288	5	CLEC2B
SBK1	3.7566104511284e-06	0.359480806641816	0.272	0.139	0.0802825219510649	5	SBK1
MAP1LC3B	3.77453623115378e-06	0.372216848557754	0.673	0.509	0.0806656137959874	5	MAP1LC3B
CLTA	3.79683548838347e-06	0.352852091127758	0.639	0.495	0.0811421712222432	5	CLTA
ARPC41	4.00598695462002e-06	0.317897009346982	0.735	0.586	0.0856119472071845	5	ARPC4
RABL6	4.72698547085571e-06	0.32986692822855	0.408	0.254	0.101020406497657	5	RABL6
HCP5	4.73986670743273e-06	0.366056162606305	0.361	0.213	0.101295691404545	5	HCP5
TRG-AS13	4.93342626401381e-06	0.479441133433739	0.673	0.53	0.105432252688239	5	TRG-AS1
SLC15A4	5.47653068941569e-06	0.277590024970679	0.259	0.127	0.117038937363503	5	SLC15A4
SYNE21	5.93730094617912e-06	0.347399285537489	0.918	0.818	0.126886058520794	5	SYNE2
UTY1	6.02129859667753e-06	0.268164058218093	0.272	0.137	0.128681172309596	5	UTY
SP4	6.04056298566523e-06	0.393894039536249	0.401	0.251	0.129092871566652	5	SP4
PRKY1	6.38052711991699e-06	0.300395553235006	0.354	0.199	0.136358245079746	5	PRKY
ARL6IP11	6.6443386259362e-06	0.31635918868241	0.735	0.612	0.141996160774883	5	ARL6IP1
PLEKHA1	6.65493651096363e-06	0.316759771796168	0.571	0.408	0.142222648175804	5	PLEKHA1
MLLT6	6.73824106336743e-06	0.309909255402009	0.639	0.476	0.144002949765225	5	MLLT6
TSHZ1	7.76319312799761e-06	0.382699999982813	0.299	0.166	0.165907200338437	5	TSHZ1
PPP2R5C1	8.00945070511756e-06	0.266426799040255	0.939	0.816	0.171169971019067	5	PPP2R5C
YPEL3	8.29083239248895e-06	0.268354413285222	0.68	0.537	0.177183379059881	5	YPEL3
CLIC11	8.29958604602648e-06	0.291964722510955	0.959	0.861	0.177370453389632	5	CLIC1
STOM1	8.41904846070213e-06	0.340594920264405	0.531	0.374	0.179923484653665	5	STOM
TMEM50A	8.66893320732418e-06	0.278589844470881	0.755	0.627	0.185263771573725	5	TMEM50A
EHD1	8.93927248271578e-06	0.259153355148799	0.551	0.38	0.191041192228119	5	EHD1
PYCARD	9.74459130286614e-06	0.3068840048172	0.605	0.442	0.208251660733552	5	PYCARD
RAB1B	1.07100123563421e-05	0.299270627295533	0.401	0.253	0.228883674067388	5	RAB1B
TIGIT1	1.08857867899099e-05	0.411655873577487	0.374	0.217	0.232640149487165	5	TIGIT
SFT2D2	1.08867125376515e-05	0.315927567829103	0.469	0.309	0.23265993364215	5	SFT2D2
LASP1	1.11395443078659e-05	0.304302521040265	0.449	0.302	0.238063201403403	5	LASP1
GPR1741	1.15048924462828e-05	0.338355027623268	0.524	0.371	0.245871056469509	5	GPR174
LY6E1	1.18080527055964e-05	0.34835784629819	0.741	0.649	0.252349894371301	5	LY6E
GNAI2	1.19945469170826e-05	0.326683470897585	0.844	0.757	0.256335462164972	5	GNAI2
SLC9A3R13	1.20978495313264e-05	0.337230983499049	0.701	0.562	0.258543142333977	5	SLC9A3R1
UBE3A	1.30995238595521e-05	0.325068593981621	0.503	0.346	0.279949924402488	5	UBE3A
RAB8A	1.33020919348072e-05	0.299558806766955	0.531	0.383	0.284279006738764	5	RAB8A
MIDN	1.35724523239615e-05	0.3228583237684	0.483	0.315	0.29005687861538	5	MIDN
PPP2R5A	1.43193458079202e-05	0.337328532653444	0.442	0.288	0.306018739261062	5	PPP2R5A
ARID1B	1.50445802847042e-05	0.31509102260709	0.776	0.628	0.321517725264414	5	ARID1B
FDPS1	1.61645025034994e-05	0.265327907338251	0.483	0.324	0.345451583002285	5	FDPS
SET1	1.72199984617446e-05	0.32986023799441	0.878	0.808	0.368008587125944	5	SET
PLAAT42	1.75323793417562e-05	0.275127045415227	0.932	0.814	0.374684478912672	5	PLAAT4
VASP	1.7850838053116e-05	0.349592831391524	0.571	0.418	0.381490260033143	5	VASP
PREX1	1.789606214478e-05	0.305492167551419	0.544	0.397	0.382456744096093	5	PREX1
AEBP2	1.82307605391746e-05	0.314981393027301	0.361	0.222	0.3896095834827	5	AEBP2
DOK2	1.89919788908678e-05	0.394716264796254	0.653	0.515	0.405877580876736	5	DOK2
YY1	1.98997994078077e-05	0.334272817679782	0.707	0.589	0.425278613144259	5	YY1
BZW1	2.06248762463059e-05	0.328624337902838	0.66	0.542	0.440774230259803	5	BZW1
COPZ1	2.10655448500487e-05	0.261157567296996	0.456	0.296	0.450191758990392	5	COPZ1
RNF19A1	2.10753847740568e-05	0.305186000707433	0.585	0.43	0.450402048006367	5	RNF19A
MKNK2	2.17360677139697e-05	0.279538310176435	0.429	0.279	0.464521503115246	5	MKNK2
LPCAT12	2.1742914058456e-05	0.30195901088292	0.32	0.185	0.464667816343264	5	LPCAT1
GSTP12	2.24027132975174e-05	0.302242581011217	0.721	0.571	0.478768385881243	5	GSTP1
KIF21A1	2.26060246759161e-05	0.434980732376799	0.347	0.206	0.483113353349003	5	KIF21A
CARS	2.30003659465457e-05	0.32367453114435	0.299	0.172	0.491540820643628	5	CARS
SASH31	2.32164725165016e-05	0.353962592082648	0.469	0.324	0.496159234150157	5	SASH3
PPP1CB	2.41391696315542e-05	0.280437290399021	0.646	0.483	0.515878194195944	5	PPP1CB
LAIR22	2.45543228294078e-05	0.377376084076175	0.367	0.221	0.524750433187274	5	LAIR2
NFATC3	2.57992081001629e-05	0.290594235682894	0.49	0.333	0.551354876308582	5	NFATC3
RAC2	2.61308211780616e-05	0.266730942578624	0.912	0.831	0.558441779396354	5	RAC2
TMF1	2.72450924907732e-05	0.300635259231098	0.544	0.388	0.582254871620315	5	TMF1
DAZAP2	2.84182158968917e-05	0.302550503493945	0.81	0.702	0.607325691932473	5	DAZAP2
MYH9	2.91728133986207e-05	0.27241798452286	0.85	0.745	0.623452195141922	5	MYH9
SUN2	2.96833883968624e-05	0.270203886756066	0.762	0.636	0.634363693429346	5	SUN2
PRKAR1A	3.07167934802907e-05	0.309342685252202	0.469	0.323	0.656448593467293	5	PRKAR1A
AKAP13	3.23286815699684e-05	0.368227134975151	0.83	0.725	0.690896253831795	5	AKAP13
SYTL1	3.31025928610991e-05	0.305958864546594	0.585	0.425	0.707435512034548	5	SYTL1
PXN	3.3148934977139e-05	0.282306656161716	0.395	0.251	0.708425889396438	5	PXN
RECQL	3.38734856348681e-05	0.34236957216601	0.537	0.407	0.723910261502767	5	RECQL
CAT	3.59012044055821e-05	0.328684110140417	0.293	0.169	0.767244639351695	5	CAT
EIF4E3	3.74078333654333e-05	0.299065123689695	0.469	0.312	0.799442806852675	5	EIF4E3
ARHGAP26	3.74462352220219e-05	0.281378758248344	0.429	0.271	0.800263492929831	5	ARHGAP26
HSP90B1	3.85295785068332e-05	0.381023093492664	0.803	0.697	0.823415622269533	5	HSP90B1
ARHGEF3	3.89245216670388e-05	0.289498815573965	0.51	0.354	0.831855952546286	5	ARHGEF3
TMEM9B	3.8991298572561e-05	0.306265286370536	0.415	0.28	0.833283041794201	5	TMEM9B
KIF20B	4.04190743888076e-05	0.285133167787295	0.259	0.136	0.863796038763207	5	KIF20B
SCP21	4.05586949813221e-05	0.321265529326753	0.612	0.483	0.866779870445835	5	SCP2
TRIM8	4.47186221874486e-05	0.262752804613273	0.367	0.226	0.955681674767963	5	TRIM8
BTN3A1	4.65977329676127e-05	0.279960860828146	0.51	0.352	0.995840151250852	5	BTN3A1
DBI2	4.74927851858855e-05	0.265336722315695	0.83	0.693	1	5	DBI
BRD2	5.39878886212763e-05	0.300941117438707	0.599	0.441	1	5	BRD2
SLAMF61	5.46577780358974e-05	0.325453193059246	0.422	0.276	1	5	SLAMF6
HNRNPUL2	5.51219196210013e-05	0.283435248581016	0.422	0.283	1	5	HNRNPUL2
MAPRE2	5.76310439701581e-05	0.320665045645218	0.381	0.248	1	5	MAPRE2
TNFRSF1B	5.87893553157724e-05	0.298280396568671	0.585	0.427	1	5	TNFRSF1B
ZMAT2	6.01483093319235e-05	0.261110025987326	0.565	0.421	1	5	ZMAT2
SELPLG	6.51029591858081e-05	0.269022822534017	0.639	0.488	1	5	SELPLG
GIMAP41	6.59586820982949e-05	0.278947617006988	0.898	0.825	1	5	GIMAP4
EIF3A1	6.63742006096973e-05	0.27066174758717	0.741	0.602	1	5	EIF3A
UBE2B	6.77641314941886e-05	0.308514454430686	0.66	0.536	1	5	UBE2B
FBXW51	6.86930131699973e-05	0.301993038285792	0.51	0.377	1	5	FBXW5
TBC1D10C1	6.96401356070172e-05	0.272625134658629	0.741	0.637	1	5	TBC1D10C
GIGYF1	7.01373703367201e-05	0.314332306757504	0.299	0.174	1	5	GIGYF1
APLP2	7.23456838279809e-05	0.308147411716932	0.354	0.228	1	5	APLP2
CCND3	7.31631663035577e-05	0.372928915908349	0.68	0.607	1	5	CCND3
HMGN31	7.72838076382178e-05	0.387549305457743	0.51	0.384	1	5	HMGN3
NBEAL2	7.95897187753884e-05	0.31604764005988	0.259	0.142	1	5	NBEAL2
GAPDH1	9.14124669874785e-05	0.25708631929125	0.966	0.891	1	5	GAPDH
STMN1	9.41266389928016e-05	0.273592278354034	0.259	0.138	1	5	STMN1
MCRIP1	9.66643951250163e-05	0.311857326459237	0.435	0.303	1	5	MCRIP1
ADGRE5	0.000109082743501275	0.312264338812632	0.646	0.496	1	5	ADGRE5
TSC22D4	0.000109970713781433	0.310442975281282	0.544	0.404	1	5	TSC22D4
RNF166	0.000110017884304398	0.309941163662112	0.51	0.367	1	5	RNF166
CHMP4A	0.000117585671959044	0.299594744264211	0.687	0.548	1	5	CHMP4A
TLN11	0.000126560669475581	0.26476902287681	0.803	0.698	1	5	TLN1
LAIR1	0.00013171231121597	0.252333204192004	0.293	0.173	1	5	LAIR1
BSDC1	0.000137909879892204	0.304084855270952	0.374	0.248	1	5	BSDC1
SNX5	0.000140767584621093	0.29330673680507	0.429	0.297	1	5	SNX5
PPP2CA	0.000142173938400362	0.296259461123382	0.415	0.292	1	5	PPP2CA
BATF1	0.000142833572978186	0.275027213126826	0.435	0.304	1	5	BATF
KRAS2	0.000143139289305955	0.292207761578268	0.578	0.432	1	5	KRAS
RSF1	0.000148329454040985	0.29857468779994	0.592	0.472	1	5	RSF1
LYAR2	0.000150959970642589	0.331314085316105	0.687	0.529	1	5	LYAR
TAP1	0.000166924730413532	0.299883582871655	0.605	0.476	1	5	TAP1
SFPQ	0.00017467316257352	0.273449961628437	0.694	0.575	1	5	SFPQ
TPP1	0.000178785064479005	0.270374972012456	0.381	0.25	1	5	TPP1
ANXA2	0.000203611182395932	0.266928765697247	0.707	0.566	1	5	ANXA2
PRR5	0.000212374921865381	0.252365801245584	0.374	0.24	1	5	PRR5
GALNT1	0.000214351779067796	0.277554673486091	0.333	0.211	1	5	GALNT1
PDIA31	0.000217291597245489	0.300585607842476	0.714	0.632	1	5	PDIA3
GOLGB11	0.000231606801764777	0.290173068991826	0.531	0.405	1	5	GOLGB1
NCBP3	0.000231618717022121	0.286201988986567	0.374	0.246	1	5	NCBP3
DIAPH1	0.000233211507228468	0.315365829917341	0.694	0.567	1	5	DIAPH1
SUPT4H1	0.000235187052305731	0.282939002213525	0.497	0.376	1	5	SUPT4H1
MAPK11	0.000235779036801426	0.251082127677826	0.531	0.39	1	5	MAPK1
SRSF3	0.000237424193262902	0.268398195643729	0.83	0.749	1	5	SRSF3
TAOK3	0.000239938234880136	0.251013385079381	0.66	0.534	1	5	TAOK3
KPNA6	0.000241813906617111	0.26739727458407	0.361	0.235	1	5	KPNA6
CNOT6L	0.000248047109582064	0.276427935512698	0.653	0.523	1	5	CNOT6L
ARHGEF1	0.000269672841450111	0.306398994789139	0.646	0.569	1	5	ARHGEF1
VAMP51	0.000274267474154927	0.286959154036432	0.565	0.421	1	5	VAMP5
CALM2	0.000287918615790505	0.251942896631647	0.905	0.844	1	5	CALM2
TPGS1	0.000292546798637021	0.275260491872237	0.367	0.248	1	5	TPGS1
HCLS1	0.000292697314677307	0.341213602557849	0.789	0.69	1	5	HCLS1
FUT11	0.000312429372971995	0.251862186980358	0.279	0.167	1	5	FUT11
APOL6	0.000316904604322385	0.302093832369466	0.619	0.495	1	5	APOL6
ARID1A	0.00031716545961221	0.359907121107359	0.558	0.463	1	5	ARID1A
MAT2B	0.000326710281321008	0.316773247176787	0.551	0.428	1	5	MAT2B
DNAJC8	0.000342280994514885	0.273966323305392	0.728	0.615	1	5	DNAJC8
SMARCC1	0.000349063944616675	0.282005371392474	0.415	0.29	1	5	SMARCC1
MRPS6	0.000371707779332756	0.316642377645547	0.503	0.384	1	5	MRPS6
BAZ1B1	0.000372345593899718	0.270391541539301	0.49	0.348	1	5	BAZ1B
LRRFIP1	0.000372455442084398	0.2832677334456	0.864	0.781	1	5	LRRFIP1
PCSK7	0.000383694742491134	0.262629583730755	0.735	0.66	1	5	PCSK7
RASAL3	0.000387120236845214	0.277968600035719	0.558	0.424	1	5	RASAL3
RRBP1	0.000391872096344013	0.254675112563994	0.374	0.243	1	5	RRBP1
FKBP8	0.000392098416908939	0.261218077116733	0.551	0.438	1	5	FKBP8
CNPY3	0.0003958666583129	0.266939572446044	0.408	0.287	1	5	CNPY3
TAX1BP1	0.000410759610224089	0.285943580484388	0.701	0.596	1	5	TAX1BP1
JMJD6	0.000412833315817441	0.250808422062078	0.259	0.155	1	5	JMJD6
CDC42EP31	0.000420760203263397	0.265377280322727	0.578	0.45	1	5	CDC42EP3
ATF7IP	0.00044800379676237	0.315656220927762	0.605	0.524	1	5	ATF7IP
HECTD1	0.000494423789560631	0.263340265063453	0.408	0.289	1	5	HECTD1
MEAF6	0.000520926706673899	0.259536179813529	0.551	0.429	1	5	MEAF6
VAMP8	0.000546852910631568	0.256756084506822	0.796	0.695	1	5	VAMP8
TERF1	0.000579489436398946	0.278136163048126	0.442	0.327	1	5	TERF1
IDS	0.000581830014291826	0.29862138329723	0.646	0.551	1	5	IDS
HSPA5	0.000596661464522224	0.284439190541823	0.639	0.504	1	5	HSPA5
THOC7	0.000619367206188206	0.26860234883541	0.49	0.371	1	5	THOC7
COX8A	0.000626782506373231	0.267617436991069	0.823	0.687	1	5	COX8A
TRPV2	0.000633396835289922	0.272021738066028	0.354	0.242	1	5	TRPV2
NDUFB10	0.00063416389928468	0.283400018932906	0.707	0.599	1	5	NDUFB10
CMC11	0.000644187847575532	0.28907222081097	0.544	0.395	1	5	CMC1
CD164	0.000671565694506365	0.252299963411151	0.694	0.564	1	5	CD164
ZBTB44	0.000707397786068043	0.265427102772121	0.463	0.351	1	5	ZBTB44
EZR1	0.000716902176539715	0.253570947523862	0.687	0.553	1	5	EZR
C9orf78	0.00074157859603936	0.284528244125474	0.748	0.62	1	5	C9orf78
AC245297.31	0.000748410778205852	0.259315740980596	0.667	0.585	1	5	AC245297.3
BPTF	0.00077688393781158	0.280527646142973	0.694	0.61	1	5	BPTF
SERINC3	0.000799784479287771	0.27568003877516	0.449	0.338	1	5	SERINC3
VPS36	0.000813237084666127	0.303196486425495	0.51	0.402	1	5	VPS36
TAP2	0.00084998682897324	0.282583262142863	0.361	0.249	1	5	TAP2
ZBTB382	0.000858571262895288	0.351787965541406	0.639	0.535	1	5	ZBTB38
CHD41	0.000868760009133242	0.276523199739166	0.571	0.444	1	5	CHD4
PTPN222	0.000871816202034945	0.284909219661546	0.524	0.391	1	5	PTPN22
TSPAN3	0.000908140876499548	0.284629887719596	0.32	0.215	1	5	TSPAN3
KLRG12	0.000961737269968461	0.270726790189347	0.776	0.61	1	5	KLRG1
PPP2R2B1	0.00101585639531024	0.280965591863515	0.286	0.181	1	5	PPP2R2B
ATP5F1B	0.00105298045185314	0.264029970988263	0.633	0.534	1	5	ATP5F1B
PSMC3	0.00110273839612895	0.27765551369083	0.401	0.298	1	5	PSMC3
ATXN1	0.00113131586721385	0.255777475124106	0.469	0.356	1	5	ATXN1
SELENOT	0.00116466388367035	0.26064298203115	0.565	0.445	1	5	SELENOT
RAD50	0.00117278851350697	0.253672008410426	0.449	0.332	1	5	RAD50
YWHAQ2	0.0011858281794445	0.250932617963467	0.667	0.559	1	5	YWHAQ
RAB8B1	0.00120502237588198	0.289171078977879	0.483	0.379	1	5	RAB8B
AKIRIN2	0.00123812029293491	0.260952226791395	0.347	0.239	1	5	AKIRIN2
NFATC2IP	0.00125557658430447	0.296954855884931	0.469	0.37	1	5	NFATC2IP
CAPZA1	0.00127710131581691	0.282263842234204	0.694	0.62	1	5	CAPZA1
RALGDS	0.00132460358205043	0.253031166712497	0.354	0.247	1	5	RALGDS
SKAP1	0.00137757890854361	0.253984969733393	0.714	0.624	1	5	SKAP1
ZYX	0.00140080232004656	0.287961596499694	0.415	0.313	1	5	ZYX
PGP	0.00141908632424866	0.280921277437601	0.408	0.309	1	5	PGP
PLAC8	0.00152593592632017	0.367418466214767	0.619	0.523	1	5	PLAC8
LCK	0.00160001931276595	0.258788108575164	0.803	0.74	1	5	LCK
STXBP3	0.00171847010877855	0.282752779090134	0.354	0.257	1	5	STXBP3
TOB11	0.00177333526235211	0.256295378446288	0.435	0.332	1	5	TOB1
COA6	0.0017814441827485	0.261398399003643	0.395	0.29	1	5	COA6
SH3KBP1	0.00189360102960911	0.258414679110209	0.687	0.597	1	5	SH3KBP1
CTSD1	0.00194670467980532	0.252043467724572	0.476	0.365	1	5	CTSD
THRAP3	0.00195774915587746	0.289452185779501	0.707	0.617	1	5	THRAP3
GTF2H5	0.0021092543339698	0.26803614776638	0.361	0.257	1	5	GTF2H5
RNF167	0.0023181201584449	0.26381001266891	0.49	0.397	1	5	RNF167
GGA1	0.00234860954428314	0.292504008372112	0.374	0.279	1	5	GGA1
HCG18	0.00242353812771696	0.339905196774438	0.469	0.39	1	5	HCG18
PPP1R12A	0.00268449231372638	0.27393891767207	0.687	0.637	1	5	PPP1R12A
CD841	0.00277215136481822	0.250195383523409	0.585	0.483	1	5	CD84
ARL6IP51	0.00338936306128955	0.255772081552917	0.939	0.872	1	5	ARL6IP5
UBN1	0.00352368497893259	0.331622529779761	0.374	0.28	1	5	UBN1
PRDM11	0.00378377150500715	0.257637186897423	0.531	0.424	1	5	PRDM1
UBE2M	0.00382237366694578	0.280915824558557	0.408	0.316	1	5	UBE2M
EIF4E2	0.00468526949038654	0.270776148820652	0.367	0.275	1	5	EIF4E2
CDKN2D	0.00484207157585016	0.272715724969471	0.537	0.456	1	5	CDKN2D
HIPK1	0.00531508593131459	0.265137259756505	0.388	0.3	1	5	HIPK1
PRPF40A	0.00553522906579192	0.268944030179226	0.626	0.551	1	5	PRPF40A
WDR1	0.0060110072215088	0.263996746064768	0.544	0.452	1	5	WDR1
SERPINB9	0.00704783661854201	0.274951962648437	0.367	0.287	1	5	SERPINB9
FAM120A	0.00898314281356016	0.266802055079299	0.435	0.351	1	5	FAM120A
C5orf24	0.00936117043125008	0.257736293679566	0.32	0.235	1	5	C5orf24
PSMD12	0.00987787049424229	0.255579997163415	0.374	0.279	1	5	PSMD12
TSHZ2	2.20303066159521e-67	1.08701162741385	0.533	0.07	4.70809682689512e-63	6	TSHZ2
RPS3A2	3.13613354784016e-65	0.91015521457284	1	0.969	6.70223100508921e-61	6	RPS3A
CCR7	4.57636040065746e-65	1.24372257998386	0.708	0.151	9.78013981224506e-61	6	CCR7
RPL92	1.36467724918499e-61	0.955100682309915	1	0.963	2.91645174923323e-57	6	RPL9
RPL232	1.31801470521799e-60	1.15292276924614	1	0.929	2.81672922652137e-56	6	RPL23
FHIT	4.26300623608391e-59	0.788396743782675	0.394	0.04	9.11047062713493e-55	6	FHIT
RPS62	6.85219328213229e-59	0.881326603619386	1	0.97	1.46438222632449e-54	6	RPS6
MAL2	4.71783996637884e-56	1.08410546258458	0.737	0.174	1.00824957921482e-51	6	MAL
RPS131	5.68686622071984e-56	0.839832910177834	1	0.959	1.21534018003004e-51	6	RPS13
RPS162	1.54447808014696e-55	0.808859969534005	1	0.969	3.30070410508207e-51	6	RPS16
RPL211	1.25966302094189e-54	0.748534541493199	1	0.973	2.69202584205492e-50	6	RPL21
LEF11	2.07744456981721e-53	1.17134643201206	0.796	0.241	4.43970679015635e-49	6	LEF1
RPL72	2.61252564189549e-53	0.942139744936394	1	0.937	5.58322854929484e-49	6	RPL7
RPLP21	2.62702662581566e-52	0.666229722729228	1	0.974	5.61421860203065e-48	6	RPLP2
RPS112	3.18327020675685e-52	0.859429136328715	1	0.958	6.80296675886006e-48	6	RPS11
RPL321	8.08256038978019e-52	0.700502093008811	1	0.974	1.72732398089992e-47	6	RPL32
RPL301	1.02207679735419e-51	0.619614894489315	1	0.978	2.18428032362565e-47	6	RPL30
RPS231	1.65570888409353e-51	0.667349755697127	1	0.974	3.53841545619627e-47	6	RPS23
TPT12	5.16173532957387e-51	0.756988066941261	1	0.974	1.10311445728323e-46	6	TPT1
RPS202	2.58224092337903e-49	0.848370007718979	1	0.955	5.51850707735332e-45	6	RPS20
RPL51	7.81439990522522e-47	0.672459787906504	1	0.967	1.67001540374568e-42	6	RPL5
RPL111	1.17104743561384e-46	0.614402424533561	1	0.982	2.50264547465033e-42	6	RPL11
IL6ST	1.72165032553572e-46	1.07077073558641	0.679	0.19	3.67933891070239e-42	6	IL6ST
RPL341	1.7673853828281e-46	0.620811314543831	1	0.975	3.77707930164193e-42	6	RPL34
RPS251	7.38447414248959e-46	0.619340466191417	1	0.968	1.57813596899145e-41	6	RPS25
RPS51	1.75952286411109e-45	0.763057667678098	1	0.95	3.7602763128918e-41	6	RPS5
RPS81	6.46093524523082e-45	0.682592170776604	1	0.973	1.38076647125828e-40	6	RPS8
RPL382	1.47691405796117e-43	0.723775137968097	1	0.956	3.15631303326881e-39	6	RPL38
RPS102	2.05178647847846e-43	0.750386092487492	1	0.959	4.38487288315633e-39	6	RPS10
RPS121	2.28092081165248e-43	0.624704352730074	1	0.971	4.87455586658251e-39	6	RPS12
EEF1A12	4.13174128683004e-43	0.652894956720409	1	0.99	8.82994430408449e-39	6	EEF1A1
RPS141	9.37173417180891e-42	0.546937524161412	1	0.982	2.00283330985728e-37	6	RPS14
RPL272	2.8305508006978e-41	0.70548286284895	1	0.953	6.04917011617126e-37	6	RPL27
RPL131	4.76393084891316e-41	0.572382618042456	1	0.985	1.01809966172123e-36	6	RPL13
RPL221	7.96049746025703e-41	0.714977137404682	1	0.959	1.70123791223153e-36	6	RPL22
RPL371	2.68766644564649e-40	0.595224781529926	1	0.975	5.7438119609911e-36	6	RPL37
SELL	3.3502781510992e-40	1.05143131736181	0.891	0.368	7.15987943671411e-36	6	SELL
TCF72	7.32123784953076e-40	1.07941355786097	0.927	0.488	1.56462174082322e-35	6	TCF7
RPL312	1.6968925011802e-39	0.74304740942556	1	0.934	3.62642896427221e-35	6	RPL31
RPL391	2.05977021678611e-39	0.540968741941525	1	0.976	4.4019349302936e-35	6	RPL39
EEF1B22	7.79760606221979e-39	0.811954498012636	1	0.935	1.66642639155699e-34	6	EEF1B2
RPL27A2	9.75023340071251e-39	0.619131011108904	1	0.966	2.08372238006627e-34	6	RPL27A
EEF1G2	1.01187099852105e-37	0.775496626279705	1	0.932	2.16246951093934e-33	6	EEF1G
RPL191	2.41804600056508e-37	0.529631727515262	1	0.975	5.16760610780763e-33	6	RPL19
RPS263	7.97991009851699e-37	0.926978364390872	1	0.942	1.70538658715407e-32	6	RPS26
RPS172	1.71718668070218e-36	0.813576948018571	0.993	0.916	3.66979965532864e-32	6	RPS17
RPL181	1.95714481983131e-36	0.569715206284795	1	0.972	4.1826141944615e-32	6	RPL18
SESN3	9.72066449070368e-36	0.958363938644031	0.642	0.197	2.07740320830828e-31	6	SESN3
RPL13A2	2.64849792890948e-35	0.561843032533149	1	0.977	5.66010492387244e-31	6	RPL13A
RPL241	9.4382250154147e-35	0.593025782739768	1	0.959	2.01704306804428e-30	6	RPL24
GAS52	1.20538334660325e-34	0.897144006198054	0.993	0.757	2.57602475002581e-30	6	GAS5
CHRM3-AS2	8.98741159426607e-34	0.740805022288723	0.467	0.109	1.9206997318106e-29	6	CHRM3-AS2
RPL10A1	2.7871658770145e-33	0.575197614141436	0.993	0.964	5.95645219576769e-29	6	RPL10A
RPS271	3.2661290493697e-33	0.457251500118681	1	0.985	6.98004439140799e-29	6	RPS27
RPS27A1	9.27961981155006e-33	0.460920246782996	1	0.983	1.98314754992636e-28	6	RPS27A
RPL43	3.2701017584779e-32	0.68451023876154	1	0.926	6.98853446804313e-28	6	RPL4
TRABD2A1	4.99095002549639e-32	0.836095979493641	0.606	0.195	1.06661592994883e-27	6	TRABD2A
RPL35A1	8.08518655879583e-32	0.513158854051077	1	0.965	1.72788521948026e-27	6	RPL35A
NPM11	1.69195105463225e-31	0.751635712863224	0.985	0.898	3.61586859885458e-27	6	NPM1
RPL23A2	1.88346689266301e-31	0.527726185241396	1	0.961	4.02515709631012e-27	6	RPL23A
RPS4Y13	2.23365750230481e-31	1.04874525680525	0.927	0.441	4.77354944817561e-27	6	RPS4Y1
TXK	1.1057674289311e-30	0.628427440319373	0.431	0.1	2.36313557236865e-26	6	TXK
EIF3E2	2.70754805835743e-30	0.845468930864228	0.985	0.775	5.78630095551567e-26	6	EIF3E
PRKCQ-AS12	4.77541831773022e-30	0.988423308920161	0.832	0.42	1.02055464868212e-25	6	PRKCQ-AS1
RPS291	5.88174068162241e-30	0.457088897149458	1	0.975	1.25698680106952e-25	6	RPS29
LDHB2	7.47090268196137e-30	0.854995696360878	0.985	0.755	1.59660661216197e-25	6	LDHB
RPS15A1	8.19004925054084e-30	0.414101345364094	1	0.97	1.75029542533308e-25	6	RPS15A
ACTN1	1.89165359497448e-29	0.538583743529419	0.387	0.082	4.04265289781996e-25	6	ACTN1
RPL361	2.3858630979699e-29	0.497232037162786	1	0.966	5.09882802667148e-25	6	RPL36
SNHG292	3.81250378332977e-29	0.875776600862782	0.978	0.756	8.14770183535405e-25	6	SNHG29
RPL101	4.56506045080889e-28	0.451173507965346	1	0.985	9.75599068942369e-24	6	RPL10
AC005842.1	7.57811812324072e-28	0.530752650756615	0.321	0.061	1.61951962411777e-23	6	AC005842.1
RPL33	8.21597682262803e-28	0.471510501501939	1	0.976	1.75583640676384e-23	6	RPL3
FAM153CP1	1.15085327831734e-27	0.655573940524147	0.416	0.103	2.45948854109199e-23	6	FAM153CP
NOSIP2	3.59379734248772e-27	0.779571769727584	0.905	0.488	7.6803043006305e-23	6	NOSIP
RPS211	4.00936348075819e-27	0.430820542366797	1	0.982	8.56841069472833e-23	6	RPS21
SARAF2	7.32985773928517e-27	0.744709919893833	0.971	0.798	1.56646389746263e-22	6	SARAF
RPL37A1	7.35178582317253e-27	0.463764020427736	0.993	0.979	1.5711501482702e-22	6	RPL37A
RPS281	9.08393030196066e-27	0.429940200145382	0.993	0.973	1.94132674483201e-22	6	RPS28
RCAN32	1.13904112207413e-26	0.797063215258407	0.796	0.358	2.43424478198462e-22	6	RCAN3
RPL121	1.66451518374983e-26	0.498328062996483	1	0.969	3.55723539919176e-22	6	RPL12
PRKCA1	6.6494732824558e-26	0.675881694259816	0.606	0.228	1.42105893519363e-21	6	PRKCA
UBA521	7.56333987498183e-26	0.51103068646278	1	0.961	1.61636136468237e-21	6	UBA52
PABPC11	8.82277198007516e-26	0.770963154603182	1	0.868	1.88551459986186e-21	6	PABPC1
BEX3	1.2529112612878e-25	0.482110321241204	0.255	0.042	2.67759665649816e-21	6	BEX3
RPL151	1.37138532409438e-25	0.466444680381517	1	0.967	2.93078757612211e-21	6	RPL15
RPLP11	2.605729027114e-25	0.508054886981953	1	0.984	5.56870350384532e-21	6	RPLP1
RPL291	4.49473526696373e-25	0.45261480092701	1	0.969	9.60569873902818e-21	6	RPL29
RPS91	6.14704909821954e-25	0.476613420285164	1	0.971	1.3136858627805e-20	6	RPS9
CD27	1.09294490655575e-24	0.720392400942217	0.737	0.327	2.33573255980029e-20	6	CD27
RPS22	1.53347356205858e-23	0.416827818686038	1	0.984	3.27718634947539e-19	6	RPS2
NACA1	4.8335008377654e-23	0.468232968069424	1	0.956	1.03296746403884e-18	6	NACA
RPL18A1	6.12215421068412e-23	0.439266785418813	1	0.97	1.3083655763653e-18	6	RPL18A
SATB12	1.78915306789046e-22	0.771227974912473	0.73	0.348	3.8235990213887e-18	6	SATB1
CMTM81	2.15442654841218e-22	0.427588513120095	0.314	0.071	4.60422497661166e-18	6	CMTM8
LINC00402	2.61116745897191e-22	0.477148503077849	0.299	0.065	5.58032597656887e-18	6	LINC00402
SNHG322	6.55289679733862e-22	0.834465143167094	0.774	0.449	1.40041957455924e-17	6	SNHG32
SNHG52	2.06008677909162e-21	0.827930310021551	0.898	0.619	4.40261145559671e-17	6	SNHG5
TOMM72	2.35244111563291e-21	0.565841253597965	0.978	0.936	5.0274019082191e-17	6	TOMM7
MAML2	5.38248560126496e-21	0.624657524523078	0.628	0.27	1.15029099784633e-16	6	MAML2
LTB2	3.88110189384689e-20	0.694375176244043	0.993	0.702	8.29430285734019e-16	6	LTB
RPS31	4.86805136284249e-20	0.355280380769633	1	0.976	1.04035125675307e-15	6	RPS3
RPL411	4.90885766374972e-20	0.338734190922649	1	0.987	1.04907197131995e-15	6	RPL41
RPL171	2.01501767044871e-19	0.378146625379298	1	0.975	4.30629426351594e-15	6	RPL17
RPSA1	1.41872738254405e-18	0.410723699485197	1	0.97	3.0319622892349e-14	6	RPSA
RPL81	2.41170973295625e-18	0.411102172754721	1	0.97	5.15406487030081e-14	6	RPL8
SLC40A1	3.01745976999971e-18	0.559437059965488	0.292	0.076	6.44861327446638e-14	6	SLC40A1
AIF1	5.61917977429749e-18	0.450409545382287	0.314	0.08	1.20087490956512e-13	6	AIF1
PDE3B	5.71728241263367e-18	0.661416229921561	0.613	0.274	1.22184042440394e-13	6	PDE3B
RPL141	2.49886802624961e-17	0.364220712934221	1	0.973	5.34033085889805e-13	6	RPL14
FOXP11	3.90932340785799e-17	0.657711899008278	0.927	0.657	8.35461505493332e-13	6	FOXP1
LDLRAP11	7.29787423504238e-17	0.533178524811083	0.518	0.215	1.55962870277091e-12	6	LDLRAP1
RPL281	1.06345955376411e-16	0.287454640907003	1	0.979	2.27271941234927e-12	6	RPL28
LINC01550	2.41712082698517e-16	0.468133922639152	0.423	0.157	5.16562891935001e-12	6	LINC01550
RPS71	3.88523835372745e-16	0.335313257965847	1	0.975	8.30314288575094e-12	6	RPS7
TMEM1232	3.97205576342377e-16	0.653944186161507	0.803	0.529	8.48868037201294e-12	6	TMEM123
SERINC51	5.17948832485438e-16	0.535691961551086	0.599	0.273	1.10690844990463e-11	6	SERINC5
RPS151	8.22369811256641e-16	0.311719743060158	1	0.977	1.75748652363657e-11	6	RPS15
RACK11	1.27767714119502e-15	0.408414194476033	1	0.959	2.73052381844788e-11	6	RACK1
NAP1L12	1.4485346270591e-15	0.62189126362376	0.934	0.753	3.095663351488e-11	6	NAP1L1
NUCB21	1.48369410749186e-15	0.551584584574326	0.708	0.379	3.17080267712085e-11	6	NUCB2
SPINT2	1.79889595097546e-15	0.359259526933502	0.314	0.096	3.84442053682967e-11	6	SPINT2
RPL61	2.40883234466704e-15	0.34440558919942	0.993	0.972	5.14791560378793e-11	6	RPL6
RPL7A1	2.8682537816916e-15	0.317012270498462	1	0.969	6.12974515685312e-11	6	RPL7A
RETREG1	2.94752818209859e-15	0.419321963166707	0.314	0.097	6.29916247796289e-11	6	RETREG1
LEPROTL1	3.66525149230375e-15	0.63413926718381	0.854	0.576	7.83300896420235e-11	6	LEPROTL1
RGS10	4.80658833724487e-15	0.609153787111222	0.803	0.546	1.0272159935526e-10	6	RGS10
EEF22	5.78349406377383e-15	0.487788572101211	0.993	0.857	1.23599051636911e-10	6	EEF2
RPL36A1	8.72055162023447e-15	0.41218393971968	1	0.952	1.86366908676031e-10	6	RPL36A
RPL261	1.19067884411578e-14	0.307860338895446	1	0.967	2.54459975775984e-10	6	RPL26
TMEM204	1.75829934140642e-14	0.383375096231181	0.365	0.13	3.75766152251966e-10	6	TMEM204
SUSD31	3.54131443557073e-13	0.436197937619353	0.438	0.187	7.56814308025821e-09	6	SUSD3
LRRC75A	4.21928385251303e-13	0.492599310461825	0.394	0.161	9.0170315212056e-09	6	LRRC75A
EIF1AY1	5.8121225306217e-13	0.388354445219423	0.372	0.136	1.24210870601916e-08	6	EIF1AY
BACH2	4.50260128218715e-12	0.41638942274551	0.292	0.101	9.62250920016215e-08	6	BACH2
RPS181	6.94444286230092e-12	0.317352497091346	0.993	0.983	1.48409688410233e-07	6	RPS18
RPLP02	1.96537538089418e-11	0.348348641344534	1	0.952	4.20020372650896e-07	6	RPLP0
PIK3IP1	2.05214184841722e-11	0.519990696780492	0.715	0.451	4.38563234425245e-07	6	PIK3IP1
ITGA61	2.21256383527583e-11	0.447018710397779	0.416	0.186	4.72847017236798e-07	6	ITGA6
HNRNPA12	2.47875075623901e-11	0.432055012014641	0.985	0.887	5.2973382411584e-07	6	HNRNPA1
FAM102A2	2.88537821015329e-11	0.427178622677355	0.54	0.286	6.16634177291859e-07	6	FAM102A
RPS4X1	3.31692057141993e-11	0.309646735585135	1	0.976	7.08859095318153e-07	6	RPS4X
SH3YL1	5.30864739606024e-11	0.359996477971888	0.416	0.181	1.13451103501203e-06	6	SH3YL1
SNHG81	2.09098028223006e-10	0.504703920452813	0.73	0.502	4.46863396115386e-06	6	SNHG8
RGCC1	6.98021897122431e-10	0.401725152682669	0.482	0.244	1.49174259634035e-05	6	RGCC
C1orf162	1.12027670382786e-09	0.413440526518828	0.511	0.264	2.39414334375052e-05	6	C1orf162
MARCKSL1	1.94363363601444e-09	0.326798628372761	0.336	0.146	4.15373944352646e-05	6	MARCKSL1
ABLIM1	1.99317184834778e-09	0.467223430592302	0.489	0.271	4.25960755710404e-05	6	ABLIM1
PVT11	2.1962482579264e-09	0.383054680789457	0.387	0.185	4.69360215201451e-05	6	PVT1
NSA2	2.23301030303445e-09	0.516795566411985	0.854	0.695	4.77216631861493e-05	6	NSA2
NOP532	2.56532565375867e-09	0.405090679663783	0.985	0.858	5.48235745464766e-05	6	NOP53
SNHG7	2.73933282270814e-09	0.390407157694105	0.562	0.322	5.85422817540957e-05	6	SNHG7
IL6R1	3.95503912580319e-09	0.295111063071312	0.343	0.152	8.45231411575399e-05	6	IL6R
RAPGEF61	4.98947333578244e-09	0.311860645540101	0.628	0.364	0.000106630034659007	6	RAPGEF6
CNST	5.01709628878076e-09	0.291905467736684	0.358	0.161	0.000107220364787534	6	CNST
BCL11B	5.40839906880167e-09	0.312507647162763	0.985	0.884	0.00011558289649936	6	BCL11B
FKBP51	6.18382964392156e-09	0.442460646134036	0.511	0.3	0.000132154623320248	6	FKBP5
FYB11	6.31839112368402e-09	0.399477833152464	0.985	0.907	0.000135030336704251	6	FYB1
CLN5	6.45733399175181e-09	0.330224861607398	0.321	0.141	0.000137999684737728	6	CLN5
TESPA12	6.87630629086142e-09	0.443172939603785	0.474	0.261	0.000146953541741999	6	TESPA1
SNHG141	6.87925191027849e-09	0.373639123224661	0.693	0.43	0.000147016492574561	6	SNHG14
ST131	7.09334273339323e-09	0.442084151358949	0.766	0.543	0.000151591827555347	6	ST13
ABRAXAS1	7.46682367250067e-09	0.318435461164427	0.314	0.136	0.000159573488705012	6	ABRAXAS1
HIPK2	7.99901094260328e-09	0.369057145949337	0.299	0.125	0.000170946862854375	6	HIPK2
ZBTB251	8.11315008909575e-09	0.36765441805389	0.474	0.255	0.000173386130554065	6	ZBTB25
IPCEF1	1.0879871918694e-08	0.415275268408345	0.533	0.306	0.000232513742774409	6	IPCEF1
COX7C1	1.66326744826359e-08	0.314346043601303	0.993	0.917	0.000355456886368412	6	COX7C
TIAM11	1.82131112062839e-08	0.367192175238306	0.285	0.122	0.000389232399589494	6	TIAM1
ESD	1.87025239749292e-08	0.357573051528236	0.474	0.263	0.000399691639868212	6	ESD
RNF157	1.88995954784033e-08	0.252717389321846	0.285	0.118	0.000403903254968957	6	RNF157
CD55	2.04409462235708e-08	0.462739852297314	0.365	0.184	0.000436843461743932	6	CD55
INPP4B1	2.32802079229854e-08	0.389635797002898	0.642	0.419	0.000497521323522122	6	INPP4B
CHMP7	3.4167469231604e-08	0.33651811786508	0.365	0.181	0.000730192984948608	6	CHMP7
SPTBN11	4.35616093912013e-08	0.305396532558765	0.547	0.324	0.000930955154299363	6	SPTBN1
THOC3	4.60383904431181e-08	0.372278168451766	0.336	0.168	0.000983886442159878	6	THOC3
PDK1	4.99247433874274e-08	0.281221062909032	0.263	0.106	0.00106694169093271	6	PDK1
CYLD	6.11184924366917e-08	0.418921506236753	0.759	0.551	0.00130616330186454	6	CYLD
MCUB	6.81487956475176e-08	0.323272929332674	0.642	0.407	0.0014564079117831	6	MCUB
NFKBIZ	8.46478774080343e-08	0.289564991457006	0.38	0.187	0.0018090097880871	6	NFKBIZ
CCNI1	8.88401730209739e-08	0.427506212610369	0.942	0.814	0.00189860333763123	6	CCNI
OXNAD1	9.09901237954335e-08	0.375033765927076	0.569	0.344	0.00194454993563221	6	OXNAD1
UQCRB	1.06522451327703e-07	0.307570928829853	0.985	0.904	0.00227649130732433	6	UQCRB
CD7	1.20399731069969e-07	0.349132588526335	0.781	0.511	0.00257306265269632	6	CD7
PFDN51	1.20810891371059e-07	0.272229756398581	1	0.943	0.00258184955949091	6	PFDN5
CHCHD10	1.36937342825742e-07	0.37241508283307	0.613	0.387	0.00292648795352894	6	CHCHD10
ITPKB	1.57184436372556e-07	0.341880548361781	0.409	0.221	0.0033591885897179	6	ITPKB
MLLT3	2.10001717309784e-07	0.317101002941414	0.401	0.217	0.00448794670062739	6	MLLT3
CD481	2.26201763888631e-07	0.306589870190793	0.985	0.906	0.00483415789606394	6	CD48
BCL21	3.19335951081386e-07	0.449652520433817	0.657	0.462	0.00682452861056031	6	BCL2
EIF3L1	6.55044019744611e-07	0.405235244279587	0.693	0.513	0.0139989457459621	6	EIF3L
DNMT3A	8.05179139607373e-07	0.257215438921938	0.277	0.129	0.0172074833925492	6	DNMT3A
PABPC4	8.18194460097542e-07	0.364354788382789	0.438	0.258	0.0174856338067446	6	PABPC4
EIF4B1	8.65621948051454e-07	0.346198407586636	0.869	0.697	0.0184992066518076	6	EIF4B
ATM	8.81487412729103e-07	0.272304895232347	0.891	0.759	0.0188382674974337	6	ATM
DGKA1	1.07158695444326e-06	0.325756458111081	0.518	0.324	0.022900884803407	6	DGKA
C12orf571	1.17185384440693e-06	0.348662980002674	0.934	0.787	0.0250436885088205	6	C12orf57
TTC31	1.17619662821417e-06	0.38215779608272	0.73	0.529	0.025136498141565	6	TTC3
COX4I1	1.1795623373223e-06	0.283927210361015	0.993	0.926	0.0252084267109149	6	COX4I1
USP9Y2	1.20489171482266e-06	0.251040952172427	0.38	0.192	0.025749740837475	6	USP9Y
TRAT11	1.35780656348222e-06	0.374370208450261	0.584	0.404	0.0290176840681786	6	TRAT1
TMEM106B	2.71763794738595e-06	0.302507084390544	0.438	0.26	0.0580786405735851	6	TMEM106B
STK17B1	2.82555377354305e-06	0.341245619047232	0.891	0.719	0.0603849096943885	6	STK17B
U2AF1L4	2.84205155319372e-06	0.251208398631866	0.27	0.129	0.060737483743303	6	U2AF1L4
CBX5	3.17566746827566e-06	0.252570095255721	0.46	0.27	0.0678671894645192	6	CBX5
EIF3H1	4.9821392248908e-06	0.338090686007698	0.869	0.675	0.106473297375141	6	EIF3H
CLUAP1	5.90248558918725e-06	0.318150565083723	0.27	0.133	0.126142019526521	6	CLUAP1
ALKBH7	9.03188744914115e-06	0.294180117903916	0.569	0.373	0.193020466675595	6	ALKBH7
ARHGAP51	9.15328837491671e-06	0.281129399463329	0.321	0.175	0.195614925860345	6	ARHGAP5
FCMR	9.53785595835917e-06	0.302873848977288	0.65	0.43	0.203833519686094	6	FCMR
GCC2	1.18168890317861e-05	0.305976545003452	0.839	0.686	0.2525387354983	6	GCC2
TLK1	1.38358142661429e-05	0.338888274854421	0.54	0.37	0.29568518668174	6	TLK1
EIF2S3	1.40387584055209e-05	0.307761686661424	0.781	0.568	0.300022305884387	6	EIF2S3
SERP11	1.75266964695378e-05	0.265950454119929	0.876	0.702	0.374563030250491	6	SERP1
TRDMT1	2.12360728797723e-05	0.253815053956432	0.299	0.16	0.453836113513614	6	TRDMT1
MYC2	2.22543769563229e-05	0.271072411430385	0.343	0.196	0.475598289933576	6	MYC
RSL1D11	2.34819038638732e-05	0.37007645246548	0.606	0.468	0.501831767474834	6	RSL1D1
SNHG62	2.42254490286458e-05	0.301941283684889	0.942	0.793	0.517722071191189	6	SNHG6
PIM2	3.58357428401474e-05	0.270117268429656	0.343	0.201	0.765845660236789	6	PIM2
SERPINB91	6.09586791587141e-05	0.278066691576834	0.438	0.281	1	6	SERPINB9
CD42	6.43859156477373e-05	0.280721228162335	0.431	0.282	1	6	CD4
ANP32B	6.44040808433788e-05	0.291208918242828	0.854	0.715	1	6	ANP32B
FBL	7.18937321826514e-05	0.322802494475115	0.628	0.468	1	6	FBL
CAMK41	8.62331273732759e-05	0.27503942131708	0.569	0.396	1	6	CAMK4
ZFAS11	0.000122568589666248	0.258957576300512	0.927	0.786	1	6	ZFAS1
NDFIP1	0.000171811696234167	0.254208871897058	0.635	0.503	1	6	NDFIP1
MAP3K11	0.000177814316945245	0.337500366570749	0.394	0.257	1	6	MAP3K1
RNASET21	0.000231464890498225	0.257985576747212	0.737	0.577	1	6	RNASET2
EIF3F1	0.000275076120584334	0.254640538120814	0.898	0.739	1	6	EIF3F
TRIB2	0.000346423021328102	0.252311645081648	0.292	0.174	1	6	TRIB2
EPB41L4A-AS1	0.000407756267422719	0.294767509525803	0.445	0.316	1	6	EPB41L4A-AS1
TMEM161B-AS1	0.00143020888900025	0.363657423160302	0.394	0.289	1	6	TMEM161B-AS1
PSIP1	0.0014831148122059	0.270846069252188	0.737	0.586	1	6	PSIP1
MT-CO3	1.19361443782616e-55	1.52002907792457	1	0.999	2.55087341507829e-51	7	MT-CO3
MT-CO1	7.22145600563491e-55	1.43437422977175	1	0.999	1.54329736296424e-50	7	MT-CO1
MT-ATP6	9.78694174558219e-54	1.48880026450824	1	0.998	2.09156732044837e-49	7	MT-ATP6
MT-ND3	9.98546610386029e-51	1.33095648146583	0.991	0.999	2.13399396105598e-46	7	MT-ND3
MT-CO2	1.1335011619875e-50	1.36175662380639	1	0.999	2.42240533328348e-46	7	MT-CO2
MALAT1	2.14553348317486e-49	1.51415748022937	1	0.999	4.58521960689299e-45	7	MALAT1
MT-ND41	8.4558253191653e-42	1.20026442065913	0.991	0.999	1.80709442895882e-37	7	MT-ND4
MT-CYB	2.37181239298234e-41	1.27049446306249	0.991	0.998	5.06880026504255e-37	7	MT-CYB
MT-ND1	5.49930794364064e-40	1.2873714760196	0.991	0.996	1.17525710063544e-35	7	MT-ND1
MT-ND51	3.69181367962098e-26	1.08798894542425	0.981	0.99	7.889775014718e-22	7	MT-ND5
MT-ND21	1.66776233995539e-23	1.03258795992345	0.962	0.994	3.56417489671866e-19	7	MT-ND2
NEAT1	9.0921857240317e-14	1.40305999921875	0.915	0.923	1.94309101108281e-09	7	NEAT1
N4BP2L2	1.96279217330749e-13	1.13096232373189	0.802	0.881	4.19468315357543e-09	7	N4BP2L2
PTPRC2	3.28663574312602e-13	0.626747306943704	0.934	0.996	7.02386924663462e-09	7	PTPRC
ARGLU1	5.57939375743359e-13	1.02338151096673	0.783	0.83	1.19237223990113e-08	7	ARGLU1
RIPOR2	2.97975497298871e-12	0.930036313012458	0.811	0.849	6.36803435277416e-08	7	RIPOR2
DDX17	7.2713403939012e-12	1.06979199961387	0.755	0.873	1.55395815558062e-07	7	DDX17
BCL11B1	4.43550849523038e-10	1.01183773439189	0.774	0.9	9.47912520515685e-06	7	BCL11B
SYNE22	4.39801405916381e-09	1.42053468075209	0.726	0.833	9.39899584583899e-05	7	SYNE2
ATM1	3.67886983908576e-08	1.12176334417419	0.689	0.774	0.000786211273311017	7	ATM
STK4	5.99157540649427e-08	0.851403485490652	0.745	0.887	0.00128045958012189	7	STK4
AAK1	1.61981190615265e-07	0.974009935228104	0.698	0.815	0.00346170002463882	7	AAK1
RSRP1	4.19382687772907e-07	1.003937250265	0.651	0.754	0.00896262742039479	7	RSRP1
RNF2131	1.54636820998202e-06	0.907645971282996	0.717	0.857	0.0330474350155258	7	RNF213
PNISR	1.838575451244e-06	0.889704276194165	0.755	0.875	0.0392921959685356	7	PNISR
IKZF1	6.19459927311625e-06	0.851782595846185	0.679	0.843	0.132384781065767	7	IKZF1
SRRM2	1.23820292454943e-05	0.819331859457155	0.698	0.819	0.26461634700546	7	SRRM2
RBM39	2.61903945752692e-05	0.863921364736697	0.689	0.879	0.559714922468079	7	RBM39
DDX52	2.85966785942922e-05	0.46402283811083	0.887	0.973	0.611139618238618	7	DDX5
AHNAK3	4.90941589379236e-05	0.951090001284377	0.698	0.843	1	7	AHNAK
ZFP36L22	5.31997739264184e-05	0.667431716109809	0.783	0.911	1	7	ZFP36L2
HNRNPU	6.40349234759244e-05	0.78372531477853	0.679	0.849	1	7	HNRNPU
SF3B1	8.42333502989025e-05	0.928328893035963	0.604	0.681	1	7	SF3B1
FTX	8.47049493378819e-05	1.12447731465708	0.519	0.505	1	7	FTX
PCSK71	8.86184166439213e-05	0.98127642124254	0.604	0.67	1	7	PCSK7
MBNL1	9.75281340473566e-05	0.772283643883578	0.726	0.876	1	7	MBNL1
MT-ND4L	0.000103984180561056	0.929449921058066	0.632	0.741	1	7	MT-ND4L
LUC7L3	0.000116880693768968	0.896703195688326	0.651	0.758	1	7	LUC7L3
MT-ND61	0.000180368116390643	1.24628068837909	0.538	0.561	1	7	MT-ND6
SF1	0.000284384376083303	0.797280797104305	0.642	0.811	1	7	SF1
HNRNPA2B1	0.000287541531948549	0.481490030164526	0.764	0.954	1	7	HNRNPA2B1
ANKRD121	0.000373939839790544	0.842011124863289	0.708	0.837	1	7	ANKRD12
CYLD1	0.000478791807144359	1.08732924550958	0.538	0.569	1	7	CYLD
CCDC82	0.000494274868186856	0.277216418807479	0.142	0.341	1	7	CCDC82
LINC-PINT	0.000939768285684446	0.973736404294312	0.547	0.596	1	7	LINC-PINT
GIMAP6	0.00111032272836266	0.252741661090186	0.17	0.368	1	7	GIMAP6
PLEKHA11	0.00117404316577631	0.478022549967291	0.208	0.435	1	7	PLEKHA1
RNF126	0.00118136028548628	0.28625935053672	0.151	0.336	1	7	RNF126
XIST2	0.00118783760402332	1.13742098042771	0.443	0.381	1	7	XIST
KMT2A1	0.00129993406013083	0.90327913535398	0.604	0.717	1	7	KMT2A
RAP2B2	0.00131878666915708	0.291135670561755	0.264	0.515	1	7	RAP2B
MXD41	0.00133589040212974	0.275963360902073	0.217	0.448	1	7	MXD4
MYO1G1	0.00143024073700909	0.396959478180215	0.264	0.529	1	7	MYO1G
UGP2	0.00144122780935003	0.257730096309107	0.208	0.412	1	7	UGP2
PPP2R5C2	0.00151247962450587	0.718421342874639	0.67	0.836	1	7	PPP2R5C
ANKRD44	0.00152154574748904	0.868063028930846	0.575	0.685	1	7	ANKRD44
DCAF7	0.00155760541618143	0.263703341588767	0.16	0.344	1	7	DCAF7
LINC00623	0.00158379175961354	0.357406083767756	0.236	0.478	1	7	LINC00623
FUS1	0.00180761763535982	0.808669411670484	0.66	0.829	1	7	FUS
DHX9	0.00185444010893609	0.258760651492902	0.17	0.362	1	7	DHX9
R3HDM4	0.00215331247089369	0.277262159892721	0.132	0.287	1	7	R3HDM4
CCNL11	0.00216638302138968	0.805412898396366	0.604	0.742	1	7	CCNL1
AL627171.2	0.00245378367388342	0.255625390527682	0.179	0.365	1	7	AL627171.2
RNASEH2B	0.00250692426415135	0.296293043759644	0.255	0.48	1	7	RNASEH2B
SON	0.00295689235712306	0.539410760652454	0.717	0.891	1	7	SON
PNN	0.00316862213637732	0.808926743396406	0.557	0.704	1	7	PNN
LRP10	0.00333060209908222	0.27370685809844	0.217	0.415	1	7	LRP10
OPTN	0.00369244578892438	0.291169145980347	0.283	0.537	1	7	OPTN
DDX241	0.0037444250167782	0.602401488257621	0.651	0.812	1	7	DDX24
TLK11	0.00384371591642761	0.267620894369263	0.208	0.394	1	7	TLK1
C19orf25	0.00427420553664898	0.271033588147269	0.179	0.346	1	7	C19orf25
IL16	0.00427557043788976	0.313145263871364	0.264	0.478	1	7	IL16
TTC39C1	0.0043072568160581	0.260290267957567	0.198	0.382	1	7	TTC39C
SH3KBP11	0.00459567987558311	0.307471107655494	0.33	0.622	1	7	SH3KBP1
ARID1B1	0.004793534321968	0.982507681051271	0.538	0.646	1	7	ARID1B
STIM2	0.00516748056650319	0.252091897136789	0.217	0.399	1	7	STIM2
POLE3	0.0054041630764874	0.274054910339502	0.16	0.306	1	7	POLE3
JAK1	0.00558577220680323	0.524968087417095	0.67	0.853	1	7	JAK1
TCF73	0.00561870169475165	0.425749410662253	0.302	0.535	1	7	TCF7
PDE3B1	0.0058144848462836	0.351798234868966	0.151	0.309	1	7	PDE3B
DEDD2	0.00606051955742135	0.288767838299977	0.113	0.254	1	7	DEDD2
CD61	0.00639929595244125	0.323145741182243	0.292	0.526	1	7	CD6
MYH91	0.00659431586583527	0.787921490206142	0.623	0.762	1	7	MYH9
PTPN2	0.00695275218955435	0.274245366747335	0.208	0.398	1	7	PTPN2
ITGB7	0.00705906629863884	0.296292010336588	0.236	0.415	1	7	ITGB7
MGAT4A1	0.00743718804162967	0.254384118296672	0.292	0.526	1	7	MGAT4A
FLNA2	0.00750749774239649	1.03084061072243	0.594	0.74	1	7	FLNA
NFATC31	0.00758061065119389	0.301550477323724	0.179	0.356	1	7	NFATC3
TNRC6B1	0.00773197034894992	0.900109425283164	0.566	0.706	1	7	TNRC6B
SYNCRIP	0.00808824885813025	0.275847166333504	0.217	0.411	1	7	SYNCRIP
AKAP131	0.00846436805677959	0.738089415170765	0.604	0.742	1	7	AKAP13
DOCK2	0.00955359237858892	0.260597547325037	0.217	0.407	1	7	DOCK2
SELPLG1	0.00979877280429579	0.266736312889049	0.283	0.514	1	7	SELPLG
FCGR3B	6.58316840772375e-276	2.93481054470952	0.821	0.008	1.40688892041464e-271	8	FCGR3B
S100A8	1.55706791908551e-220	5.61746462478692	0.934	0.04	3.32760984987765e-216	8	S100A8
MNDA	1.21622643947351e-218	3.73337119572919	0.934	0.042	2.59919752379885e-214	8	MNDA
CSF3R	7.95385670802827e-208	2.37070611699443	0.764	0.02	1.69981871707272e-203	8	CSF3R
S100A9	4.85173816420539e-199	5.14525717673248	0.934	0.052	1.03686496307233e-194	8	S100A9
CXCR2	7.24099288797881e-199	2.15278347294066	0.679	0.013	1.54747259008995e-194	8	CXCR2
G0S2	2.41074080046322e-194	2.64421027156279	0.632	0.01	5.15199416466995e-190	8	G0S2
FPR1	2.06147449209304e-184	1.77225403552063	0.566	0.006	4.40557713705203e-180	8	FPR1
BASP1	5.64301142402258e-174	2.02924403344756	0.642	0.016	1.20596797142786e-169	8	BASP1
PTGS2	1.66283389659212e-169	2.32009807981987	0.547	0.008	3.55364232040703e-165	8	PTGS2
CMTM2	1.0318510791051e-166	1.89332706115485	0.491	0.004	2.2051689411555e-162	8	CMTM2
LRRK2	1.4981795899374e-163	1.8157883828021	0.623	0.017	3.20175960165522e-159	8	LRRK2
LUCAT1	2.19801229974256e-153	1.85536381092203	0.566	0.014	4.69737208577983e-149	8	LUCAT1
AQP9	4.62660436968425e-144	1.25039741323094	0.425	0.003	9.8875161984522e-140	8	AQP9
NAMPT	1.38933008947081e-142	3.63591823825992	0.972	0.115	2.96913733420806e-138	8	NAMPT
IGSF6	3.14627782596346e-124	1.6273266846336	0.566	0.024	6.72391034186651e-120	8	IGSF6
CREB5	1.48931592559868e-121	1.06311995987986	0.34	0.001	3.18281706459694e-117	8	CREB5
STEAP4	1.85329849643945e-121	1.15991957340036	0.34	0.001	3.96068421674074e-117	8	STEAP4
CDA	7.57189953472623e-120	1.44650227606871	0.434	0.01	1.61819064956634e-115	8	CDA
FCGR2A	3.9504176037403e-115	1.48030673575776	0.453	0.013	8.4424374609534e-111	8	FCGR2A
GCA	4.8475796172353e-113	2.06934444819188	0.698	0.058	1.03597623999936e-108	8	GCA
SERPINA1	7.76143408879263e-113	1.41093810867233	0.509	0.021	1.65869607911587e-108	8	SERPINA1
NCF2	9.94302704860445e-112	1.23442145661581	0.462	0.015	2.12492431055726e-107	8	NCF2
CSF2RB	3.37401058977924e-108	1.12332171426949	0.396	0.009	7.21059803141722e-104	8	CSF2RB
LILRB3	9.78361577463291e-106	1.1083390114312	0.377	0.008	2.0908565271968e-101	8	LILRB3
C5AR1	2.48756132145747e-103	1.38667249501085	0.387	0.01	5.31616730008675e-99	8	C5AR1
S100A12	2.88320885367346e-102	2.93196541353656	0.453	0.018	6.16170564118555e-98	8	S100A12
MARCKS	9.54304370347964e-102	1.46718591296323	0.453	0.018	2.03944386987063e-97	8	MARCKS
S100P	1.66597000223884e-101	1.25132629034221	0.34	0.005	3.56034449178462e-97	8	S100P
CXCL8	6.49340798285767e-99	2.23819239389235	0.34	0.006	1.38770622001651e-94	8	CXCL8
SPI1	1.59938106154768e-98	1.21017161550459	0.425	0.015	3.41803726663355e-94	8	SPI1
SMIM25	9.55629901035969e-98	1.08721930415469	0.33	0.005	2.04227666150397e-93	8	SMIM25
LYN	1.23604595514248e-96	1.63873584550944	0.67	0.064	2.64155381073499e-92	8	LYN
MME	3.16402816142813e-95	1.09908346001871	0.302	0.004	6.76184458378805e-91	8	MME
AIF11	1.27989102981593e-93	2.06096783355515	0.651	0.063	2.73525511981962e-89	8	AIF1
TYROBP	8.20369648266561e-93	2.33088596231259	0.802	0.109	1.75321197531047e-88	8	TYROBP
P2RY13	5.36625176016166e-90	0.911020980869136	0.302	0.005	1.14682166366415e-85	8	P2RY13
FFAR2	2.74992759516728e-88	0.982573373088851	0.283	0.004	5.876870263632e-84	8	FFAR2
RGS18	5.4360875668923e-88	1.09080312831778	0.34	0.009	1.16174627392055e-83	8	RGS18
MXD1	5.2955222537135e-87	1.95816290302504	0.679	0.08	1.13170606084111e-82	8	MXD1
RGS2	2.84786107810903e-86	2.39530529588238	0.774	0.119	6.0861639100268e-82	8	RGS2
TREM1	8.49572226933697e-85	0.908365961873923	0.274	0.004	1.81562080618e-80	8	TREM1
VNN2	8.79360766659278e-75	1.47795395123495	0.491	0.041	1.87928189442754e-70	8	VNN2
LST1	1.62576259447449e-73	2.3264912432208	0.802	0.16	3.47441724065144e-69	8	LST1
CCR1	7.55414513465494e-72	0.898018637689386	0.321	0.012	1.61439635672711e-67	8	CCR1
ACSL1	1.51485300272415e-71	1.11682420702361	0.368	0.02	3.23739235212178e-67	8	ACSL1
DUSP11	5.0700763493868e-69	2.2553614724324	0.887	0.245	1.08352601662745e-64	8	DUSP1
TNFAIP2	9.82306338215083e-69	0.895283384741214	0.292	0.01	2.09928687539945e-64	8	TNFAIP2
FOS	1.62297105275827e-68	2.34173136019729	0.698	0.121	3.4684514368497e-64	8	FOS
PILRA	1.36713091716023e-64	0.666103337327181	0.255	0.007	2.92169548306312e-60	8	PILRA
CPPED1	7.91397101395701e-64	1.4989252895693	0.528	0.063	1.69129474539275e-59	8	CPPED1
SOD2	8.37015783822475e-64	2.72557601102635	0.896	0.3	1.78878643160701e-59	8	SOD2
CEBPD	1.20283607347421e-62	1.57781849622293	0.642	0.102	2.57058097262173e-58	8	CEBPD
FGL2	6.2519790542629e-59	1.39463359520446	0.481	0.056	1.33611044368653e-54	8	FGL2
IFITM3	8.8802125975093e-59	1.78413974901906	0.5	0.062	1.89779023421371e-54	8	IFITM3
CLEC7A	3.50261077987016e-56	0.818674203149694	0.283	0.014	7.48542949766052e-52	8	CLEC7A
CLEC12A	3.55132517786534e-56	0.737591748973156	0.255	0.01	7.58953703761601e-52	8	CLEC12A
FTH1	8.7701872600385e-56	2.65704638015406	1	0.943	1.87427671934283e-51	8	FTH1
FTL	1.077609076514e-53	1.79875327052757	0.991	0.966	2.30295835741807e-49	8	FTL
NEAT11	3.08631490047525e-53	2.08907916246177	0.991	0.918	6.59576357380565e-49	8	NEAT1
SLC25A37	1.14339570245753e-51	1.96129496206077	0.717	0.177	2.44355095572198e-47	8	SLC25A37
FCER1G	1.91752289996167e-49	0.969249787045609	0.34	0.029	4.09793818950808e-45	8	FCER1G
IFITM2	9.26933614965744e-49	2.41056084062767	0.981	0.865	1.98094982854329e-44	8	IFITM2
H3F3A	1.12477623185643e-44	1.45995191284329	0.991	0.957	2.40375928510037e-40	8	H3F3A
SLC11A1	2.70932347056337e-44	0.686263038706751	0.264	0.018	5.79009518894098e-40	8	SLC11A1
CFD	3.56726028921323e-44	1.20763974807997	0.358	0.039	7.62359196407758e-40	8	CFD
IFIT3	8.65943346206119e-40	1.27957667341377	0.396	0.055	1.8506075251771e-35	8	IFIT3
LYZ	4.01026326746309e-38	1.5593812455956	0.311	0.033	8.57033362889538e-34	8	LYZ
FRAT2	2.03538083354066e-37	1.11177604822463	0.5	0.101	4.34981237935975e-33	8	FRAT2
CEBPB	2.92559356131517e-36	1.6024885500083	0.764	0.324	6.25228599988665e-32	8	CEBPB
CTSS	5.14122710829723e-36	1.88527555873692	0.84	0.457	1.0987316453142e-31	8	CTSS
RNF149	5.47471547631792e-36	1.57898764267971	0.83	0.401	1.1700014444439e-31	8	RNF149
SRGN2	2.5523256432452e-35	1.64116046723192	0.972	0.836	5.45457513217932e-31	8	SRGN
S100A11	2.64554405379732e-35	1.87955529065906	0.972	0.833	5.65379219737025e-31	8	S100A11
IFI30	2.88706815384093e-35	0.963240781296801	0.34	0.046	6.16995335157345e-31	8	IFI30
ITM2B	4.5764235083816e-35	1.29542848586051	1	0.935	9.78027467976231e-31	8	ITM2B
TNFSF13B	3.51964974035715e-34	1.03758675911711	0.358	0.053	7.52184346011727e-30	8	TNFSF13B
CD302	1.9670570234889e-33	0.73725091294921	0.264	0.027	4.20379756489813e-29	8	CD302
SAT1	2.651133461346e-33	1.83225838928484	0.877	0.599	5.66573732024254e-29	8	SAT1
DUSP6	1.04194355620089e-32	0.978969282473498	0.34	0.049	2.22673757395693e-28	8	DUSP6
TMEM154	1.75886626321195e-32	1.38283403372634	0.632	0.194	3.75887309111026e-28	8	TMEM154
GLUL	5.18699332095453e-31	1.45764866143296	0.566	0.161	1.10851234262119e-26	8	GLUL
NCF1	7.9758689778445e-31	1.54445503183303	0.623	0.204	1.70452295925515e-26	8	NCF1
LY96	8.61657239673133e-30	0.870537541531593	0.358	0.062	1.84144768690545e-25	8	LY96
IFIT2	7.43637375522046e-29	1.58467198022136	0.425	0.094	1.58922743522817e-24	8	IFIT2
MBOAT7	2.18105672990047e-27	0.923345463391294	0.377	0.074	4.66113633747029e-23	8	MBOAT7
IER21	4.55539976573741e-27	1.40078082353406	0.906	0.692	9.73534483935741e-23	8	IER2
H3F3B	6.96262291484373e-27	0.933035780256415	1	0.972	1.48798214313125e-22	8	H3F3B
PROK2	1.37363617693427e-26	1.15289561866531	0.302	0.049	2.93559787372623e-22	8	PROK2
PAK1	2.43174327117714e-26	0.791625477935972	0.283	0.043	5.19687854483267e-22	8	PAK1
RAB11FIP1	5.78430958302204e-26	1.1935371238713	0.642	0.251	1.23616480098764e-21	8	RAB11FIP1
ANP32A	1.18956321350015e-25	1.2490661133824	0.858	0.538	2.54221554357117e-21	8	ANP32A
PECAM1	2.01606869124986e-25	0.910224654390695	0.415	0.095	4.30854040007007e-21	8	PECAM1
MSRB1	5.67707797034401e-25	0.81561685841484	0.34	0.066	1.21324833304222e-20	8	MSRB1
ACTN11	6.1808578135275e-24	0.761202951649477	0.387	0.087	1.32091112332896e-19	8	ACTN1
RNF130	4.34492332667192e-23	0.90314596632263	0.377	0.088	9.28553564143056e-19	8	RNF130
JAML	1.58143525510728e-22	1.06185249092798	0.585	0.216	3.37968528368976e-18	8	JAML
S100A61	6.27609632202565e-22	1.14476229930976	1	0.942	1.3412645449801e-17	8	S100A6
OGFRL1	9.52609735888661e-22	0.953774265831798	0.396	0.102	2.03582226656766e-17	8	OGFRL1
SEC14L1	1.11363494867904e-21	1.11796226768571	0.5	0.172	2.37994924882198e-17	8	SEC14L1
EVI2B	4.98912137143801e-21	1.0983473456395	0.849	0.663	1.06622512829002e-16	8	EVI2B
RNASEK	1.29301703748624e-20	1.02092653754007	0.896	0.786	2.76330671081185e-16	8	RNASEK
FCGRT	2.11398549785204e-20	0.873412241545661	0.415	0.118	4.5177984074596e-16	8	FCGRT
STX3	7.37638893820705e-19	0.669333168109833	0.321	0.075	1.57640807998423e-14	8	STX3
TALDO1	1.30103935766077e-18	1.28531431014528	0.708	0.435	2.78045121125683e-14	8	TALDO1
LITAF2	1.52098738386834e-18	1.14992942783387	0.858	0.659	3.25050213806503e-14	8	LITAF
BACH1	1.80223239592023e-18	0.65363042549781	0.358	0.095	3.85155085332112e-14	8	BACH1
BTG21	3.5481504005118e-18	1.02186686077184	0.736	0.427	7.58275222093376e-14	8	BTG2
BCL2A1	4.18289406207138e-18	1.10780634669275	0.434	0.146	8.93926290005275e-14	8	BCL2A1
NRBF2	9.9787160901859e-18	0.994044890954015	0.538	0.22	2.13255141563363e-13	8	NRBF2
RNF24	1.95609869013846e-17	0.824356010214231	0.349	0.096	4.1803785106949e-13	8	RNF24
ZFP36L1	2.84145360729399e-17	1.27443617778575	0.802	0.589	6.07247050414799e-13	8	ZFP36L1
GABARAP	3.00641682915745e-17	0.957536536262805	0.84	0.738	6.4250134055924e-13	8	GABARAP
UBE2D1	3.01513745649406e-17	0.977274323871101	0.434	0.148	6.44365025827346e-13	8	UBE2D1
NUP214	5.41376888308504e-17	0.882836035259279	0.453	0.162	1.1569765480041e-12	8	NUP214
S100A42	6.56229837204075e-17	0.686015893089851	1	0.961	1.40242878508883e-12	8	S100A4
ABTB1	7.90652968627311e-17	0.885619019240424	0.453	0.165	1.68970445925343e-12	8	ABTB1
LAMTOR4	8.70564826383918e-17	1.05346133763521	0.858	0.657	1.86048409046507e-12	8	LAMTOR4
SNX10	1.06739716177498e-16	0.728616022281596	0.425	0.138	2.2811344744293e-12	8	SNX10
MEGF9	1.14100461966359e-16	0.936455492064589	0.368	0.109	2.43844097268306e-12	8	MEGF9
BRI3	1.53122660829327e-16	1.24081188481456	0.613	0.34	3.27238438458355e-12	8	BRI3
SMCHD1	6.17801807497806e-16	1.11879271886532	0.811	0.631	1.32030424280356e-11	8	SMCHD1
JUNB1	8.21339354084755e-16	0.70044168084176	0.896	0.637	1.75528433361453e-11	8	JUNB
RIPOR21	8.4944500705667e-16	0.699446117768595	0.906	0.843	1.81534892458081e-11	8	RIPOR2
KDM6B	3.30905498072285e-15	0.654930294080123	0.349	0.103	7.07178139930279e-11	8	KDM6B
NUMB	7.83447257533006e-15	0.798099529535633	0.481	0.195	1.67430513407379e-10	8	NUMB
GNG10	2.75037153267787e-14	0.89415764458988	0.538	0.258	5.87781900248587e-10	8	GNG10
ARPC22	2.92515571833924e-14	0.623472434636818	0.991	0.938	6.25135028566279e-10	8	ARPC2
MCL1	8.58717476758193e-14	0.882572168313632	0.755	0.583	1.83516511957993e-09	8	MCL1
SDCBP	1.31056508792374e-13	1.08020507957152	0.538	0.262	2.80080864940183e-09	8	SDCBP
LRRFIP11	2.84929470827806e-13	0.807718712583369	0.887	0.782	6.08922772106104e-09	8	LRRFIP1
TXN	3.15527468865895e-13	1.09768972211276	0.745	0.572	6.74313753713303e-09	8	TXN
PLXNC1	4.03688432629963e-13	0.550355563104571	0.311	0.094	8.62722549373494e-09	8	PLXNC1
NCF4	4.30407967903993e-13	0.759173237006373	0.321	0.103	9.19824868207624e-09	8	NCF4
SKAP2	4.85685033766582e-13	0.716006229501784	0.387	0.14	1.03795748566256e-08	8	SKAP2
ARPC31	7.25109540558058e-13	0.57666334638957	0.972	0.899	1.54963159912663e-08	8	ARPC3
MED13L	7.30435027572562e-13	0.91001007202794	0.585	0.319	1.56101269742532e-08	8	MED13L
MYL62	8.67876373921501e-13	0.624493498033411	0.953	0.948	1.85473859870764e-08	8	MYL6
NIBAN1	1.67194180640691e-12	1.02579231752217	0.66	0.412	3.5731068344722e-08	8	NIBAN1
EFHD23	1.88845531479399e-12	0.785999638738434	0.821	0.584	4.03581785324623e-08	8	EFHD2
MX2	2.47594852977149e-12	0.766938499505352	0.415	0.172	5.29134960297465e-08	8	MX2
MT-ND22	5.78934227057752e-12	0.483963551073683	1	0.992	1.23724033664512e-07	8	MT-ND2
OAZ11	6.23609785292154e-12	0.629122917124662	0.943	0.932	1.33271647214786e-07	8	OAZ1
ATP6V0B	7.7639363703689e-12	1.09397592579853	0.613	0.404	1.65923084171154e-07	8	ATP6V0B
GNG51	7.83156066668162e-12	0.791955327794809	0.783	0.628	1.67368283007653e-07	8	GNG5
ABHD5	8.26207806824874e-12	0.62823035289213	0.302	0.095	1.76568870396544e-07	8	ABHD5
SMAP2	1.03191257709723e-11	0.781383880039132	0.726	0.522	2.20530036851449e-07	8	SMAP2
NABP1	1.74601019365037e-11	0.772510326694184	0.575	0.321	3.73139838485021e-07	8	NABP1
TKT	2.32846330569248e-11	0.751612802393638	0.594	0.36	4.97615893059539e-07	8	TKT
VMP1	3.75918472462938e-11	0.74155856791721	0.651	0.421	8.03375367500544e-07	8	VMP1
XPO6	4.9253188251962e-11	0.775643072278524	0.528	0.277	1.05258988613268e-06	8	XPO6
JPT1	5.10396733237755e-11	0.97312149309557	0.698	0.511	1.09076885860241e-06	8	JPT1
R3HDM41	5.21633938327853e-11	0.859213437686814	0.5	0.264	1.11478388960045e-06	8	R3HDM4
ATP5F1E3	5.52088228577059e-11	0.501655543337281	0.991	0.958	1.17986775329203e-06	8	ATP5F1E
MT-ND4L1	6.16183687501341e-11	0.7312744943915	0.811	0.73	1.31684615855911e-06	8	MT-ND4L
SELL1	6.30607654644669e-11	0.876840590150728	0.651	0.393	1.34767161874112e-06	8	SELL
TUBA1A	7.47631228476543e-11	0.857115340931013	0.717	0.493	1.59776269837722e-06	8	TUBA1A
RASSF2	7.68756710601588e-11	0.633143650376417	0.33	0.122	1.64290996622665e-06	8	RASSF2
PLEK4	8.24194322225635e-11	0.782494425362326	0.802	0.541	1.7613856860284e-06	8	PLEK
RNF13	8.42066379847779e-11	0.768380830160321	0.453	0.217	1.79958006037269e-06	8	RNF13
PYCARD1	1.33227587107968e-10	0.870955937826957	0.623	0.445	2.84720676408438e-06	8	PYCARD
XIST3	1.44784267818781e-10	0.834029638780715	0.632	0.369	3.09418458755518e-06	8	XIST
YPEL31	1.64001862838359e-10	0.850613405685719	0.717	0.539	3.50488381071857e-06	8	YPEL3
GMFG	1.69151264175339e-10	0.605677784016199	0.906	0.891	3.61493166669116e-06	8	GMFG
TYMP	4.27633575404126e-10	0.897442299779527	0.443	0.225	9.13895713996157e-06	8	TYMP
NFKBIA	4.87391109016223e-10	0.932509685622508	0.5	0.273	1.04160353907857e-05	8	NFKBIA
SRP141	4.94060453072704e-10	0.480472062552003	0.972	0.941	1.05585659426168e-05	8	SRP14
NOP10	5.40543963731047e-10	0.694449256343639	0.717	0.584	1.15519650488962e-05	8	NOP10
IGF2R1	5.79482107143777e-10	0.910699136585015	0.538	0.309	1.23841121117697e-05	8	IGF2R
IRF11	6.59153795491846e-10	0.795571939063196	0.811	0.676	1.40867757634562e-05	8	IRF1
FBXL5	7.62364287368538e-10	0.781761752205961	0.481	0.254	1.6292487185353e-05	8	FBXL5
HIF1A	9.40211572082266e-10	0.671856965797304	0.415	0.191	2.00932615069701e-05	8	HIF1A
HOTAIRM1	1.23695130136625e-09	0.541596388095483	0.311	0.116	2.64348862614982e-05	8	HOTAIRM1
PTEN	1.24432951165756e-09	0.814179783895463	0.604	0.399	2.65925659936337e-05	8	PTEN
AC020916.1	1.34486315568175e-09	0.632432661113757	0.264	0.089	2.87410705000747e-05	8	AC020916.1
CKLF1	1.62945363887148e-09	0.821667798754942	0.726	0.568	3.48230537163223e-05	8	CKLF
PMAIP1	1.87477638239653e-09	0.54183828127887	0.302	0.111	4.00658460681963e-05	8	PMAIP1
ZFP361	2.85187603431635e-09	0.821857081484341	0.585	0.36	6.09474427293748e-05	8	ZFP36
IQGAP11	3.21589812097620e-09	0.648339349406692	0.792	0.682	6.87269587433823e-05	8	IQGAP1
JUND1	3.47087516765941e-09	0.5605834389425	0.84	0.849	7.41760732080493e-05	8	JUND
TNFSF101	4.30477014207016e-09	0.959940871901027	0.575	0.375	9.19972427061815e-05	8	TNFSF10
NADK	8.76244082166144e-09	0.642678557855165	0.255	0.09	0.000187262122799727	8	NADK
LRMP	9.04166693249465e-09	0.468758697024149	0.255	0.087	0.000193229464014343	8	LRMP
ARPC52	1.37836563804097e-08	0.680309578925564	0.84	0.817	0.000294570520505736	8	ARPC5
[truncated: 1,437 more rows]
