# Supplementary material for: Identification of potential resistance mechanisms and therapeutic targets for the relapse of BCMA CAR-T therapy in relapsed/refractory multiple myeloma through single-cell sequencing
Source: Exp Hematol Oncol. 2023 May 8;12:44. doi: 10.1186/s40164-023-00402-5 (PMC10165782; doi:10.1186/s40164-023-00402-5)
Supplement: Supplementary file 4 — Additional file 4: Table S4. All the marker genes of the 7 clusters in NK cells. [file 40164_2023_402_MOESM4_ESM.csv]

	p_val	avg_log2FC	pct.1	pct.2	p_val_adj	cluster	gene
SYNE2	5.44399078416083e-17	0.324545711466634	0.972	0.812	6.67378830230277e-13	0	SYNE2
TNRC6B	1.28260774364171e-13	0.327818690865423	0.859	0.591	1.57234883293037e-09	0	TNRC6B
CEP78	2.02522627592658e-13	0.350132271517507	0.838	0.605	2.4827248916584e-09	0	CEP78
USP24	3.07275984578515e-13	0.285809404542873	0.479	0.193	3.76689629494802e-09	0	USP24
IKZF3	1.72982386531141e-12	0.298447869440132	0.923	0.749	2.12059107648526e-08	0	IKZF3
ZEB2	6.25992616373044e-12	0.267971895450764	0.937	0.795	7.67404348411715e-08	0	ZEB2
FNBP1	1.37218522697675e-09	0.25200308815271	0.824	0.604	1.6821618697508e-05	0	FNBP1
FOXP1	4.38461457049578e-08	0.252157893101988	0.718	0.543	0.000537509900197078	0	FOXP1
LINC00342	4.95607104528845e-08	0.283183166437046	0.577	0.349	0.000607564749441911	0	LINC00342
PTMS	1.72459873294165e-07	0.261048064742121	0.556	0.324	0.00211418558671317	0	PTMS
HLA-DPA1	1.4594573654244e-10	0.277753271172955	0.827	0.57	1.78914878427377e-06	1	HLA-DPA1
TRG-AS1	2.54332753300783e-10	0.266380991705048	0.871	0.731	3.1178652227143e-06	1	TRG-AS1
KLRC2	3.38847888279582e-10	0.340734285489685	0.878	0.597	4.15393626241939e-06	1	KLRC2
APOBEC3C	3.88155262999159e-10	0.282585521191004	0.734	0.481	4.75839536910669e-06	1	APOBEC3C
PTMS1	1.05737024328817e-09	0.301260608321711	0.597	0.315	1.29623018124697e-05	1	PTMS
MYO1G	1.40980005647628e-09	0.276309195697932	0.77	0.525	1.72827388923428e-05	1	MYO1G
C1orf56	3.48453480062018e-07	0.251823561372415	0.799	0.569	0.00427169121208028	1	C1orf56
CD3D	2.362577118819e-75	1.15078373824449	0.923	0.142	2.89628328996021e-71	3	CD3D
TRAC	1.77985079972457e-54	0.902574923223895	0.795	0.164	2.18191909538235e-50	3	TRAC
XIST	1.86804270998444e-54	0.785476768857676	0.692	0.085	2.29003355816992e-50	3	XIST
CD3G	7.02444655468208e-54	0.920844656968391	0.915	0.188	8.61126903138476e-50	3	CD3G
RPS18	2.32951119641402e-50	0.25782660079495	1	1	2.85574777568395e-46	3	RPS18
CD8B	1.75710635973477e-42	0.593389821991413	0.538	0.063	2.15403668639886e-38	3	CD8B
RPS4X	5.82778452601127e-41	0.261907284573146	1	0.998	7.14428105043722e-37	3	RPS4X
IL32	2.29363027786358e-37	0.712143217367363	1	0.59	2.81176135763296e-33	3	IL32
TRGC2	2.79682279348519e-36	0.783180981427679	0.735	0.236	3.4286250625335e-32	3	TRGC2
CD8A	2.35716550372729e-31	0.568444135683888	0.65	0.158	2.88964919101929e-27	3	CD8A
KLRG1	6.21338902557336e-31	0.607683649720025	0.735	0.231	7.61699360645039e-27	3	KLRG1
CD3E	1.89619730262273e-25	0.578678623568815	0.846	0.334	2.3245482732852e-21	3	CD3E
FAM118A	3.07673832114408e-25	0.34657901562976	0.427	0.073	3.77177350789053e-21	3	FAM118A
CCL3L1	5.75622824921446e-25	0.283350131081047	0.265	0.019	7.05656021071201e-21	3	CCL3L1
CD52	2.45769373436618e-21	0.472319124140874	0.957	0.768	3.0128867489595e-17	3	CD52
TRBC2	6.32487891760253e-19	0.511908844363099	0.812	0.695	7.75366906508895e-15	3	TRBC2
LINC01871	1.33898312567618e-16	0.414637301584422	0.607	0.253	1.64145941376643e-12	3	LINC01871
JUN	8.92542925886148e-16	0.422719424497379	0.692	0.327	1.09416837284383e-11	3	JUN
A2M-AS1	2.67647701886283e-15	0.295269597149791	0.342	0.081	3.28109317742395e-11	3	A2M-AS1
CD84	9.11128654226558e-15	0.283749056891765	0.385	0.103	1.11695261721634e-10	3	CD84
MT2A	9.42534347297371e-11	0.381819884511726	0.675	0.439	1.15545285635185e-06	3	MT2A
XCL2	1.24229654586556e-10	0.326243069156942	0.718	0.386	1.52293133557659e-06	3	XCL2
HLA-DRB1	2.28091588841953e-08	0.31752376985271	0.786	0.583	0.00027961747876135	3	HLA-DRB1
DUSP2	4.34827441112775e-06	0.268875183376511	0.667	0.431	0.0533054960060151	3	DUSP2
FCER1G	1.19972703444657e-35	0.730384808811782	0.972	0.469	1.47074537152805e-31	4	FCER1G
IGFBP7	1.94709459121369e-35	0.602550784828244	0.642	0.135	2.38694325936887e-31	4	IGFBP7
SPON2	7.42906621367343e-32	0.655556357547493	0.953	0.622	9.10729227134226e-28	4	SPON2
LINC00299	1.08121362641365e-28	0.553237906781265	0.679	0.19	1.3254597846205e-24	4	LINC00299
CHST2	7.23364456079765e-28	0.567892388089824	0.764	0.288	8.86772486708184e-24	4	CHST2
TMIGD2	1.18326147442485e-25	0.325823053422724	0.368	0.045	1.45056024149742e-21	4	TMIGD2
KLRB1	2.68046328024782e-20	0.436109219283053	1	0.784	3.2859799352558e-16	4	KLRB1
C1orf162	6.78100824160407e-20	0.467027997464839	0.642	0.236	8.31283800338243e-16	4	C1orf162
PLAC8	4.05640870355751e-18	0.344576616475998	0.972	0.867	4.97275142969115e-14	4	PLAC8
PRF1	6.29169790849592e-18	0.250648573962718	1	0.977	7.71299246602514e-14	4	PRF1
ALOX5AP	2.35070597315057e-15	0.42297181986055	0.774	0.444	2.88173045248528e-11	4	ALOX5AP
PTGDS	1.02630198128949e-14	0.415510450173511	0.255	0.043	1.25814359886279e-10	4	PTGDS
AKR1C3	2.43889897897746e-14	0.405123830675545	0.557	0.228	2.98984625832847e-10	4	AKR1C3
CLIC3	9.18720483189616e-14	0.363604089374943	0.934	0.744	1.12625944034215e-09	4	CLIC3
DAB2	1.0747544704528e-13	0.352219807662261	0.481	0.173	1.31754150532808e-09	4	DAB2
GZMB	2.50599129760938e-13	0.251765876765365	0.991	0.927	3.07209473173934e-09	4	GZMB
CX3CR1	2.53401791923073e-13	0.330668284585273	0.972	0.772	3.10645256718495e-09	4	CX3CR1
CD38	3.39424385397555e-13	0.373578281215497	0.472	0.18	4.16100354058863e-09	4	CD38
ZBTB16	7.2738341846008e-12	0.300746254717473	0.462	0.171	8.91699332690212e-08	4	ZBTB16
CEBPD	1.14173120459174e-11	0.301458964567292	0.472	0.178	1.39964828370901e-07	4	CEBPD
CD7	3.73390492229681e-11	0.306324729431209	0.972	0.759	4.57739404424366e-07	4	CD7
TLE1	1.7215659887882e-09	0.260588477936174	0.415	0.165	2.11046774565545e-05	4	TLE1
TYROBP	2.06209443581059e-08	0.268748678041766	1	0.809	0.00025279215688602	4	TYROBP
RAB11FIP1	2.64804768131812e-08	0.295891888006028	0.623	0.356	0.000324624165252789	4	RAB11FIP1
CTSD	3.18549499342601e-08	0.267436678696889	0.764	0.544	0.000390509831244095	4	CTSD
AOAH	1.91730907960848e-07	0.256568174909649	0.717	0.476	0.00235042920069203	4	AOAH
LY6E	2.95476789992671e-07	0.25168917957104	0.821	0.627	0.00362224996852015	4	LY6E
FNBP4	5.90729017602738e-07	0.2549069701108	0.566	0.349	0.00724174702679197	4	FNBP4
KLRC1	1.71231112959921e-06	0.253917241701126	0.292	0.113	0.0209912221377567	4	KLRC1
LAIR2	3.30037916449132e-05	0.255745758154952	0.462	0.283	0.404593481774991	4	LAIR2
GZMK	8.20567298983807e-63	1.22960638339022	0.836	0.088	1.00593345182425e-58	5	GZMK
SPTSSB	2.17168119700909e-42	0.31408151863093	0.284	0	2.66226397941345e-38	5	SPTSSB
SELL	5.12988096354353e-37	0.717385414993472	0.582	0.07	6.28872107320801e-33	5	SELL
XCL1	1.32266724153664e-33	0.558416533354702	0.507	0.056	1.62145777139976e-29	5	XCL1
TCF7	1.67175803003337e-21	0.490146061235073	0.567	0.127	2.04940816901791e-17	5	TCF7
KLRC11	2.60328211959752e-21	0.677628722108844	0.507	0.102	3.1913635504146e-17	5	KLRC1
COTL1	2.29985889714948e-17	0.385782168247988	0.448	0.091	2.81939702201555e-13	5	COTL1
XCL21	1.25081993674212e-15	0.561660700965213	0.821	0.402	1.53338016045216e-11	5	XCL2
MCUB	6.3539003251426e-15	0.347187795441058	0.448	0.109	7.78924640859231e-11	5	MCUB
ZFP36L2	8.5504525460168e-13	0.344195562337273	0.985	0.886	1.0481999776162e-08	5	ZFP36L2
IL7R	1.13332699343236e-10	0.307267409651814	0.254	0.047	1.38934556124873e-06	5	IL7R
LTB	2.50256691270164e-10	0.414139464403445	0.522	0.197	3.06789677828094e-06	5	LTB
CD71	5.26051574914689e-10	0.33992592651787	0.91	0.778	6.44886625687918e-06	5	CD7
GAS5	1.60932775422552e-09	0.380433116946627	0.776	0.461	1.97287489390507e-05	5	GAS5
C1orf1621	1.49034199936649e-08	0.36319077123982	0.582	0.267	0.000182701025702338	5	C1orf162
TNFSF14	7.17668270948976e-08	0.27305715397911	0.448	0.178	0.00087978953335635	5	TNFSF14
IL2RB	9.94120387579707e-08	0.311381554822412	0.91	0.733	0.00121869218313396	5	IL2RB
CD44	1.11968634168169e-07	0.340019218182452	0.731	0.503	0.00137262348626759	5	CD44
IL18RAP	1.1349685491164e-07	0.255148208518102	0.299	0.092	0.0013913579443618	5	IL18RAP
CEBPD1	1.46965816509083e-07	0.319380302977025	0.463	0.197	0.00180165394458485	5	CEBPD
TMEM14B	3.68999820375615e-07	0.29635966275659	0.493	0.236	0.00452356879798467	5	TMEM14B
STK17A	8.23746116188327e-07	0.256754716957099	0.851	0.745	0.0100983036383527	5	STK17A
CNN2	1.75536940886358e-06	0.271007663799641	0.657	0.356	0.0215190735832587	5	CNN2
TMEM123	6.00682408232044e-06	0.251788999098129	0.463	0.225	0.0736376564251663	5	TMEM123
FCER1G1	1.01080489868478e-05	0.312116502467542	0.806	0.517	0.123914572529767	5	FCER1G
IFITM3	1.37776303876555e-05	0.27061178301026	0.463	0.241	0.168899970922269	5	IFITM3
DUSP21	1.78674556020548e-05	0.334777645623577	0.642	0.452	0.21903713822559	5	DUSP2
CXCR4	2.86710972730298e-05	0.284661371510451	0.642	0.391	0.351478981470072	5	CXCR4
CD69	4.48703324416597e-05	0.261742257249231	0.627	0.373	0.550065405402306	5	CD69
PDCD4	4.72102136321332e-05	0.259498964449566	0.672	0.497	0.578750008916321	5	PDCD4
JUN1	0.000164806860907051	0.266648198379578	0.582	0.367	1	5	JUN
MNDA	6.0021340363888e-90	1.16491881101665	0.857	0.009	7.35801611520903e-86	6	MNDA
NCF2	4.20617754982905e-79	0.648373225629249	0.571	0.001	5.15635305833544e-75	6	NCF2
CMTM2	3.15513904508322e-71	0.661514490438687	0.571	0.003	3.86788495536752e-67	6	CMTM2
LUCAT1	5.61909885036916e-69	0.740453773079506	0.643	0.006	6.88845328066755e-65	6	LUCAT1
FCGR3B	1.12407066171305e-64	0.793424175935279	0.643	0.007	1.37799822419403e-60	6	FCGR3B
S100A8	5.96080352987025e-62	1.61133558047424	0.929	0.026	7.30734904726795e-58	6	S100A8
S100A9	5.33546968363232e-57	1.50852404367794	0.786	0.019	6.54075228516486e-53	6	S100A9
CLEC7A	4.83192369275908e-56	0.571322793229796	0.357	0	5.92345525495335e-52	6	CLEC7A
PTGS2	6.98246847438425e-55	0.829942442631355	0.5	0.004	8.55980810274765e-51	6	PTGS2
FPR1	1.37618629595818e-49	0.541722349636893	0.5	0.006	1.68706678021514e-45	6	FPR1
MARCKS	1.37618629595818e-49	0.505247895053315	0.5	0.006	1.68706678021514e-45	6	MARCKS
G0S2	8.57823531620916e-45	0.705844248736372	0.429	0.004	1.05160586741408e-40	6	G0S2
GCA	6.68244274434506e-41	0.977916484815111	0.714	0.026	8.19200656029261e-37	6	GCA
LILRB3	3.77287490631896e-40	0.531998216760265	0.429	0.006	4.62516734765641e-36	6	LILRB3
C5AR1	4.58406348692616e-40	0.349326644803998	0.357	0.003	5.61960342862278e-36	6	C5AR1
RARA-AS1	5.07423136061033e-40	0.316217483364479	0.357	0.003	6.2205002249722e-36	6	RARA-AS1
AIF1	1.75566461769171e-39	0.827273264692015	0.5	0.01	2.15226925482827e-35	6	AIF1
LRRC25	3.60590577775768e-36	0.317658323208643	0.286	0.001	4.42047989295314e-32	6	LRRC25
AQP9	4.04756048211884e-36	0.367826730021129	0.286	0.001	4.96190439502949e-32	6	AQP9
CREB5	4.28650078591859e-36	0.362315288623189	0.286	0.001	5.2548213134576e-32	6	CREB5
APOBEC3A	5.22561671588207e-35	0.314778081071765	0.357	0.004	6.40608353199982e-31	6	APOBEC3A
NAMPT	2.26231699765273e-30	1.35949003481576	0.929	0.081	2.77337440742248e-26	6	NAMPT
GAPT	3.41286092772631e-30	0.29225664982368	0.286	0.003	4.18382621129968e-26	6	GAPT
FCGR2A	3.58884938384548e-30	0.494387379866499	0.5	0.016	4.39957045965618e-26	6	FCGR2A
RBP7	4.33632130528509e-30	0.290817247530965	0.286	0.003	5.315896288149e-26	6	RBP7
CSF3R	2.63067144304301e-29	0.719833661178043	0.571	0.023	3.22494012202643e-25	6	CSF3R
BASP1	8.73914598597116e-29	0.514719810404923	0.429	0.012	1.0713319064202e-24	6	BASP1
NCF4	3.88064804818808e-28	0.377379076721705	0.357	0.007	4.75728644227377e-24	6	NCF4
EGR1	6.40868643697767e-26	0.388546484221381	0.286	0.004	7.85640870309093e-22	6	EGR1
SERPINA1	3.7089774835247e-25	0.474267393858264	0.429	0.014	4.54683549705294e-21	6	SERPINA1
JAML	5.83301408291366e-25	0.414099248099443	0.429	0.014	7.15069196424385e-21	6	JAML
LRRK2	1.18322472792204e-23	0.540853023229487	0.357	0.01	1.45051519395963e-19	6	LRRK2
LST1	2.70522401297394e-23	0.891018794101586	0.857	0.087	3.31633411750476e-19	6	LST1
RGS18	3.17008798940209e-20	0.320760311828023	0.286	0.007	3.88621086620802e-16	6	RGS18
CFD	5.70918579444963e-20	0.337851438259891	0.357	0.013	6.9988908654158e-16	6	CFD
PROK2	2.7650055498963e-18	0.343577632327784	0.286	0.009	3.38962030361787e-14	6	PROK2
CCR1	1.75813203994297e-16	0.283398464280281	0.286	0.01	2.15529406776609e-12	6	CCR1
TNFSF13B	9.41427777074911e-16	0.435679029217475	0.357	0.019	1.15409631191613e-11	6	TNFSF13B
NCF1	1.9585937792748e-15	0.627266014793231	0.571	0.056	2.40104011401298e-11	6	NCF1
RGS2	3.42173121922539e-15	0.877332268773994	0.786	0.121	4.19470030164841e-11	6	RGS2
IGSF6	3.65040033144193e-12	0.320794827461114	0.286	0.016	4.47502576631466e-08	6	IGSF6
FOS	4.78201052886259e-12	0.886041424221878	0.643	0.101	5.86226670733265e-08	6	FOS
RASSF2	2.40258134187274e-11	0.495743545759033	0.429	0.043	2.94532446700179e-07	6	RASSF2
SOD2	5.15629707916597e-11	0.995856488098353	0.786	0.198	6.32110458934956e-07	6	SOD2
MPZL3	9.30246067793732e-11	0.329652706076048	0.286	0.019	1.14038865450834e-06	6	MPZL3
CXCR2	1.28129424114192e-10	0.589876157748901	0.714	0.133	1.57073861021588e-06	6	CXCR2
VNN2	1.74681446603712e-10	0.609201412139338	0.571	0.089	2.14141985391491e-06	6	VNN2
FTH1	5.19396468840908e-10	0.722403787669787	1	0.964	6.36728131152069e-06	6	FTH1
FAM13A-AS1	1.88030297175007e-09	0.283469220544913	0.357	0.035	2.30506341306841e-05	6	FAM13A-AS1
MXD1	4.8762355079341e-09	0.575929315104244	0.643	0.126	5.97777710917642e-05	6	MXD1
KDM4B	6.24273170727498e-09	0.491907367261045	0.571	0.101	7.6529647999484e-05	6	KDM4B
CALHM6	6.73536168748645e-09	0.398191540317485	0.357	0.039	8.25687989268964e-05	6	CALHM6
CTSS	4.16785817755985e-08	0.720363902965977	0.929	0.463	0.000510937733987063	6	CTSS
NEAT1	7.28224188265703e-08	0.525793684692474	1	0.981	0.000892730032394925	6	NEAT1
FTL	7.32590325900097e-08	0.456338152078167	1	0.993	0.000898082480520929	6	FTL
S100A11	1.88814340917047e-07	0.608300605935537	1	0.811	0.00231467500530208	6	S100A11
RNF149	5.40318485555241e-07	0.723249565169714	0.786	0.31	0.0066237643144217	6	RNF149
FCGRT	8.33087421163246e-07	0.370291777931911	0.357	0.052	0.0102128186960402	6	FCGRT
AL031846.2	1.54882295388011e-06	0.298392104232846	0.357	0.053	0.0189870205916163	6	AL031846.2
SDCBP	2.37458222978453e-06	0.590353819286076	0.714	0.277	0.0291100035549285	6	SDCBP
IFITM2	2.49232500868836e-06	0.333293932727494	1	0.99	0.0305534122815106	6	IFITM2
MSRB1	2.70430392953717e-06	0.358853461073528	0.429	0.081	0.0331520618721961	6	MSRB1
ERGIC1	3.22521142726035e-06	0.458111613852119	0.643	0.183	0.0395378668867846	6	ERGIC1
PECAM1	4.98432699186751e-06	0.427502034695116	0.429	0.088	0.0611028645933038	6	PECAM1
IFIT3	8.47647588485168e-06	0.435148273131865	0.357	0.063	0.103913117872397	6	IFIT3
CPPED1	9.22005538201492e-06	0.320435266022055	0.286	0.042	0.113028658928121	6	CPPED1
OGFRL1	1.0011098456186e-05	0.368775251272809	0.5	0.115	0.122726055974384	6	OGFRL1
GNAQ	1.33921480916211e-05	0.310830269439288	0.357	0.062	0.164174343455184	6	GNAQ
DUSP1	1.43305390089691e-05	0.579241773627817	0.643	0.227	0.175678077710952	6	DUSP1
SLC25A37	1.53532677389191e-05	0.502357564658221	0.429	0.098	0.188215709211409	6	SLC25A37
LTB1	2.13265239469918e-05	0.562385751537793	0.643	0.219	0.261441857066173	6	LTB
IKBIP	2.1548870458124e-05	0.352711450150594	0.571	0.147	0.264167602946142	6	IKBIP
TMEM154	2.1657061567857e-05	0.515349898731437	0.357	0.071	0.26549391776036	6	TMEM154
SP1	3.27138206662918e-05	0.386331371388757	0.5	0.133	0.401038727548071	6	SP1
SELL1	3.47500268202964e-05	0.290412684718832	0.5	0.111	0.426000578790014	6	SELL
BRI3	5.58442938696225e-05	0.481252442234889	0.643	0.238	0.684595198547702	6	BRI3
HEBP2	6.02280563654555e-05	0.444173640805695	0.571	0.18	0.738335742984119	6	HEBP2
SEC14L1	6.54108881704433e-05	0.515766871912574	0.643	0.247	0.801872078081464	6	SEC14L1
YPEL3	7.79250684805964e-05	0.469798566477594	0.929	0.587	0.955283414503631	6	YPEL3
TYMP	0.000140557794670698	0.459000814998097	0.429	0.123	1	6	TYMP
NSL1	0.000215638254841558	0.446181603180065	0.643	0.254	1	6	NSL1
SAT1	0.000226440797654576	0.549379391265525	0.786	0.569	1	6	SAT1
EHBP1L1	0.000242672221791117	0.351735674452079	0.5	0.147	1	6	EHBP1L1
NFIL3	0.000243458028426041	0.350467216752148	0.5	0.147	1	6	NFIL3
COTL11	0.000320459773296412	0.351750931043428	0.429	0.118	1	6	COTL1
FGL2	0.000325960669801363	0.386430303970884	0.429	0.127	1	6	FGL2
PYCARD	0.000394899846258	0.409881780356277	0.786	0.455	1	6	PYCARD
ATXN7L3B	0.000460670237239806	0.43602995704954	0.714	0.358	1	6	ATXN7L3B
LITAF	0.000472288428302097	0.307928123775914	0.929	0.873	1	6	LITAF
ITM2B	0.000607136345295839	0.348497368587901	0.929	0.922	1	6	ITM2B
UBE2D1	0.00072398149577661	0.301720252804234	0.429	0.124	1	6	UBE2D1
SNX27	0.000854029795716531	0.32784629043164	0.429	0.134	1	6	SNX27
THOC5	0.000868942686243666	0.284681826420914	0.357	0.095	1	6	THOC5
ABTB1	0.000976961177982141	0.46227289806633	0.5	0.202	1	6	ABTB1
CRTAP	0.00111159258846622	0.253891614424415	0.357	0.095	1	6	CRTAP
NACC2	0.00111981764828476	0.250512552552732	0.357	0.094	1	6	NACC2
RESF1	0.00113377238181903	0.383533376202655	0.857	0.619	1	6	RESF1
DENND3	0.00131472683407052	0.324022961037192	0.357	0.101	1	6	DENND3
DOCK5	0.00139554361351479	0.274619911578545	0.286	0.068	1	6	DOCK5
LAMTOR4	0.00140673300036654	0.381149097693943	0.857	0.628	1	6	LAMTOR4
DUSP11	0.00144542843942075	0.321760430157408	0.429	0.144	1	6	DUSP11
TERF2	0.00152186298167767	0.293733919416323	0.429	0.137	1	6	TERF2
DENND6A	0.00185678636178261	0.302126508474903	0.5	0.182	1	6	DENND6A
JUND	0.00186626963355895	0.326354783737326	0.929	0.779	1	6	JUND
DAZAP2	0.00235486106712433	0.330886417044585	0.929	0.681	1	6	DAZAP2
ZNF7	0.00260887262369023	0.269843829981334	0.357	0.108	1	6	ZNF7
IFIT2	0.00277883024283714	0.362929941873762	0.357	0.115	1	6	IFIT2
VSIR	0.0028105117830344	0.38680063612516	0.571	0.263	1	6	VSIR
RASSF3	0.00286690693494266	0.348955912409098	0.571	0.245	1	6	RASSF3
PHF20L1	0.00292402517166722	0.379082901407721	0.714	0.359	1	6	PHF20L1
GMFG	0.00324158547683873	0.263766333456407	1	0.874	1	6	GMFG
SMAP2	0.0033237754282775	0.427780966562255	0.714	0.483	1	6	SMAP2
RAB11FIP11	0.0033645990743738	0.396591497263384	0.714	0.39	1	6	RAB11FIP1
PKN2	0.00343636458163967	0.287002849522873	0.5	0.19	1	6	PKN2
IGF2R	0.00345223341508869	0.349695035367459	0.786	0.511	1	6	IGF2R
DYNC1LI1	0.00348722868149527	0.30819633020957	0.5	0.199	1	6	DYNC1LI1
DGKE	0.00354453197040488	0.282692859682968	0.429	0.154	1	6	DGKE
CREB1	0.00363321701929809	0.309091946082447	0.643	0.286	1	6	CREB1
LRRFIP1	0.00388711467634781	0.330719562145635	0.929	0.763	1	6	LRRFIP1
ELOB	0.00403654666087968	0.303504468162527	1	0.814	1	6	ELOB
SMCHD1	0.00415018284892537	0.435630696959404	0.714	0.489	1	6	SMCHD1
RNASEK	0.00421796149701618	0.282922899363548	0.929	0.81	1	6	RNASEK
DRAM2	0.00436734320909108	0.313908170292059	0.429	0.157	1	6	DRAM2
CEBPD2	0.00459826778400659	0.346268065048457	0.5	0.216	1	6	CEBPD
RIPOR2	0.0048386302097974	0.28270876508804	0.929	0.801	1	6	RIPOR2
BNIP3L	0.00489122835110663	0.282589496180037	0.5	0.201	1	6	BNIP3L
GLUL	0.00539474533485562	0.314812199960232	0.5	0.205	1	6	GLUL
PPIL2	0.00554018296548516	0.335667280565643	0.429	0.177	1	6	PPIL2
TALDO1	0.00563410120866173	0.314453738471342	0.643	0.356	1	6	TALDO1
GABARAP	0.00579213750273521	0.296027291631772	0.857	0.73	1	6	GABARAP
PTEN	0.0058700815845994	0.336137789771232	0.643	0.322	1	6	PTEN
ZFP36L1	0.00596567185771737	0.436912615217641	0.786	0.596	1	6	ZFP36L1
FKBP1A	0.00620241799457958	0.337756104627834	0.571	0.3	1	6	FKBP1A
RBM12B	0.0063983461457973	0.255234582927359	0.357	0.121	1	6	RBM12B
TUBA1A	0.00652521205671158	0.404063639790167	0.643	0.401	1	6	TUBA1A
KLHL36	0.00680848336254384	0.25899889190442	0.357	0.126	1	6	KLHL36
TNFSF10	0.0072417205188598	0.288171551349721	0.429	0.175	1	6	TNFSF10
NUP214	0.00785678172122484	0.266263065238319	0.429	0.17	1	6	NUP214
CD55	0.00819680246590385	0.298765985785603	0.357	0.133	1	6	CD55
EIF1B	0.00841626279358221	0.352962458189969	0.643	0.374	1	6	EIF1B
C21orf91	0.00858972806574561	0.323756083076319	0.429	0.188	1	6	C21orf91
