# Supplementary material for: Identification of potential resistance mechanisms and therapeutic targets for the relapse of BCMA CAR-T therapy in relapsed/refractory multiple myeloma through single-cell sequencing
Source: Exp Hematol Oncol. 2023 May 8;12:44. doi: 10.1186/s40164-023-00402-5 (PMC10165782; doi:10.1186/s40164-023-00402-5)
Supplement: Supplementary file 5 — Additional file 5: Table S5. All the marker genes of the 3 clusters in DC cells. [file 40164_2023_402_MOESM5_ESM.csv]

	p_val	avg_log2FC	pct.1	pct.2	p_val_adj	cluster	gene
TNFAIP2	3.77577962055142e-11	0.800681980467997	0.833	0.219	4.18356381957097e-07	0	TNFAIP2
FGL2	7.97616993793832e-11	0.616738789257669	1	0.734	8.83759629123566e-07	0	FGL2
AC020656.1	1.24993108781863e-10	0.811257978825479	0.667	0.094	1.38492364530304e-06	0	AC020656.1
CPVL	9.42377223268591e-10	0.545406504713494	1	0.828	1.0441539633816e-05	0	CPVL
APLP2	3.13877007740137e-09	0.64961995283924	0.917	0.516	3.47775724576072e-05	0	APLP2
AC090559.1	5.50126924429577e-09	0.592700887420911	0.812	0.297	6.09540632267971e-05	0	AC090559.1
MARCKS	6.13041007087694e-09	0.711347380809786	0.896	0.406	6.79249435853165e-05	0	MARCKS
HLA-DRB5	1.15311436630176e-08	0.878052990115059	0.875	0.562	0.000127765071786235	0	HLA-DRB5
BCL6	2.50600984664762e-08	0.610319206670509	0.708	0.188	0.000277665891008556	0	BCL6
EPB41L2	2.7380736337113e-08	0.60443514696925	0.729	0.219	0.000303378558615212	0	EPB41L2
ID2	6.59643761597297e-08	0.63608532622069	0.917	0.469	0.000730885287849805	0	ID2
GPAT3	7.63155331862405e-08	0.5292478243392	0.854	0.312	0.000845576107703545	0	GPAT3
SERPINB6	7.67254621728252e-08	0.52577336254723	0.938	0.422	0.000850118120874904	0	SERPINB6
CREG1	8.35941668128898e-08	0.625527277027643	0.646	0.172	0.000926223368286819	0	CREG1
PHACTR2	9.65984189863319e-08	0.512609924584176	0.896	0.469	0.00107031048236856	0	PHACTR2
ENTPD1	1.11975487782855e-07	0.562261986854346	0.812	0.344	0.00124068840463404	0	ENTPD1
EIF4B	1.81668867226458e-07	0.363319840617265	1	0.875	0.00201289104886916	0	EIF4B
ITPRIPL2	1.92121987670075e-07	0.538380388632974	0.75	0.25	0.00212871162338443	0	ITPRIPL2
RPS4Y1	1.9798361539054e-07	0.718828000947521	0.75	0.328	0.00219365845852718	0	RPS4Y1
KCNK6	3.04199174460676e-07	0.546835514241408	0.896	0.562	0.00337052685302429	0	KCNK6
CCDC6	3.12758516008909e-07	0.497206904622284	0.896	0.469	0.00346536435737872	0	CCDC6
DST	3.59622314221605e-07	0.574081583608991	0.75	0.281	0.00398461524157539	0	DST
LRRC8C	4.02355603532463e-07	0.478511959522444	0.604	0.156	0.00445810008713969	0	LRRC8C
TRPS1	5.751588571826e-07	0.456227984820097	0.708	0.297	0.00637276013758321	0	TRPS1
RASSF4	7.31946279039111e-07	0.486057938587695	0.812	0.391	0.00810996477175335	0	RASSF4
PLXNC1	8.02555782607194e-07	0.504271039021993	0.729	0.281	0.00889231807128771	0	PLXNC1
ZNF106	9.31194092082832e-07	0.470472568209577	0.958	0.672	0.0103176305402778	0	ZNF106
FNIP2	1.03845992167949e-06	0.518928648313527	0.708	0.312	0.0115061359322088	0	FNIP2
APOBR	1.08981253796739e-06	0.510275172587856	0.708	0.281	0.0120751229206787	0	APOBR
TENT5A	1.14356137711715e-06	0.522350567529963	0.729	0.266	0.012670660058458	0	TENT5A
ADAP2	1.38116715381206e-06	0.536460376262175	0.708	0.328	0.0153033320642377	0	ADAP2
NIBAN1	1.41847639763438e-06	0.515724309589655	0.771	0.375	0.0157167184857889	0	NIBAN1
AC087284.1	1.532523911485e-06	0.346532446406722	0.354	0.016	0.0169803649392538	0	AC087284.1
BASP1	1.6379954343208e-06	0.542234923923069	0.917	0.625	0.0181489894122745	0	BASP1
LCP2	1.76538415385568e-06	0.478803532285843	0.896	0.469	0.0195604564247209	0	LCP2
DOCK11	1.77445710717468e-06	0.448001292125862	0.729	0.312	0.0196609847474955	0	DOCK11
AC134312.5	1.8433681088336e-06	0.437210374477136	0.396	0.031	0.0204245186458763	0	AC134312.5
FLI1	1.94490922812416e-06	0.439508827971798	0.854	0.453	0.0215495942476157	0	FLI1
ETS2	2.04119358791176e-06	0.464070035054793	0.875	0.484	0.0226164249540623	0	ETS2
PARP14	2.15883538897143e-06	0.539855932452591	0.688	0.219	0.0239198961098035	0	PARP14
MSN	2.28420266460575e-06	0.327755018713686	1	0.875	0.0253089655238317	0	MSN
APAF1	2.93044262855704e-06	0.452466803692437	0.812	0.438	0.0324693043244121	0	APAF1
SLC8A1	3.03952856338716e-06	0.498872101778862	0.792	0.359	0.0336779764823298	0	SLC8A1
OGFRL1	3.1401112039071e-06	0.401745397037118	0.958	0.734	0.0347924321392906	0	OGFRL1
EVI2A	3.16467397091497e-06	0.44952410482408	0.917	0.5	0.0350645875977378	0	EVI2A
IL6R	3.29582659748353e-06	0.437390995051875	0.896	0.547	0.0365177587001175	0	IL6R
IL17RA	3.39345891870881e-06	0.494205140998591	0.688	0.312	0.0375995248192936	0	IL17RA
EIF2S3	3.48232102130214e-06	0.302459906271355	1	0.891	0.0385841169160278	0	EIF2S3
PLXDC2	3.49528390377536e-06	0.496631099151556	0.771	0.344	0.038727745653831	0	PLXDC2
ZFHX3	3.62008224708897e-06	0.503431967323413	0.708	0.297	0.0401105112977458	0	ZFHX3
SDCBP	3.69913991153031e-06	0.456746911861953	0.917	0.547	0.0409864702197558	0	SDCBP
ATP2B1	3.7329815040093e-06	0.45896414689521	0.958	0.594	0.041361435064423	0	ATP2B1
DOCK8	3.78279232617274e-06	0.303130467300297	1	0.906	0.041913338973994	0	DOCK8
DICER1	3.9450386249473e-06	0.463784896067585	0.75	0.328	0.0437110279644161	0	DICER1
KMT2C	4.11135971745488e-06	0.431736008533979	0.958	0.562	0.0455538656694	0	KMT2C
ASAH1	4.36993945468595e-06	0.448996404440054	0.958	0.578	0.0484189291579203	0	ASAH1
MAP3K1	4.41801562716472e-06	0.428574535447628	0.896	0.5	0.0489516131489851	0	MAP3K1
MAP3K20	4.57957983880126e-06	0.444792087422997	0.604	0.203	0.0507417446139179	0	MAP3K20
KCTD12	4.69965750932932e-06	0.39386962666749	0.979	0.797	0.0520722052033689	0	KCTD12
ARHGEF6	4.74220315380293e-06	0.426254929391847	0.729	0.359	0.0525436109441365	0	ARHGEF6
NEAT1	5.03510789261626e-06	0.351350610350481	0.979	0.953	0.0557889954501882	0	NEAT1
GXYLT1	5.20287254762051e-06	0.383210423026489	0.458	0.078	0.0576478278276353	0	GXYLT1
LIMS1	5.20546721461996e-06	0.463123419751584	0.792	0.453	0.0576765767379891	0	LIMS1
IL13RA1	5.50570603306477e-06	0.490713898605498	0.833	0.438	0.0610032228463576	0	IL13RA1
LRRK2	5.53794101635245e-06	0.445163669453922	0.729	0.297	0.0613603864611851	0	LRRK2
FNDC3B	6.93706230473098e-06	0.361634491034385	0.458	0.094	0.0768626503364193	0	FNDC3B
SLC31A1	6.99776472068509e-06	0.349412781584362	0.438	0.078	0.0775352331051907	0	SLC31A1
MYO1F	7.26095628834378e-06	0.40925521453765	0.917	0.578	0.0804513956748491	0	MYO1F
LYST	7.40363892343815e-06	0.475267978010932	0.854	0.5	0.0820323192716947	0	LYST
MICAL2	7.99776116063781e-06	0.34198171643021	0.479	0.094	0.088615193659867	0	MICAL2
ARRB1	8.29357943594768e-06	0.407693460920721	0.688	0.297	0.0918928601503003	0	ARRB1
MARCH1	8.63322996539354e-06	0.335095916198289	0.979	0.859	0.0956561880165604	0	MARCH1
REV1	8.79005401194558e-06	0.401194463616849	0.542	0.156	0.097393798452357	0	REV1
ATP1B1	9.34937042677639e-06	0.460325651813144	0.854	0.406	0.103591024328682	0	ATP1B1
PLD3	9.47014430549842e-06	0.573308514954596	0.708	0.297	0.104929198904922	0	PLD3
RB1	9.73450848364329e-06	0.411001751006502	0.875	0.438	0.107858353998768	0	RB1
CMIP	1.05109891238503e-05	0.387659452688119	0.833	0.406	0.116461759492262	0	CMIP
TET2	1.07682079571986e-05	0.397929407754866	0.896	0.5	0.11931174416576	0	TET2
ZFP36L1	1.16705351267146e-05	0.546108260365104	0.938	0.578	0.129309529203998	0	ZFP36L1
PAK1	1.22744316710313e-05	0.405492559033465	0.958	0.656	0.136000702915027	0	PAK1
SPOPL	1.24369828013402e-05	0.413889756664064	0.771	0.422	0.137801769438849	0	SPOPL
HCK	1.3363848244652e-05	0.449440805824859	0.854	0.406	0.148071438550744	0	HCK
IER5	1.33709514242164e-05	0.444756502441716	0.812	0.344	0.148150141780318	0	IER5
C9orf72	1.45774189182451e-05	0.408693926202914	0.729	0.312	0.161517801614156	0	C9orf72
SPECC1	1.52583965833701e-05	0.436809610320842	0.854	0.453	0.169063034143741	0	SPECC1
SGK3	1.57223744970186e-05	0.419121093136859	0.771	0.375	0.174203909426966	0	SGK3
CAPN2	1.625837884276e-05	0.442227633009267	0.792	0.328	0.180142837577781	0	CAPN2
AGPS	1.6822808914582e-05	0.368421470954436	0.458	0.109	0.186396722773569	0	AGPS
LY75	1.76039477932404e-05	0.421080704455254	0.688	0.297	0.195051741549104	0	LY75
MIS18BP1	1.77023137997365e-05	0.351024467298658	0.979	0.797	0.19614163690108	0	MIS18BP1
FCGRT	1.78274029692946e-05	0.27900581236638	0.979	0.953	0.197527624899785	0	FCGRT
RBPJ	1.78752157834894e-05	0.347431083432767	0.979	0.797	0.198057390881062	0	RBPJ
NAIP	1.79163673090378e-05	0.443041735311679	0.812	0.406	0.198513349784139	0	NAIP
CBL	1.83175114071878e-05	0.397378058225361	0.896	0.531	0.202958026391641	0	CBL
STK38L	1.95043376898726e-05	0.415889151415336	0.729	0.359	0.216108061603788	0	STK38L
ITGAX	2.0158064517631e-05	0.440990114002052	0.958	0.516	0.223351354855352	0	ITGAX
ETV6	2.07621735124514e-05	0.397305825702955	0.938	0.516	0.230044882517962	0	ETV6
HIPK2	2.13165064852681e-05	0.388275556810305	0.458	0.109	0.236186891856771	0	HIPK2
EFR3A	2.14640521797576e-05	0.38222897700213	0.729	0.312	0.237821698151714	0	EFR3A
POU2F2	2.27689170638708e-05	0.4098085476159	0.979	0.703	0.252279601067688	0	POU2F2
PDS5B	2.30092775191708e-05	0.385339844441298	0.708	0.328	0.254942794912413	0	PDS5B
ASAP1	2.33245687734991e-05	0.430474781117296	0.812	0.391	0.25843622201037	0	ASAP1
PRCP	2.34108447253289e-05	0.408115993476314	0.938	0.578	0.259392159556644	0	PRCP
PARP4	2.35049056856016e-05	0.378975197425312	0.792	0.391	0.260434354996466	0	PARP4
DSE	2.50095583747805e-05	0.417907910121897	0.875	0.453	0.277105906792568	0	DSE
NAAA	2.78178077978086e-05	0.415780995879228	0.833	0.469	0.308221310399719	0	NAAA
BACH1	2.79837623389683e-05	0.410880155755856	0.708	0.328	0.310060086715769	0	BACH1
C20orf27	2.84730632780977e-05	0.391132849865283	0.917	0.531	0.315481541121322	0	C20orf27
ADAM28	2.88676941284954e-05	0.423997813379883	0.688	0.281	0.319854050943729	0	ADAM28
MS4A7	2.94679121190518e-05	0.600953846591368	0.708	0.344	0.326504466279094	0	MS4A7
NUDT16	3.22392657314314e-05	0.432875533753982	0.646	0.312	0.35721106430426	0	NUDT16
CRYBG1	3.43194090030991e-05	0.404620925361607	0.688	0.312	0.380259051754338	0	CRYBG1
RAB32	3.6945665326565e-05	0.424869413862874	0.938	0.625	0.40935797181834	0	RAB32
SNX30	3.84958426139912e-05	0.378601315480789	0.562	0.203	0.426533936163022	0	SNX30
TLR2	4.02177955894238e-05	0.36692501037361	0.521	0.156	0.445613175130815	0	TLR2
MIR181A1HG	4.08333815285411e-05	0.337299563526637	0.417	0.094	0.452433867336235	0	MIR181A1HG
ANXA5	4.18932398031687e-05	0.312989360346569	0.979	0.844	0.464177097019109	0	ANXA5
GATD3A	4.34340099969656e-05	0.26193096837287	0.312	0.031	0.481248830766379	0	GATD3A
KDM1B	4.70588832263458e-05	0.380792415142745	0.646	0.281	0.521412426147912	0	KDM1B
RIN3	4.76493749240355e-05	0.366767438180648	0.729	0.281	0.527955074158314	0	RIN3
KCNE3	4.80086464809202e-05	0.292702187331	0.396	0.078	0.531935803008596	0	KCNE3
NDRG2	4.80093492665333e-05	0.360391213006247	0.833	0.422	0.531943589873189	0	NDRG2
CHD1	4.92920017222201e-05	0.38051832679531	0.875	0.531	0.546155379082199	0	CHD1
ANPEP	5.13812784048159e-05	0.349067349030446	0.417	0.094	0.56930456472536	0	ANPEP
LACTB	5.52848372028905e-05	0.358735609906592	0.833	0.469	0.612555996208027	0	LACTB
SCAMP1	5.8664826176791e-05	0.343464615032321	0.625	0.25	0.650006274038845	0	SCAMP1
AL136171.2	6.2637790706933e-05	0.291286164549223	0.417	0.094	0.694026721032817	0	AL136171.2
SHTN1	6.97317050400682e-05	0.422082387090259	0.875	0.562	0.772627291843955	0	SHTN1
PRKAR1A	7.24224812261657e-05	0.32239519019703	0.958	0.781	0.802441091985917	0	PRKAR1A
SMC1A	7.70631587722206e-05	0.386562626177406	0.854	0.484	0.853859799196204	0	SMC1A
WSB1	7.90464554057651e-05	0.292320431241358	0.938	0.922	0.875834725895877	0	WSB1
WARS	8.13849056384591e-05	0.355392770847398	0.833	0.422	0.901744754474126	0	WARS
CLEC7A	8.16325621590042e-05	0.413267885751117	0.812	0.359	0.904488788721766	0	CLEC7A
NFE2L2	8.22066902908135e-05	0.365329325240765	0.875	0.531	0.910850128422213	0	NFE2L2
RIOK3	8.33596976078239e-05	0.374878275858438	0.792	0.453	0.923625449494689	0	RIOK3
CPSF2	8.40092465660485e-05	0.375065883360655	0.646	0.266	0.930822451951817	0	CPSF2
MCOLN1	8.44521945019658e-05	0.538696146525921	0.417	0.109	0.935730315081781	0	MCOLN1
LRRC75A	8.66126242064443e-05	0.427426370809729	0.5	0.203	0.959667876207403	0	LRRC75A
WDFY3	9.13631574252502e-05	0.38248724164407	0.438	0.125	1	0	WDFY3
ZBTB7B	9.26167793193584e-05	0.339964559734212	0.562	0.219	1	0	ZBTB7B
YBX3	9.87378926808198e-05	0.438062804679002	0.729	0.344	1	0	YBX3
RBM26	9.8765250951278e-05	0.368330594242276	0.875	0.516	1	0	RBM26
SLC40A1	9.91876423702383e-05	0.666276619713119	0.521	0.188	1	0	SLC40A1
LRRC25	0.000104308735779154	0.349693095280573	0.833	0.422	1	0	LRRC25
USP10	0.000106865206379365	0.357522420580199	0.833	0.469	1	0	USP10
KLF3	0.000107834866860272	0.361897304544916	0.75	0.328	1	0	KLF3
CSF3R	0.000110228020044212	0.391727478372824	0.688	0.312	1	0	CSF3R
ST3GAL6	0.000114215676614231	0.313616037720059	0.417	0.109	1	0	ST3GAL6
MKRN1	0.00012297401214504	0.347830672310878	0.75	0.375	1	0	MKRN1
AP3B1	0.000125500660433995	0.341774769651388	0.833	0.469	1	0	AP3B1
CIITA	0.000128695778428655	0.344715267586192	0.979	0.766	1	0	CIITA
FGR	0.000128990388677285	0.376879594334246	0.812	0.422	1	0	FGR
SPI1	0.000138071953565367	0.372672046951979	0.979	0.672	1	0	SPI1
PTPA	0.000141852378237334	0.324393211075896	0.5	0.172	1	0	PTPA
ZYG11B	0.000156204379092974	0.347359306227745	0.479	0.156	1	0	ZYG11B
ZCCHC2	0.000159389396099911	0.288892092140394	0.438	0.109	1	0	ZCCHC2
ITPRID2	0.00016558477144113	0.34006127635998	0.708	0.359	1	0	ITPRID2
CALHM2	0.000166695777527615	0.335713756082476	0.521	0.203	1	0	CALHM2
SESN3	0.000166729516472197	0.417836828673785	0.562	0.25	1	0	SESN3
RAB31	0.000173211707974726	0.356284426718903	0.917	0.562	1	0	RAB31
SCLT1	0.000173406522815238	0.344779266577161	0.75	0.375	1	0	SCLT1
MAT2A	0.00017674447136188	0.318380080887525	0.875	0.719	1	0	MAT2A
ARAP1	0.000183167890471009	0.351208344196203	0.5	0.172	1	0	ARAP1
KDM2A	0.000184629940863432	0.325840158671896	0.812	0.5	1	0	KDM2A
TIMP2	0.000184805807276376	0.402500904650197	0.812	0.484	1	0	TIMP2
DISC1	0.00018528022511427	0.325284612486208	0.5	0.172	1	0	DISC1
EVI5	0.000190350133439586	0.359604545547901	0.625	0.297	1	0	EVI5
CD86	0.000197789155626199	0.334493723670017	0.917	0.562	1	0	CD86
DYRK2	0.00020624667370861	0.362545999279523	0.562	0.25	1	0	DYRK2
C1orf56	0.000208345797766585	0.355191308040184	0.625	0.297	1	0	C1orf56
STAT6	0.000208516863926696	0.348605000268832	0.75	0.359	1	0	STAT6
ZNF385A	0.000209549644721394	0.364539767331143	0.792	0.422	1	0	ZNF385A
NFKBIA	0.000211069907156396	0.438056781287261	0.833	0.531	1	0	NFKBIA
CDC42SE1	0.000218394264483757	0.371924197523839	0.833	0.484	1	0	CDC42SE1
PRKY	0.000219478341418327	0.303340030597802	0.333	0.062	1	0	PRKY
CAB39	0.000237172892816568	0.364100448967603	0.708	0.375	1	0	CAB39
BROX	0.00024489890092995	0.315319808129332	0.771	0.375	1	0	BROX
DPYD	0.00024621817535019	0.425402647716398	0.625	0.328	1	0	DPYD
TOP2B	0.000251035424993603	0.35196898618637	0.833	0.453	1	0	TOP2B
FYN	0.000253066923808124	0.342775198798841	0.833	0.438	1	0	FYN
INPP5D	0.000256675879382132	0.333458435609049	0.833	0.609	1	0	INPP5D
CPM	0.000260230940735803	0.339925292496404	0.292	0.047	1	0	CPM
AC108134.3	0.000260385011893014	0.252468418188622	0.312	0.047	1	0	AC108134.3
GIMAP4	0.000267995376936362	0.417981917627489	0.75	0.359	1	0	GIMAP4
CAMK1D	0.000289501983710609	0.33653414827209	0.708	0.359	1	0	CAMK1D
CEP170	0.000296033834829351	0.373837867210059	0.771	0.469	1	0	CEP170
LIPA	0.000296508691948058	0.529908605913642	0.708	0.391	1	0	LIPA
MFSD14B	0.000297072905037957	0.336935905246363	0.688	0.375	1	0	MFSD14B
FMNL1	0.000300946268185525	0.274764886554672	0.958	0.781	1	0	FMNL1
AHNAK	0.000312255385591072	0.273503983674366	0.979	0.922	1	0	AHNAK
ARHGAP45	0.000321356043905733	0.334417941025591	0.833	0.484	1	0	ARHGAP45
DOCK5	0.000324572513781765	0.352097209855996	0.479	0.188	1	0	DOCK5
RHOQ	0.000327724484360712	0.345450986271602	0.729	0.438	1	0	RHOQ
P2RY13	0.000343428136239506	0.391717899333858	0.812	0.438	1	0	P2RY13
SNHG5	0.000347393873567031	0.25501368110368	0.979	0.938	1	0	SNHG5
PLCB2	0.000352605552897526	0.381021090939359	0.688	0.406	1	0	PLCB2
EEA1	0.000353730327428306	0.330797069195829	0.771	0.469	1	0	EEA1
ZDHHC18	0.000368801582768781	0.284296406834138	0.417	0.125	1	0	ZDHHC18
TNFSF10	0.000368958440559404	0.343118974146836	0.833	0.406	1	0	TNFSF10
AHR	0.000375924592891066	0.348634549602675	0.875	0.609	1	0	AHR
SP140L	0.000391023049903184	0.317989633025567	0.646	0.281	1	0	SP140L
PLBD1	0.000405935721959277	0.349053450375942	0.771	0.375	1	0	PLBD1
HIF1A	0.000406205046189815	0.318471831354343	0.833	0.562	1	0	HIF1A
ZNF652	0.000416150021843378	0.308765479346984	0.875	0.609	1	0	ZNF652
EHBP1L1	0.000419156960725514	0.321769037390777	0.75	0.484	1	0	EHBP1L1
SESTD1	0.000432721009580219	0.295441163770706	0.333	0.078	1	0	SESTD1
CD163	0.000436180574543543	0.546484672770987	0.458	0.172	1	0	CD163
ZNF516	0.000442834688119445	0.305994663740316	0.354	0.094	1	0	ZNF516
CD93	0.000455535280433952	0.379092154782832	0.521	0.219	1	0	CD93
ITSN2	0.00045946646640824	0.342499120300323	0.875	0.531	1	0	ITSN2
CREBBP	0.000462397020612129	0.315284929986863	0.771	0.469	1	0	CREBBP
MAVS	0.000474098151763827	0.332445575309943	0.667	0.344	1	0	MAVS
ARHGEF40	0.000482406629223172	0.283428236475359	0.354	0.094	1	0	ARHGEF40
FZD2	0.000502320361418803	0.271813255488339	0.396	0.109	1	0	FZD2
FGD2	0.00050760604459927	0.326031339619513	0.854	0.625	1	0	FGD2
KLHL2	0.000522476506499345	0.254855506442014	0.25	0.031	1	0	KLHL2
FAM20B	0.000538581362937106	0.253202012407422	0.333	0.078	1	0	FAM20B
SULT1A1	0.000542365699213695	0.350960831628649	0.438	0.156	1	0	SULT1A1
SLC12A7	0.000543594312627599	0.317250177985108	0.562	0.25	1	0	SLC12A7
CEPT1	0.00054787781256824	0.359168336618253	0.604	0.297	1	0	CEPT1
PLEKHB2	0.000549884540448782	0.307487571822059	0.812	0.5	1	0	PLEKHB2
ATR	0.000556923686687998	0.30693905498718	0.771	0.422	1	0	ATR
PICALM	0.000557116504527473	0.327921091242538	0.792	0.547	1	0	PICALM
ZBTB37	0.000567543436202676	0.29606366184862	0.396	0.125	1	0	ZBTB37
CYFIP1	0.00057201222808202	0.320267507078403	0.542	0.266	1	0	CYFIP1
TSC22D2	0.000576053602687071	0.316765747699194	0.5	0.188	1	0	TSC22D2
CCPG1	0.000587956792304833	0.291318295531344	0.521	0.219	1	0	CCPG1
VASP	0.000593218248207533	0.321942045992053	0.938	0.656	1	0	VASP
AGO4	0.000606610860149733	0.313168940588901	0.562	0.234	1	0	AGO4
MBD3	0.000612266952222873	0.250655339521874	0.458	0.156	1	0	MBD3
APOL6	0.000613602609568618	0.419411349826748	0.5	0.219	1	0	APOL6
SCIMP	0.000615042405151287	0.340096110642374	0.854	0.516	1	0	SCIMP
FGD4	0.000615802313946661	0.349179476455674	0.646	0.328	1	0	FGD4
SAMD1	0.000636041028419076	0.293724573452786	0.583	0.25	1	0	SAMD1
ZFY	0.000642657667247527	0.261044772763893	0.333	0.078	1	0	ZFY
SAMD9L	0.000644841218835317	0.31612679878811	0.771	0.391	1	0	SAMD9L
NIPBL	0.000666146830148828	0.306276299995748	0.979	0.703	1	0	NIPBL
SEC14L1	0.000680250246717692	0.326124856922769	0.729	0.391	1	0	SEC14L1
YWHAG	0.000681696861280723	0.299469767031028	0.792	0.469	1	0	YWHAG
NCKAP1L	0.000689324525703417	0.293052991987663	0.917	0.734	1	0	NCKAP1L
SLTM	0.00072556884392081	0.285665614684078	1	0.719	1	0	SLTM
LMO2	0.00072626293184759	0.333217110198433	0.917	0.547	1	0	LMO2
SETD3	0.000734618865171874	0.314492740512645	0.625	0.297	1	0	SETD3
MCTP1	0.000739301050845836	0.300844822527347	0.542	0.219	1	0	MCTP1
TNS3	0.000751150449346482	0.306749478208748	0.438	0.156	1	0	TNS3
KLF10	0.000761364449443521	0.310697902268384	0.854	0.5	1	0	KLF10
PPP4R3A	0.000761477881051814	0.321057303177102	0.792	0.484	1	0	PPP4R3A
DTX3L	0.000763993851343042	0.339220966973941	0.562	0.281	1	0	DTX3L
USP4	0.000775141352426357	0.260512501762074	0.646	0.281	1	0	USP4
MPP7	0.000775934333977475	0.279645318596653	0.354	0.094	1	0	MPP7
DNM1L	0.000780557658100177	0.267330249914511	0.812	0.516	1	0	DNM1L
GIGYF2	0.000783032554038994	0.311956098299631	0.667	0.328	1	0	GIGYF2
ATMIN	0.000783304887216125	0.260085922113402	0.438	0.141	1	0	ATMIN
IL18	0.000814066626549236	0.355260606219733	0.875	0.609	1	0	IL18
TTL	0.000820806184021132	0.286187482808019	0.417	0.141	1	0	TTL
FKBP15	0.000836526249927838	0.327250169805699	0.667	0.406	1	0	FKBP15
IRF5	0.000836857954582659	0.286295902943289	0.583	0.25	1	0	IRF5
MPST	0.000861691220815135	0.291756062574799	0.646	0.328	1	0	MPST
BMP2K	0.000876629572975501	0.322096312685516	0.562	0.312	1	0	BMP2K
KLHL5	0.000877985980701989	0.260601702397363	0.479	0.172	1	0	KLHL5
PTGER4	0.000887493998571397	0.351845150022331	0.708	0.375	1	0	PTGER4
TOB1	0.000905269148522027	0.338689573205639	0.729	0.422	1	0	TOB1
LRP1	0.000909432199510432	0.377628156393814	0.562	0.266	1	0	LRP1
LDLRAD4	0.000940523807279826	0.316121777203365	0.646	0.344	1	0	LDLRAD4
TPP1	0.000950633781529392	0.277665574235421	1	0.844	1	0	TPP1
DEGS1	0.000951598664460086	0.290664078975152	0.896	0.5	1	0	DEGS1
MFSD1	0.000957802061251868	0.311929720891327	0.854	0.578	1	0	MFSD1
ACER3	0.000963444220992823	0.306116324413129	0.625	0.359	1	0	ACER3
PPT1	0.000966224635667277	0.314930722855568	0.917	0.656	1	0	PPT1
PLSCR1	0.000968977041806013	0.303680651044687	0.812	0.484	1	0	PLSCR1
HADHB	0.000971704325635897	0.305083946239265	0.833	0.484	1	0	HADHB
RTN1	0.000983451293672935	0.343013275344153	0.521	0.25	1	0	RTN1
HEBP1	0.000994272385586062	0.288501037969736	0.562	0.25	1	0	HEBP1
NCOA3	0.00100683135545269	0.290238622918854	0.917	0.656	1	0	NCOA3
PACSIN2	0.00101780571554717	0.284567078018381	0.479	0.203	1	0	PACSIN2
RNPEP	0.00103079953885538	0.289921686863808	0.729	0.391	1	0	RNPEP
HECA	0.00104592837386148	0.334721730788307	0.5	0.234	1	0	HECA
REX1BD	0.00105992170240962	0.310240978855577	0.875	0.625	1	0	REX1BD
IGSF6	0.00107409492847935	0.276378541231277	0.917	0.844	1	0	IGSF6
ATRX	0.00108909138003353	0.284905074058025	0.958	0.734	1	0	ATRX
NLRP1	0.001123723911955	0.284856800875752	0.396	0.141	1	0	NLRP1
LPP	0.00116673185414951	0.332521744400753	0.771	0.453	1	0	LPP
GPRIN3	0.00118587190858184	0.297105216703701	0.625	0.328	1	0	GPRIN3
RC3H1	0.00118772720622701	0.317244370516427	0.646	0.328	1	0	RC3H1
CIAO1	0.00119994420569281	0.287369200920681	0.875	0.5	1	0	CIAO1
SBNO1	0.00120028809412948	0.322159996232196	0.625	0.406	1	0	SBNO1
YWHAH	0.00120352401333633	0.303504810235343	0.875	0.625	1	0	YWHAH
SERPINA1	0.0012223216047458	0.323283213249036	0.667	0.328	1	0	SERPINA1
TMEM123	0.00123311063323883	0.25313393525263	0.979	0.766	1	0	TMEM123
GAS7	0.00124943744341508	0.344517766164575	0.417	0.172	1	0	GAS7
PREX1	0.00125080636883716	0.277317833452125	0.833	0.609	1	0	PREX1
ACPP	0.00125306094689592	0.261034961022195	0.375	0.125	1	0	ACPP
SMAP2	0.0012616815150738	0.280456689355225	0.833	0.734	1	0	SMAP2
CCNY	0.00126507561461753	0.314874738058117	0.729	0.453	1	0	CCNY
NCF2	0.00128546733608725	0.322586170621135	0.896	0.562	1	0	NCF2
CDC42EP3	0.00129433854238982	0.285169232599532	0.688	0.359	1	0	CDC42EP3
RABL6	0.00129723173830134	0.268931679869287	0.771	0.469	1	0	RABL6
KLF4	0.00131867721648665	0.357869095756385	0.729	0.438	1	0	KLF4
ARHGAP26	0.00132700928608347	0.346797222478186	0.625	0.375	1	0	ARHGAP26
MT-ND6	0.0013429229328614	0.351631432837756	0.729	0.438	1	0	MT-ND6
IGFBP7	0.00136772510998879	0.26861653256613	0.667	0.328	1	0	IGFBP7
SBF2	0.00137237712585186	0.301174714991945	0.479	0.203	1	0	SBF2
FAM49A	0.001375724963169	0.324032961231338	0.604	0.297	1	0	FAM49A
GCNT1	0.00140296342625466	0.313956467915189	0.396	0.141	1	0	GCNT1
TNRC18	0.00141580455606548	0.315508100105632	0.667	0.391	1	0	TNRC18
SLK	0.00144100225992706	0.291101331899324	0.708	0.406	1	0	SLK
NUFIP2	0.00145995300002193	0.287716012517617	0.917	0.688	1	0	NUFIP2
PPM1F	0.00146484029598939	0.277589808236059	0.521	0.234	1	0	PPM1F
GNAQ	0.00146527426018527	0.305840814980967	0.917	0.625	1	0	GNAQ
ARID1A	0.00150223252131923	0.296899664391362	0.854	0.578	1	0	ARID1A
UBE3A	0.00150946497702703	0.317881735203719	0.854	0.469	1	0	UBE3A
PYGL	0.00151537578342998	0.277237840988679	0.25	0.047	1	0	PYGL
SIN3A	0.00151647953913167	0.274554509180169	0.521	0.219	1	0	SIN3A
CFLAR	0.00152716927032391	0.288404594462444	0.917	0.734	1	0	CFLAR
ERO1A	0.00153932116775085	0.2820687065486	0.646	0.375	1	0	ERO1A
XAF1	0.00154810794184543	0.328827666851744	0.854	0.484	1	0	XAF1
ZC3HAV1	0.00158213376524077	0.278101035922283	0.792	0.438	1	0	ZC3HAV1
DDX3Y	0.00159081242277038	0.272655584535184	0.479	0.188	1	0	DDX3Y
CTSH	0.00160187026285067	0.330117849416674	0.938	0.656	1	0	CTSH
ANKHD1	0.00167734140021033	0.293932134978802	0.875	0.547	1	0	ANKHD1
TAOK1	0.00171059674335197	0.299972245240742	0.812	0.484	1	0	TAOK1
ARHGAP21	0.00175352057215791	0.278363412904786	0.458	0.188	1	0	ARHGAP21
PPIP5K2	0.0017536857299359	0.286546807139258	0.729	0.422	1	0	PPIP5K2
CLIC2	0.00176608242488053	0.333042679748355	0.5	0.25	1	0	CLIC2
CDKN1B	0.00177201807068448	0.277387791770561	0.812	0.562	1	0	CDKN1B
PDK4	0.00177362659292882	0.395556411219512	0.271	0.062	1	0	PDK4
RBM47	0.00178111719833674	0.306001500577729	0.75	0.453	1	0	RBM47
VASH1	0.00179942656105504	0.262168380337576	0.417	0.156	1	0	VASH1
HACD4	0.00183411515292613	0.307426904807684	0.854	0.547	1	0	HACD4
LST1	0.00183650701982289	0.307049356003647	1	0.844	1	0	LST1
USP32	0.00184626240711496	0.281776746243943	0.479	0.203	1	0	USP32
GLUD1	0.0018616194481462	0.288020909176796	0.708	0.438	1	0	GLUD1
C2orf68	0.00188021421601155	0.302430237158515	0.521	0.25	1	0	C2orf68
GAA	0.0018911775557915	0.337829765650289	0.5	0.25	1	0	GAA
TRIP11	0.00192252555946127	0.314892524489614	0.625	0.375	1	0	TRIP11
TLR4	0.00195373058787819	0.33584436452694	0.438	0.188	1	0	TLR4
KIAA1109	0.00195588631325989	0.298482353707029	0.562	0.297	1	0	KIAA1109
SPATS2L	0.00196563717124444	0.282406483118447	0.812	0.484	1	0	SPATS2L
MSH6	0.00197681863683129	0.266773133473113	0.375	0.125	1	0	MSH6
SMS	0.00199423344303402	0.291874058230735	0.646	0.375	1	0	SMS
LGALS9	0.001999289260999	0.273482645402052	0.938	0.688	1	0	LGALS9
MAP7D1	0.00200245338749194	0.282931633201124	0.688	0.391	1	0	MAP7D1
IFNGR1	0.00201285715689034	0.325712077761755	0.854	0.531	1	0	IFNGR1
PIK3C2A	0.00201417435386648	0.310226374768239	0.5	0.25	1	0	PIK3C2A
ICA1L	0.00203520114471642	0.273995386900146	0.312	0.094	1	0	ICA1L
DOCK10	0.00209641852550065	0.291520275849308	0.854	0.562	1	0	DOCK10
SLCO3A1	0.00211319975596567	0.33731194657495	0.479	0.219	1	0	SLCO3A1
PARP8	0.00212844704015687	0.282254394609496	0.458	0.188	1	0	PARP8
HMOX1	0.00217756783561176	0.647285468306247	0.333	0.109	1	0	HMOX1
SMAP1	0.00220146876989817	0.252098600666325	0.729	0.391	1	0	SMAP1
LILRB3	0.00220148335240151	0.312858867595168	0.625	0.375	1	0	LILRB3
ITGB1	0.0022222473560555	0.277366450763406	0.958	0.719	1	0	ITGB1
CEBPA	0.00224937249516309	0.300855093146145	0.458	0.188	1	0	CEBPA
CRTAP	0.00226605458207884	0.277944379735597	0.833	0.672	1	0	CRTAP
MED13	0.00226937385927002	0.284207809101815	0.688	0.422	1	0	MED13
PHF21A	0.00228859322186305	0.268115563105777	0.479	0.219	1	0	PHF21A
FBXL5	0.00233451853441944	0.294767603072007	0.75	0.438	1	0	FBXL5
CD1D	0.00233961171915925	0.310379347161572	0.729	0.406	1	0	CD1D
SH3BP2	0.00237255841617707	0.296086121577141	0.708	0.469	1	0	SH3BP2
SPTLC2	0.00242247472682744	0.256735249623885	0.792	0.516	1	0	SPTLC2
ELMO1	0.00243576758849978	0.259089956060791	0.729	0.438	1	0	ELMO1
CD33	0.0024546463056474	0.309666690019944	0.833	0.562	1	0	CD33
ZNF562	0.00249122189251326	0.303115121931669	0.438	0.188	1	0	ZNF562
NABP1	0.00250851178905607	0.344175141803252	0.646	0.359	1	0	NABP1
MBNL3	0.0025134441655625	0.270109574655141	0.396	0.156	1	0	MBNL3
PPP4R3B	0.00254622283357488	0.276367683860665	0.688	0.406	1	0	PPP4R3B
CTBP2	0.00258043874115318	0.284691742697588	0.646	0.359	1	0	CTBP2
GBP3	0.00258513737790187	0.285843684573476	0.458	0.219	1	0	GBP3
DCAF7	0.00258560642703705	0.263922198991444	0.896	0.562	1	0	DCAF7
CD59	0.0026311226210387	0.382456825298988	0.542	0.312	1	0	CD59
ZYX	0.00263550689709943	0.274099341624904	0.833	0.625	1	0	ZYX
ATP1A1	0.00265500604588806	0.286978208890952	0.688	0.438	1	0	ATP1A1
TES	0.00266266012336031	0.268997564944338	0.792	0.484	1	0	TES
CD200R1	0.00266722456802212	0.293877263221277	0.354	0.125	1	0	CD200R1
NIPSNAP3A	0.00266938879953156	0.285146761110365	0.667	0.391	1	0	NIPSNAP3A
CUL3	0.00267059470366036	0.281246984211135	0.771	0.484	1	0	CUL3
ADAM15	0.00268494068469737	0.288629672255144	0.438	0.203	1	0	ADAM15
UBP1	0.00269832768476229	0.271568328689862	0.479	0.219	1	0	UBP1
EVA1B	0.00271774248925153	0.292484176029729	0.458	0.203	1	0	EVA1B
GSPT1	0.00274255123435185	0.278043709521206	0.792	0.5	1	0	GSPT1
TRIP12	0.0027595580445637	0.305384984700614	0.75	0.484	1	0	TRIP12
SLC25A24	0.00277829994855423	0.265118705638626	0.521	0.266	1	0	SLC25A24
FLNA	0.00280598860554293	0.319190412403475	0.896	0.547	1	0	FLNA
GIMAP2	0.00282070192992688	0.270410070210231	0.396	0.156	1	0	GIMAP2
KDM7A	0.00286046541420524	0.274045772618539	0.667	0.422	1	0	KDM7A
NSMAF	0.00287862218428492	0.252024012821371	0.542	0.266	1	0	NSMAF
CDK19	0.00290739265104013	0.290559592965758	0.458	0.203	1	0	CDK19
APOC1	0.00296134788835859	0.660592236815209	0.25	0.062	1	0	APOC1
CLEC12A	0.00298219599657484	0.328123050365504	0.875	0.5	1	0	CLEC12A
UQCRC1	0.00301669387902361	0.256375295515636	0.792	0.531	1	0	UQCRC1
AKT1	0.0030763082383227	0.277985896215474	0.583	0.328	1	0	AKT1
FAM117B	0.00308543316924571	0.275915480410258	0.5	0.25	1	0	FAM117B
PKN1	0.00311405897632884	0.254011203507834	0.75	0.484	1	0	PKN1
TRIM38	0.00312385884146711	0.262380575572333	0.979	0.781	1	0	TRIM38
GLB1	0.00314743915815726	0.253040093847405	0.646	0.391	1	0	GLB1
LBR	0.00319827394666429	0.269866865361881	0.875	0.562	1	0	LBR
PARP9	0.00322457952614374	0.27933353596052	0.5	0.219	1	0	PARP9
PSMB8-AS1	0.00325420711129699	0.274585838494923	0.708	0.469	1	0	PSMB8-AS1
SLC6A6	0.00326808781636971	0.270678178254898	0.417	0.172	1	0	SLC6A6
ATP6V1A	0.00326983812219955	0.2853406757848	0.729	0.469	1	0	ATP6V1A
XPO7	0.00328320105685147	0.276150655094739	0.417	0.172	1	0	XPO7
SREK1	0.00333061164991862	0.263868944284866	0.875	0.562	1	0	SREK1
GBP1	0.00340677896813287	0.276175552923402	0.604	0.312	1	0	GBP1
MRC1	0.00345291688163089	0.426332424446613	0.479	0.234	1	0	MRC1
APC	0.00345900933910324	0.282141652365769	0.625	0.344	1	0	APC
EMILIN2	0.00347541161890358	0.263019006927926	0.646	0.422	1	0	EMILIN2
TAF1	0.00350257130087165	0.288501037969736	0.5	0.266	1	0	TAF1
USP3	0.00351111387690016	0.285080821685988	0.771	0.453	1	0	USP3
CERT1	0.00351725926946386	0.271677998508913	0.833	0.547	1	0	CERT1
MAN2A1	0.00352207628867652	0.263195574114686	0.625	0.312	1	0	MAN2A1
LRPPRC	0.00354264807631664	0.272017405277789	0.667	0.406	1	0	LRPPRC
SUSD6	0.00357283847591013	0.256087329603174	0.562	0.266	1	0	SUSD6
SNHG32	0.00359793921422345	0.253342088897401	0.896	0.703	1	0	SNHG32
ZBTB38	0.00359958512976433	0.254934282874131	0.458	0.188	1	0	ZBTB38
PGM2	0.00366181820929982	0.258903999886784	0.521	0.25	1	0	PGM2
SMAD2	0.00375607197719855	0.321975600628426	0.646	0.406	1	0	SMAD2
BLCAP	0.00375637754783119	0.28028405334578	0.479	0.219	1	0	BLCAP
PLEKHO2	0.00379081243247354	0.266773133473113	0.354	0.125	1	0	PLEKHO2
CSTB	0.00380609595756478	0.298008353849603	1	0.75	1	0	CSTB
FOS	0.00385432860490469	0.350490899743759	1	0.859	1	0	FOS
APOL3	0.00388364036607465	0.281776746243943	0.458	0.219	1	0	APOL3
AKAP10	0.00391287814733368	0.274421320066631	0.438	0.203	1	0	AKAP10
GIMAP8	0.00395606780113268	0.268162140184386	0.271	0.078	1	0	GIMAP8
LCORL	0.00396747787910266	0.284263453506154	0.604	0.344	1	0	LCORL
NAV1	0.00403188729879081	0.29582858735173	0.458	0.219	1	0	NAV1
CD300E	0.004032494893492	0.273613947576225	0.5	0.234	1	0	CD300E
CREB5	0.0040351952026536	0.287299205589895	0.479	0.25	1	0	CREB5
TET3	0.00405139338329837	0.279349033039641	0.521	0.266	1	0	TET3
IPO7	0.00405382221049179	0.287210385344165	0.708	0.469	1	0	IPO7
GRK3	0.00412298517415936	0.25839799011288	0.771	0.516	1	0	GRK3
STX3	0.00415266028200264	0.261163855062417	0.354	0.141	1	0	STX3
IGBP1	0.00421780538695178	0.252169399314522	0.875	0.625	1	0	IGBP1
RAB20	0.00424314846573028	0.289694591387801	0.271	0.078	1	0	RAB20
SLC9A9	0.00429976501808364	0.284814820511637	0.312	0.109	1	0	SLC9A9
CLIP1	0.00435764040806843	0.275683481174159	0.646	0.344	1	0	CLIP1
ARPIN	0.00446662777693297	0.283699904478194	0.375	0.156	1	0	ARPIN
IL10RA	0.00453771521435882	0.26695204507155	0.875	0.688	1	0	IL10RA
LTB4R	0.00463757589850892	0.264991545943722	0.417	0.188	1	0	LTB4R
NPEPPS	0.00468550713239226	0.257570677503496	0.708	0.422	1	0	NPEPPS
NUDT3	0.00470522813803876	0.286362534678391	0.833	0.5	1	0	NUDT3
ACSL4	0.00477738881273075	0.287318084396278	0.646	0.344	1	0	ACSL4
MNDA	0.00479455297588825	0.345408781277228	0.958	0.703	1	0	MNDA
FCN1	0.00489247908711986	0.384897107587552	0.708	0.438	1	0	FCN1
MT-ATP8	0.00489987353447473	0.282203058421321	0.521	0.281	1	0	MT-ATP8
SETD2	0.00490331528367504	0.280497659477696	0.792	0.5	1	0	SETD2
PSMD12	0.00494135482590851	0.250307397135137	0.625	0.391	1	0	PSMD12
TPM1	0.00497425067220964	0.255950303861645	0.375	0.156	1	0	TPM1
C1orf54	0.00505273673169596	0.367327981221261	0.312	0.109	1	0	C1orf54
MSR1	0.00505871757663588	0.269733623825058	0.271	0.078	1	0	MSR1
SSBP4	0.00508754203571459	0.257994886956397	0.688	0.453	1	0	SSBP4
MACF1	0.00523175404599832	0.276362640678083	0.875	0.625	1	0	MACF1
LARP1	0.00527263563252338	0.257886903651448	0.729	0.469	1	0	LARP1
PHKB	0.00533586223338592	0.274200959630675	0.667	0.375	1	0	PHKB
UBR5	0.0053668942833346	0.270559524505291	0.625	0.359	1	0	UBR5
IVNS1ABP	0.00537456691326698	0.29074114464118	0.667	0.406	1	0	IVNS1ABP
HEXA	0.00542025150863462	0.282729507368072	0.833	0.562	1	0	HEXA
MYADM	0.0054294509354976	0.273249524348586	0.792	0.609	1	0	MYADM
ZFAND5	0.00551772108316184	0.266504009418966	0.917	0.656	1	0	ZFAND5
CBWD1	0.00552440394957403	0.263904752213973	0.646	0.391	1	0	CBWD1
NQO2	0.00552645888112917	0.259651094261689	0.562	0.312	1	0	NQO2
UBN1	0.00553928097482948	0.255875577929993	0.708	0.391	1	0	UBN1
CEP350	0.00559770964211102	0.261126203190685	0.875	0.641	1	0	CEP350
FRMD4B	0.00578127248996952	0.349409650223765	0.521	0.297	1	0	FRMD4B
VSIR	0.00579714559401108	0.281989581086332	0.917	0.562	1	0	VSIR
PRKAG2	0.00582714710526744	0.273429867509686	0.646	0.406	1	0	PRKAG2
VAV3	0.00582856227768695	0.263634058529456	0.708	0.438	1	0	VAV3
CSTA	0.00588161591337153	0.306670476523148	0.854	0.594	1	0	CSTA
LPCAT2	0.00595628374565643	0.260931659273182	0.521	0.25	1	0	LPCAT2
POR	0.00601085276335499	0.272349327559238	0.479	0.25	1	0	POR
SP100	0.00607313270458431	0.252076832162337	0.917	0.734	1	0	SP100
BICD2	0.00614307269325615	0.262717199447226	0.792	0.484	1	0	BICD2
PLEKHA5	0.0061549409144681	0.250870644392865	0.333	0.125	1	0	PLEKHA5
PSIP1	0.00622322069401443	0.264637515991164	0.708	0.453	1	0	PSIP1
NUP62	0.00635903630979445	0.258505587705051	0.646	0.422	1	0	NUP62
METTL7A	0.00641479067059346	0.255547686654977	0.708	0.438	1	0	METTL7A
PRKACB	0.00642470813345255	0.26569133913466	0.646	0.422	1	0	PRKACB
RAD50	0.00653284039584028	0.283239752737219	0.667	0.438	1	0	RAD50
JAK2	0.00656995869927564	0.28726178042416	0.771	0.469	1	0	JAK2
EPSTI1	0.00661594568325519	0.291762910558011	0.646	0.375	1	0	EPSTI1
FOSB	0.00667397339826839	0.342023815144437	0.792	0.516	1	0	FOSB
NCOA7	0.00668450479734163	0.278178663159289	0.771	0.531	1	0	NCOA7
FAM120A	0.00675021071519946	0.255081188992798	0.854	0.578	1	0	FAM120A
IRAK3	0.00680636447924998	0.289174798573613	0.438	0.219	1	0	IRAK3
MYOF	0.0068083559750154	0.258555134512532	0.521	0.281	1	0	MYOF
NCOA2	0.00689574381335494	0.252947818278121	0.479	0.234	1	0	NCOA2
PILRA	0.00697865303528989	0.257371100421436	0.667	0.391	1	0	PILRA
LAT2	0.00702853609603218	0.263554726434606	0.688	0.391	1	0	LAT2
RAD23B	0.00716840460075046	0.250961619945361	0.688	0.438	1	0	RAD23B
CTNNA1	0.00718146004016243	0.26575749041138	0.688	0.406	1	0	CTNNA1
MTHFR	0.00719773550784897	0.27455013711426	0.479	0.266	1	0	MTHFR
SLC12A9	0.00723739297624952	0.268538080818091	0.562	0.344	1	0	SLC12A9
MAFG	0.00728844665929034	0.270756190598702	0.458	0.25	1	0	MAFG
CPEB4	0.00740234543046026	0.277403347128851	0.417	0.203	1	0	CPEB4
AMD1	0.00747692750110707	0.261915383567721	0.854	0.562	1	0	AMD1
WDR48	0.00749226370943945	0.264518625859533	0.5	0.266	1	0	WDR48
HNMT	0.00753573520591351	0.293335896708895	0.5	0.281	1	0	HNMT
SGK1	0.00754183393256616	0.338022281424598	0.583	0.344	1	0	SGK1
ZFYVE16	0.0075437727267922	0.255597354936907	0.604	0.328	1	0	ZFYVE16
SPAST	0.00754535670211152	0.25560815503379	0.521	0.281	1	0	SPAST
CAMK2D	0.00763617803026036	0.344554932049305	0.312	0.125	1	0	CAMK2D
DMXL2	0.00791510985080505	0.257850164868878	0.333	0.125	1	0	DMXL2
COTL1	0.00800036614488451	0.366017710030343	1	0.75	1	0	COTL1
SOS1	0.00801837460020392	0.262784338911128	0.479	0.25	1	0	SOS1
C19orf38	0.00807125871322671	0.253130193593989	0.562	0.312	1	0	C19orf38
GYPC	0.00821973686199584	0.265619653351543	0.667	0.375	1	0	GYPC
CTR9	0.00840048312026206	0.264857820898396	0.625	0.375	1	0	CTR9
NFIC	0.00870584738616739	0.255367017326574	0.396	0.188	1	0	NFIC
PSTPIP2	0.00874191023145134	0.252418221472612	0.604	0.328	1	0	PSTPIP2
CEBPB	0.00892395820374414	0.255030305488262	0.812	0.469	1	0	CEBPB
MAP3K3	0.00893038342513537	0.250948077658115	0.521	0.281	1	0	MAP3K3
AGTPBP1	0.00914736845649214	0.258276324707013	0.479	0.266	1	0	AGTPBP1
VCAN	0.0092122910155267	0.396107028932528	0.438	0.203	1	0	VCAN
ATP11A	0.00963902312619181	0.266133428498946	0.458	0.266	1	0	ATP11A
OTUD1	0.00966369633560328	0.268516734044323	0.479	0.266	1	0	OTUD1
GNB4	0.00973841515037437	0.255775152366225	0.729	0.469	1	0	GNB4
PKIB	2.21230457999625e-13	0.763804179233478	0.722	0.053	2.45123347463585e-09	1	PKIB
DUSP1	1.93370238235712e-09	0.622109758679594	0.972	0.697	2.14254223965169e-05	1	DUSP1
CD52	5.44426353640296e-09	0.52904233193844	1	0.868	6.03224399833447e-05	1	CD52
CARD16	6.50082467746306e-09	0.529806458224744	1	0.737	7.20291374262907e-05	1	CARD16
ITGB2	7.63913180904468e-09	0.348970692618455	1	0.947	8.4641580444215e-05	1	ITGB2
TIMP1	1.76861073990706e-08	0.571136628628831	1	0.632	0.000195962069981703	1	TIMP1
IFI30	4.00196060729733e-08	0.555379534405581	1	0.737	0.000443417235288544	1	IFI30
GAPDH	6.37122008504474e-08	0.271645381297199	1	1	0.000705931185422958	1	GAPDH
TPI1	7.02299138021943e-08	0.409547007488414	1	0.868	0.000778147444928313	1	TPI1
CD3D	6.66356024710047e-07	0.647581317628566	0.472	0.079	0.00738322475378732	1	CD3D
IL32	1.00954263828556e-06	0.735180296589811	0.5	0.092	0.011185732432204	1	IL32
ENHO	1.01281171566378e-06	0.59544309775368	0.917	0.487	0.0112219538095547	1	ENHO
C1orf162	1.11378408246212e-06	0.341894630195453	1	0.934	0.0123407276336803	1	C1orf162
TRAC	1.21406649386509e-06	0.582466744638853	0.472	0.079	0.0134518567520252	1	TRAC
HLA-DQA1	1.32308954989742e-06	0.31658984338514	1	0.987	0.0146598322128634	1	HLA-DQA1
LGALS2	1.6576680557448e-06	0.547736311322655	1	0.711	0.0183669620576524	1	LGALS2
IFITM3	1.78730155116449e-06	0.63095096485149	0.889	0.513	0.0198033011869025	1	IFITM3
PTGS2	1.80937365150793e-06	0.579951355444661	0.528	0.118	0.0200478600587079	1	PTGS2
PRELID1	1.84241466497701e-06	0.283229039862781	1	0.987	0.0204139544879453	1	PRELID1
CD83	2.02120485872476e-06	0.530287832379251	0.833	0.447	0.0223949498346704	1	CD83
TUBA1A	2.51575996827218e-06	0.440834230990335	0.972	0.803	0.0278746204484557	1	TUBA1A
LYZ	3.09440635883684e-06	0.561201913156999	1	0.829	0.0342860224559122	1	LYZ
RTP4	3.33027662560431e-06	0.286790003007334	0.306	0.013	0.0368994650116958	1	RTP4
HLA-DQB1	3.99608204289741e-06	0.259314851060866	1	1	0.0442765890353033	1	HLA-DQB1
S100A10	4.16548624547666e-06	0.38108678100994	1	0.921	0.0461535875998814	1	S100A10
KLF2	5.06880160478061e-06	0.666011713198561	0.778	0.408	0.0561623217809692	1	KLF2
SAT1	5.0753813287848e-06	0.332502706389633	1	0.974	0.0562352251229356	1	SAT1
XIST	5.31272200687997e-06	0.669847761420818	0.861	0.342	0.0588649598362301	1	XIST
S100A4	5.37932540505783e-06	0.367266058240761	1	0.934	0.0596029254880408	1	S100A4
GMFG	5.40699794382206e-06	0.253702012560157	1	0.974	0.0599095372175484	1	GMFG
CD3G	5.7158282956875e-06	0.52483248938778	0.417	0.066	0.0633313775162175	1	CD3G
PSMB9	5.89195618802444e-06	0.301787412616201	0.972	0.961	0.0652828745633108	1	PSMB9
TRGC2	6.33931005849065e-06	0.28103553856386	0.25	0	0.0702395554480763	1	TRGC2
CEBPD	7.16145405753129e-06	0.485996347820083	0.972	0.711	0.0793489109574466	1	CEBPD
IER2	7.61267902463417e-06	0.398402436058719	1	0.855	0.0843484835929466	1	IER2
JUNB	7.88289942975742e-06	0.465253608609592	1	0.75	0.0873425256817122	1	JUNB
FAM118A	8.22447352391159e-06	0.458222444091265	0.944	0.579	0.0911271666449404	1	FAM118A
CD3E	8.82884857370962e-06	0.474308010997664	0.389	0.053	0.0978236421967026	1	CD3E
CST7	9.18017863731489e-06	0.503967263623273	0.528	0.132	0.101716379301449	1	CST7
IFITM1	9.47787137119303e-06	0.455679960080497	0.417	0.079	0.105014814792819	1	IFITM1
ANXA1	1.06419853796587e-05	0.508237752678072	1	0.724	0.117913198006618	1	ANXA1
IL1B	1.09026955891425e-05	0.593026624725355	0.806	0.395	0.120801867127699	1	IL1B
LY86	1.26915233788907e-05	0.447770755462807	0.972	0.632	0.140622079038109	1	LY86
LGALS3	1.49125149631891e-05	0.48240807191252	0.972	0.605	0.165230665792135	1	LGALS3
ISG15	1.59375228737486e-05	0.468337227735658	0.889	0.487	0.176587753441134	1	ISG15
DDT	1.63129076525426e-05	0.254950181703774	1	0.961	0.180747016790172	1	DDT
PSME2	1.8355422427208e-05	0.309412486656851	1	0.921	0.203378080493464	1	PSME2
GZMM	1.883647832874e-05	0.408440782594971	0.361	0.053	0.208708179882439	1	GZMM
GZMA	2.03163743636594e-05	0.633028978674872	0.361	0.053	0.225105427949346	1	GZMA
CD69	2.0730824578644e-05	0.555159383456693	0.444	0.105	0.229697536331376	1	CD69
CD1E	2.08462638288794e-05	0.423574059214617	0.528	0.145	0.230976603223983	1	CD1E
EMP3	2.41025588491664e-05	0.279233285035965	1	0.921	0.267056352048764	1	EMP3
TSPAN32	2.6722527461509e-05	0.338104227444101	0.5	0.118	0.296085604273519	1	TSPAN32
LINC00861	2.7787569779096e-05	0.328163401003514	0.361	0.053	0.307886273152383	1	LINC00861
CD2	2.8409799652886e-05	0.530825580942176	0.722	0.382	0.314780580153977	1	CD2
TSPO	2.90959625465267e-05	0.382968046465805	0.972	0.855	0.322383265015516	1	TSPO
FCGR1A	3.0173469824588e-05	0.303218099670386	0.333	0.039	0.334322045656435	1	FCGR1A
AIF1	3.27352876709611e-05	0.377206011456351	1	0.868	0.362706987394249	1	AIF1
IL7R	3.32110219642172e-05	0.395334228137903	0.306	0.026	0.367978123363527	1	IL7R
COTL11	3.71173549958238e-05	0.44016217397355	1	0.789	0.411260293353728	1	COTL1
FOS1	3.85281635565221e-05	0.422653224007192	1	0.882	0.426892052206265	1	FOS
GIMAP7	3.90213995434089e-05	0.530398416938555	0.75	0.382	0.43235710694097	1	GIMAP7
SPOCK2	4.11098297180135e-05	0.281248578839392	0.25	0.013	0.455496913275589	1	SPOCK2
CIB1	4.3003781153441e-05	0.34798740514096	1	0.763	0.476481895180126	1	CIB1
CD1C	4.31231550292448e-05	0.529705190390027	0.944	0.632	0.477804557724033	1	CD1C
MNDA1	4.54689307649768e-05	0.480207023066533	1	0.724	0.503795752875943	1	MNDA
ABI3	4.92639155027834e-05	0.394822635198916	0.778	0.434	0.54584418377084	1	ABI3
JPT1	5.60156272293819e-05	0.381943961825663	0.944	0.592	0.620653149701551	1	JPT1
BCL11B	5.67027923366524e-05	0.407349280701632	0.389	0.079	0.628266939090109	1	BCL11B
LGALS1	5.71346962387187e-05	0.278479010146061	1	0.961	0.633052434325003	1	LGALS1
NDUFA3	6.00985480779502e-05	0.308373088306638	0.889	0.803	0.665891912703689	1	NDUFA3
DUSP2	6.07524413717064e-05	0.558611766763114	0.583	0.25	0.673137050398507	1	DUSP2
RGS2	7.47494799413992e-05	0.449271553073014	0.861	0.618	0.828224237750703	1	RGS2
CLEC10A	8.60006793157518e-05	0.546355334600698	0.972	0.605	0.95288752681853	1	CLEC10A
CCL5	9.74636063375731e-05	0.703786566839507	0.444	0.132	1	1	CCL5
DOK2	0.000105136223047998	0.426274881635318	0.861	0.5	1	1	DOK2
CFP	0.000115196239330997	0.385360331220991	0.944	0.724	1	1	CFP
TYMP	0.000115383342594277	0.339533447546146	1	0.895	1	1	TYMP
DECR1	0.000116094001765028	0.296629673863409	0.972	0.816	1	1	DECR1
CD247	0.000145750370632055	0.331468368777563	0.361	0.079	1	1	CD247
STX10	0.000153178450930031	0.346081316223759	0.75	0.408	1	1	STX10
PLAAT4	0.000174823680252631	0.453206169833564	0.639	0.316	1	1	PLAAT4
NKG7	0.000209561397622031	0.597245840757312	0.444	0.132	1	1	NKG7
RETN	0.000210544341890824	0.46886745396778	0.5	0.171	1	1	RETN
CD6	0.000215095827113717	0.255403517979035	0.278	0.039	1	1	CD6
CASP1	0.000215270740324793	0.375238722827376	0.917	0.632	1	1	CASP1
GZMK	0.000217320668392102	0.476896087666445	0.25	0.026	1	1	GZMK
ICAM3	0.000236094048964051	0.34015709783927	0.972	0.737	1	1	ICAM3
FCMR	0.000236953632561705	0.303362222065741	0.306	0.053	1	1	FCMR
PEF1	0.000239447290930279	0.295009085753751	0.583	0.224	1	1	PEF1
TRBC2	0.000243577351803985	0.476257235974792	0.361	0.092	1	1	TRBC2
CD8A	0.000243983022627918	0.27754601814282	0.25	0.026	1	1	CD8A
SAMD3	0.000248233381459941	0.2568747740235	0.25	0.026	1	1	SAMD3
PPA1	0.00025829265691145	0.319222036547002	1	0.816	1	1	PPA1
NAA38	0.00026068953155737	0.310343138232335	0.917	0.763	1	1	NAA38
CD79B	0.000270326469720959	0.417619307967941	0.417	0.118	1	1	CD79B
ITM2A	0.000289555169385825	0.309314198082405	0.278	0.039	1	1	ITM2A
AOAH	0.000293608048355788	0.391279706824682	0.778	0.434	1	1	AOAH
PRF1	0.000343204174211772	0.276910142104908	0.278	0.039	1	1	PRF1
IFITM2	0.000358933246995486	0.286252166796051	1	0.868	1	1	IFITM2
TUBA4A	0.000386491922600931	0.306875420570484	0.361	0.092	1	1	TUBA4A
PET100	0.000387369964328554	0.282092106836214	0.917	0.789	1	1	PET100
FDX2	0.000398466000728596	0.280414250128061	0.361	0.092	1	1	FDX2
TRBC1	0.000443341244779242	0.522274195491804	0.333	0.079	1	1	TRBC1
GSE1	0.000444755622795283	0.281634921629671	0.5	0.171	1	1	GSE1
CTSH1	0.000447112543624757	0.377960484551177	1	0.671	1	1	CTSH
HBEGF	0.000487951890518169	0.319105833539728	0.361	0.092	1	1	HBEGF
MT2A	0.000493682652241751	0.436251549716854	0.722	0.421	1	1	MT2A
CRYL1	0.000578463341092545	0.253822605101963	0.389	0.105	1	1	CRYL1
CACNA2D3	0.000623335327829726	0.336308565898009	0.75	0.395	1	1	CACNA2D3
IKZF3	0.000650727301114877	0.288607131128747	0.333	0.079	1	1	IKZF3
RNH1	0.000652141819221102	0.25679115440982	1	0.895	1	1	RNH1
MIEN1	0.00069855969997334	0.315353657205316	0.778	0.447	1	1	MIEN1
HOPX	0.000760577183919438	0.264528295799948	0.25	0.039	1	1	HOPX
BLOC1S1	0.000772646993518808	0.25414907776774	1	0.895	1	1	BLOC1S1
EVL	0.000831998685251959	0.384238515968495	0.778	0.539	1	1	EVL
SKAP1	0.000848580559196478	0.279534904556448	0.278	0.053	1	1	SKAP1
LIMD2	0.000850270146804372	0.289894742285705	1	0.868	1	1	LIMD2
MRPS24	0.000860900921448693	0.264326520420517	0.944	0.816	1	1	MRPS24
LINC01003	0.00107257739657043	0.254252318154523	0.389	0.118	1	1	LINC01003
ZNRD1	0.00107599857391266	0.315364949759959	0.694	0.461	1	1	ZNRD1
NR4A1	0.00113721741244841	0.353246128056429	0.5	0.197	1	1	NR4A1
ERAP2	0.0011446929733724	0.311683443158657	0.556	0.237	1	1	ERAP2
SLC27A3	0.00115403038576807	0.268507209477944	0.5	0.184	1	1	SLC27A3
CCND2	0.00118658313197052	0.332384310892714	0.556	0.25	1	1	CCND2
LST11	0.00121340823055624	0.316083316066583	1	0.868	1	1	LST1
TSC22D3	0.00129709735499893	0.334802521556752	0.889	0.697	1	1	TSC22D3
LY6E	0.00130347037865657	0.37300702952947	0.75	0.579	1	1	LY6E
VAMP5	0.00131454514660267	0.344462807368602	0.694	0.421	1	1	VAMP5
LAMTOR2	0.00132882723500586	0.252056689463128	0.917	0.803	1	1	LAMTOR2
ANXA6	0.00134734287989298	0.29583240484066	0.861	0.539	1	1	ANXA6
NDUFAF2	0.00136428789738836	0.287857289378281	0.444	0.158	1	1	NDUFAF2
MRPL15	0.00152279927077392	0.320659091261662	0.639	0.342	1	1	MRPL15
TMEM238	0.00167315866588256	0.258082016360685	0.389	0.132	1	1	TMEM238
TMEM101	0.00178451586601826	0.253230349104097	0.5	0.197	1	1	TMEM101
CD300C	0.00181227664066907	0.294658807565748	0.417	0.158	1	1	CD300C
AC245297.3	0.001857010531745	0.300766522483496	0.528	0.237	1	1	AC245297.3
DYNLT1	0.00186810784337386	0.311201170521133	0.806	0.566	1	1	DYNLT1
ZMAT5	0.00209513310649151	0.283187619772407	0.417	0.171	1	1	ZMAT5
CSTA1	0.00211461565154126	0.371707016240905	0.917	0.605	1	1	CSTA
PSMC5	0.00213972540809132	0.252065480189017	0.889	0.697	1	1	PSMC5
FAM110A	0.00224747088969454	0.276583350104881	0.472	0.197	1	1	FAM110A
KIF22	0.00241495278236294	0.258883267356304	0.5	0.211	1	1	KIF22
PIM3	0.0024575868154983	0.297857152469801	0.5	0.237	1	1	PIM3
AGTRAP	0.00251079053235339	0.283306720554923	0.556	0.263	1	1	AGTRAP
BCL7C	0.00258023447636483	0.271936081104229	0.806	0.5	1	1	BCL7C
SYTL1	0.00260506598202779	0.29930116377487	0.528	0.25	1	1	SYTL1
NCBP2AS2	0.00273264887559358	0.296515841775496	0.639	0.382	1	1	NCBP2AS2
EXOSC5	0.00278028871529081	0.271487932273025	0.611	0.303	1	1	EXOSC5
SUSD3	0.00281555506454154	0.274669386637125	0.556	0.263	1	1	SUSD3
EXOSC1	0.00332880758864491	0.254568791269048	0.639	0.329	1	1	EXOSC1
ZNF524	0.00348951268042727	0.26444853311748	0.528	0.25	1	1	ZNF524
VKORC1	0.00368369461948448	0.263530230563646	0.75	0.553	1	1	VKORC1
CEBPB1	0.00368911474217595	0.319511433143877	0.806	0.526	1	1	CEBPB
CYTOR	0.00380261847774345	0.297046388944912	0.722	0.474	1	1	CYTOR
LILRA2	0.00396821781507895	0.251913782080041	0.528	0.25	1	1	LILRA2
CXCR4	0.00427240970139713	0.273186286931787	0.861	0.684	1	1	CXCR4
BANK1	0.00439501102664524	0.289712148481632	0.444	0.197	1	1	BANK1
TMEM205	0.00472968200419121	0.284259817392976	0.639	0.368	1	1	TMEM205
APOBEC3G	0.00483769890929406	0.251104693865681	0.667	0.368	1	1	APOBEC3G
OSCAR	0.00500378128030808	0.250501234115364	0.583	0.329	1	1	OSCAR
SLC25A37	0.00502393786943495	0.284656246514356	0.611	0.342	1	1	SLC25A37
CD331	0.00562679606430303	0.293654190371488	0.917	0.566	1	1	CD33
SURF2	0.00573217076467546	0.250689010486406	0.528	0.25	1	1	SURF2
RPP21	0.00615011666564731	0.254632753298165	0.528	0.25	1	1	RPP21
SCIMP1	0.00755803254518261	0.272032661667657	0.889	0.553	1	1	SCIMP
CNIH4	0.00785815360057672	0.263199347784819	0.444	0.211	1	1	CNIH4
NOSIP	0.00813266079971284	0.257151071398749	0.667	0.447	1	1	NOSIP
DNAJB1	0.00822191006840263	0.252584551188673	0.5	0.237	1	1	DNAJB1
IFI6	0.00872243587373464	0.353323779850473	0.444	0.224	1	1	IFI6
FO393401.1	0.00892848377320657	0.257258316864205	0.389	0.171	1	1	FO393401.1
METRNL	0.00925935052305057	0.268279703912493	0.806	0.566	1	1	METRNL
PTCRA	1.40535779296302e-24	1.18274297300865	1	0.012	1.55713643460303e-20	2	PTCRA
LRRC26	3.17504751500786e-24	1.33550489602844	0.964	0	3.51795264662871e-20	2	LRRC26
SCT	7.21752962361408e-22	1.48358150480679	0.964	0.048	7.9970228229644e-18	2	SCT
TPM2	8.4172196571097e-22	1.69624059998879	1	0.083	9.32627938007755e-18	2	TPM2
DERL3	2.41509331687859e-21	1.28271620025804	0.929	0.024	2.67592339510148e-17	2	DERL3
AC023590.1	4.8132273702038e-21	1.13456126577458	0.929	0.036	5.33305592618581e-17	2	AC023590.1
LILRA4	1.00177566562314e-20	1.64797107727096	1	0.119	1.10996743751044e-16	2	LILRA4
CLEC4C	1.03747336027398e-20	1.43304861184637	1	0.095	1.14952048318357e-16	2	CLEC4C
JCHAIN	1.97436211841677e-20	1.87181925630862	1	0.119	2.18759322720578e-16	2	JCHAIN
SMPD3	3.20320065245984e-20	1.28526041758982	1	0.107	3.5491463229255e-16	2	SMPD3
TLR9	4.7883705987833e-20	1.03415494148669	0.893	0.024	5.30551462345189e-16	2	TLR9
PACSIN1	7.3246817700474e-20	1.00100920827473	0.857	0.012	8.11574740121251e-16	2	PACSIN1
NIBAN3	8.22724866053468e-20	1.37289674338604	0.964	0.107	9.11579151587242e-16	2	NIBAN3
GZMB	1.08098572062492e-19	1.93880408208036	1	0.167	1.19773217845241e-15	2	GZMB
MZB1	2.63801383467481e-19	1.50714754133732	0.964	0.107	2.92291932881969e-15	2	MZB1
AEBP1	3.51265356520483e-19	0.920436201567036	0.786	0	3.89202015024695e-15	2	AEBP1
MAP1A	3.90280987346442e-19	1.1423293089677	0.821	0.012	4.32431333979857e-15	2	MAP1A
IL3RA	1.08677451597426e-18	1.41885979129446	1	0.202	1.20414616369948e-14	2	IL3RA
TSPAN13	1.1118546951569e-18	1.33802941844125	0.929	0.107	1.23193500223384e-14	2	TSPAN13
PMEPA1	2.11482432365095e-18	0.973603532419576	0.821	0.024	2.34322535060526e-14	2	PMEPA1
AC004846.1	2.62673702312103e-18	0.833264798916162	0.786	0.012	2.9104246216181e-14	2	AC004846.1
COBLL1	4.57621897818911e-18	1.19738936861854	0.857	0.06	5.07045062783354e-14	2	COBLL1
CXCR3	5.12299321309233e-18	0.997254413411252	0.929	0.107	5.67627648010631e-14	2	CXCR3
EPHB1	5.47533033897946e-18	1.0314355421272	0.786	0.012	6.06666601558924e-14	2	EPHB1
CIB2	5.61266095215386e-18	0.963436021063704	0.821	0.036	6.21882833498648e-14	2	CIB2
LINC00996	6.12246248250671e-18	0.962404376551794	0.786	0.012	6.78368843061744e-14	2	LINC00996
SPIB	8.42599139556653e-18	1.40015420315205	1	0.286	9.33599846628771e-14	2	SPIB
PLXNA4	2.86332071345372e-17	0.887282281599946	0.714	0	3.17255935050672e-13	2	PLXNA4
CLIC3	5.19182076248143e-17	1.54292055039168	0.964	0.238	5.75253740482943e-13	2	CLIC3
ITM2C	5.55173356482001e-17	1.53661008509331	1	0.369	6.15132078982058e-13	2	ITM2C
PRXL2A	5.90713337197061e-17	0.951392275094811	0.786	0.036	6.54510377614344e-13	2	PRXL2A
LHFPL2	6.22042033015521e-17	0.868626148051211	0.786	0.036	6.89222572581197e-13	2	LHFPL2
LIME1	1.97322550344762e-16	1.29314000500838	0.964	0.25	2.18633385781996e-12	2	LIME1
UGCG	2.37527812415083e-16	1.51041757910218	1	0.44	2.63180816155912e-12	2	UGCG
MYBL2	2.43149923678251e-16	0.893712135523659	0.679	0	2.69410115435502e-12	2	MYBL2
IRF7	2.59453874376944e-16	1.47839407529052	1	0.488	2.87474892809654e-12	2	IRF7
TNFRSF21	2.82155927564869e-16	0.85154084173991	0.786	0.036	3.12628767741875e-12	2	TNFRSF21
C12orf75	4.3612599609418e-16	1.31713042403295	1	0.524	4.83227603672351e-12	2	C12orf75
CARD11	5.54932002246359e-16	0.768302222426374	0.786	0.048	6.14864658488966e-12	2	CARD11
CUX2	5.58528793181664e-16	0.842756267068995	0.714	0.012	6.18849902845284e-12	2	CUX2
ZFAT	8.19777281008581e-16	1.12112068041352	0.786	0.06	9.08313227357508e-12	2	ZFAT
ALOX5AP	8.74813328057546e-16	1.33162764580669	1	0.5	9.69293167487761e-12	2	ALOX5AP
TCL1A	1.19620725108695e-15	1.54865189924575	0.857	0.131	1.32539763420434e-11	2	TCL1A
CD2AP	1.35590793409293e-15	1.04251518587713	1	0.452	1.50234599097496e-11	2	CD2AP
MAPKAPK2	1.42342878791145e-15	1.0666629269925	1	0.464	1.57715909700589e-11	2	MAPKAPK2
CCDC50	1.55723013858187e-15	1.24984870263361	1	0.702	1.72541099354871e-11	2	CCDC50
BLNK	1.56421960046875e-15	1.01953890339884	0.964	0.298	1.73315531731938e-11	2	BLNK
FLNB	1.91680330639046e-15	0.853103733323632	0.786	0.048	2.12381806348063e-11	2	FLNB
KCNK10	1.9350718245976e-15	0.704160243764299	0.643	0	2.14405958165414e-11	2	KCNK10
SCAMP5	1.96250538307743e-15	0.806004309081043	0.643	0	2.17445596444979e-11	2	SCAMP5
SMIM5	1.98099664747965e-15	0.803602973055007	0.643	0	2.19494428540746e-11	2	SMIM5
ATP13A2	2.08163463409829e-15	0.908609166061412	0.821	0.06	2.30645117458091e-11	2	ATP13A2
DNASE1L3	2.39663739337978e-15	1.13148170249108	0.964	0.179	2.65547423186479e-11	2	DNASE1L3
SPCS1	2.41303492336526e-15	0.706406726799517	1	0.917	2.67364269508871e-11	2	SPCS1
SEC61B	2.57986795785685e-15	0.713624060308008	1	0.976	2.85849369730539e-11	2	SEC61B
CCDC186	2.61880377543495e-15	1.14500511813509	1	0.488	2.90163458318193e-11	2	CCDC186
PPP1R14B	2.64902865457087e-15	1.06385561177261	1	0.833	2.93512374926453e-11	2	PPP1R14B
SERPINF1	2.68545530697686e-15	1.36958402032998	0.929	0.238	2.97548448013036e-11	2	SERPINF1
APP	3.04618925110244e-15	1.23700196658199	1	0.524	3.37517769022151e-11	2	APP
ABHD15	3.30385259753051e-15	1.02546486590371	0.929	0.179	3.6606686780638e-11	2	ABHD15
TCF4	3.38655639980825e-15	1.42449684602275	1	0.571	3.75230449098755e-11	2	TCF4
IGKC	4.43281845179004e-15	1.42052500078303	1	0.19	4.91156284458337e-11	2	IGKC
SLC7A5	4.66090845425932e-15	0.822635484643315	0.786	0.06	5.16428656731933e-11	2	SLC7A5
PHEX	6.10996857781512e-15	0.868851843321108	0.679	0.012	6.76984518421915e-11	2	PHEX
PLD4	6.20148570404492e-15	1.05603371444293	1	0.738	6.87124616008177e-11	2	PLD4
TRAF4	6.73818991807763e-15	1.01438861196384	0.786	0.083	7.46591442923001e-11	2	TRAF4
PLAC8	7.28921937923813e-15	1.21643329115969	1	0.655	8.07645507219584e-11	2	PLAC8
NRP1	7.74053329624193e-15	0.90252329323682	0.893	0.083	8.57651089223605e-11	2	NRP1
IRF8	8.40378457922069e-15	1.17905244710708	1	0.714	9.31139331377653e-11	2	IRF8
STRBP	1.12809254659831e-14	0.864073141029287	0.929	0.179	1.24992654163093e-10	2	STRBP
CYB561A3	1.52517837389973e-14	1.07724031036798	1	0.452	1.6898976382809e-10	2	CYB561A3
TXNDC5	1.52600802027311e-14	1.07780579320581	0.857	0.167	1.6908168864626e-10	2	TXNDC5
SLC15A4	1.71248424022788e-14	1.04104163870778	0.929	0.274	1.89743253817249e-10	2	SLC15A4
IDH3A	2.06968283123e-14	0.856676772273782	1	0.512	2.29320857700284e-10	2	IDH3A
PFKFB2	2.4363520528033e-14	0.798270669364358	0.714	0.048	2.69947807450606e-10	2	PFKFB2
BCL11A	2.72528447186771e-14	1.04720462621446	1	0.738	3.01961519482942e-10	2	BCL11A
ADGRG5	3.22906336023998e-14	0.776011569180832	0.714	0.048	3.57780220314589e-10	2	ADGRG5
SHD	3.26014254888379e-14	0.791446373525508	0.643	0.012	3.61223794416324e-10	2	SHD
HERPUD1	4.36104425116827e-14	0.665774689845562	1	0.893	4.83203703029445e-10	2	HERPUD1
FCHSD2	7.60787307732069e-14	0.869972104211667	1	0.512	8.42952336967132e-10	2	FCHSD2
UBE2J1	7.88674025911592e-14	0.940792919655035	1	0.524	8.73850820710044e-10	2	UBE2J1
STMN1	8.59388605015964e-14	1.03302280731226	0.964	0.274	9.52202574357688e-10	2	STMN1
SRP14	1.10252139649565e-13	0.358856596059053	1	1	1.22159370731718e-09	2	SRP14
AC005224.2	1.48856118633619e-13	0.796200822613974	0.714	0.048	1.6493257944605e-09	2	AC005224.2
TXN	1.60404005962189e-13	0.73593610697741	1	0.905	1.77727638606106e-09	2	TXN
KCNK17	1.68400435815836e-13	0.785004905647246	0.75	0.083	1.86587682883946e-09	2	KCNK17
LAMP5	1.84117986628479e-13	0.857966357572055	0.75	0.083	2.04002729184355e-09	2	LAMP5
PARK7	2.01819411147882e-13	0.40283902047942	1	1	2.23615907551854e-09	2	PARK7
DUSP5	2.26185716305527e-13	0.869464526285334	0.821	0.131	2.50613773666524e-09	2	DUSP5
LINC02812	2.42691304866301e-13	0.803174022215535	0.893	0.167	2.68901965791862e-09	2	LINC02812
IGHM	4.7116169928504e-13	0.975740387861237	0.929	0.167	5.22047162807824e-09	2	IGHM
CXXC5	5.47250147848297e-13	0.880900939385473	0.929	0.25	6.06353163815913e-09	2	CXXC5
ZDHHC17	6.79005953367598e-13	0.906289953549932	0.929	0.369	7.52338596331298e-09	2	ZDHHC17
SELENOS	7.81105491644818e-13	1.01653523406539	0.964	0.548	8.65464884742459e-09	2	SELENOS
ADA	7.95079720012224e-13	0.797610324362925	0.893	0.214	8.80948329773545e-09	2	ADA
GAPT	8.08795355580445e-13	0.931797103118972	0.964	0.631	8.96145253983134e-09	2	GAPT
PTPRS	8.65512632318079e-13	0.687913779176107	0.536	0	9.58987996608432e-09	2	PTPRS
LINC01226	8.86939139319895e-13	0.739753206991462	0.536	0	9.82728566366443e-09	2	LINC01226
PPM1K	9.18265783885916e-13	0.860210490600591	1	0.536	1.01743848854559e-08	2	PPM1K
AC007381.1	1.57130064060191e-12	0.755982467953955	0.571	0.012	1.74100110978691e-08	2	AC007381.1
CD164	1.62756374760833e-12	0.672238594045789	1	0.869	1.80334063235003e-08	2	CD164
CYP46A1	1.92117493464224e-12	0.849028977600196	0.571	0.012	2.12866182758361e-08	2	CYP46A1
MPEG1	2.60744534430577e-12	0.635708198307071	1	0.869	2.88904944149079e-08	2	MPEG1
VEGFB	3.29434769958792e-12	0.851013059985307	0.929	0.369	3.65013725114342e-08	2	VEGFB
HS3ST3B1	3.41820060640342e-12	0.708833223349085	0.607	0.036	3.78736627189498e-08	2	HS3ST3B1
HSP90B1	4.42418908833785e-12	0.5327020727531	1	0.964	4.90200150987834e-08	2	HSP90B1
SIDT1	5.35467612348787e-12	0.691266817821216	0.679	0.071	5.93298114482456e-08	2	SIDT1
NAT8L	6.10164144353478e-12	0.504852296965499	0.5	0	6.76061871943654e-08	2	NAT8L
SLA2	6.14941924335447e-12	0.607189417302389	0.607	0.036	6.81355652163676e-08	2	SLA2
PROC	6.19000978584047e-12	0.547920716058504	0.5	0	6.85853084271124e-08	2	PROC
KLHL33	6.22490731184157e-12	0.562140316822619	0.5	0	6.89719730152046e-08	2	KLHL33
LAIR1	6.35571682945291e-12	0.875895387231405	0.893	0.274	7.04213424703382e-08	2	LAIR1
PLP2	6.76923924698452e-12	0.633156080172541	1	0.821	7.50031708565885e-08	2	PLP2
TTC24	7.66066290706936e-12	0.57855574633694	0.571	0.024	8.48801450103285e-08	2	TTC24
PHB	8.04629492430392e-12	0.632171369292715	1	0.786	8.91529477612874e-08	2	PHB
SSR4	1.12413694659689e-11	0.422021269126846	1	1	1.24554373682935e-07	2	SSR4
PLEK	1.16579882823791e-11	0.516899929491829	1	0.976	1.29170510168761e-07	2	PLEK
ST6GALNAC4	1.30280490826126e-11	0.864011742001007	0.786	0.167	1.44350783835348e-07	2	ST6GALNAC4
GNG7	1.30409096539985e-11	0.794555736589303	0.929	0.345	1.44493278966304e-07	2	GNG7
CMKLR1	1.40177489199362e-11	0.668861342522134	0.679	0.048	1.55316658032894e-07	2	CMKLR1
P2RY14	1.59563813233731e-11	0.755921541693028	1	0.44	1.76796705062974e-07	2	P2RY14
POLB	1.99316221732806e-11	0.748592360598457	0.821	0.19	2.20842373679949e-07	2	POLB
SNHG14	2.18586511820904e-11	0.940834576899326	0.893	0.298	2.42193855097562e-07	2	SNHG14
HIGD1A	2.4317288932496e-11	0.805850116621473	0.929	0.405	2.69435561372055e-07	2	HIGD1A
ERP29	2.63042238619581e-11	0.391081186557783	1	0.976	2.91450800390496e-07	2	ERP29
SETBP1	2.89749074207729e-11	0.794564457103549	0.714	0.107	3.21041974222164e-07	2	SETBP1
IGFLR1	3.31380755868987e-11	0.621936925477606	0.964	0.774	3.67169877502837e-07	2	IGFLR1
ERN1	4.00595715372829e-11	0.783239762809386	0.786	0.167	4.43860052633095e-07	2	ERN1
TMIGD2	4.34379700204322e-11	0.575791762767149	0.464	0	4.81292707826389e-07	2	TMIGD2
SLC35F3	4.50808460607472e-11	0.669850010682584	0.607	0.048	4.99495774353079e-07	2	SLC35F3
CUX1	4.63077900208577e-11	0.738477259922892	1	0.607	5.13090313431103e-07	2	CUX1
CTSC	4.9523937175452e-11	0.58828855044285	1	0.917	5.48725223904008e-07	2	CTSC
XBP1	5.8792284144394e-11	0.641777214365136	1	0.56	6.51418508319886e-07	2	XBP1
NPC1	6.33207466634769e-11	0.793360645513065	0.75	0.131	7.01593873031325e-07	2	NPC1
ETS1	8.03474974592019e-11	0.787101822543012	0.821	0.19	8.90250271847957e-07	2	ETS1
RRBP1	8.34403194047184e-11	0.778441716278537	0.964	0.667	9.2451873900428e-07	2	RRBP1
FMNL3	8.85087220006905e-11	0.814164462162751	0.75	0.167	9.80676639767651e-07	2	FMNL3
NPC2	8.98842587812343e-11	0.500865140698136	1	0.988	9.95917587296077e-07	2	NPC2
ST3GAL2	9.51089291105907e-11	0.831421756695057	0.714	0.155	1.05380693454534e-06	2	ST3GAL2
SMC6	1.2976549763927e-10	0.844504210973168	0.857	0.262	1.43780171384311e-06	2	SMC6
SLC2A1	1.36824202060206e-10	0.643004368410619	0.75	0.143	1.51601215882708e-06	2	SLC2A1
UCP2	1.80685668755771e-10	0.520709804084728	1	0.905	2.00199720981394e-06	2	UCP2
PRKCB	1.8365443952082e-10	0.598580261690699	1	0.774	2.03489118989069e-06	2	PRKCB
TM9SF2	1.96810470120189e-10	0.599095926686309	0.964	0.714	2.18066000893169e-06	2	TM9SF2
RUNX2	2.12457265656989e-10	0.897550750233146	0.857	0.393	2.35402650347943e-06	2	RUNX2
SCN9A	2.38353239030703e-10	0.832700494986799	0.786	0.214	2.64095388846019e-06	2	SCN9A
TMED10	2.73174705112022e-10	0.567592853009566	1	0.798	3.02677573264121e-06	2	TMED10
EPHA2	2.86638707178963e-10	0.449176806096561	0.429	0	3.17595687554291e-06	2	EPHA2
AL392172.2	2.90296249255477e-10	0.490053724847305	0.429	0	3.21648244175069e-06	2	AL392172.2
TRAM1	2.92725423631606e-10	0.556202918768912	1	0.845	3.24339769383819e-06	2	TRAM1
PLAAT3	3.07418777390693e-10	0.821667638588855	0.786	0.202	3.40620005348888e-06	2	PLAAT3
DACH1	3.83241522534631e-10	0.507644698522157	0.464	0.012	4.24631606968371e-06	2	DACH1
CDKN2D	4.57506811516191e-10	0.672128846624239	0.964	0.583	5.06917547159939e-06	2	CDKN2D
TACC1	4.69498431889302e-10	0.645308302343939	0.964	0.702	5.20204262533347e-06	2	TACC1
NUCB2	4.74767579820127e-10	0.84002202988337	0.929	0.417	5.26042478440701e-06	2	NUCB2
DAAM1	5.98012492618921e-10	0.775112762421424	0.75	0.167	6.62597841821765e-06	2	DAAM1
NIN	7.16474494361378e-10	0.640431047731794	0.964	0.69	7.93853739752407e-06	2	NIN
CRIM1	7.53573217537434e-10	0.478744599025127	0.536	0.036	8.34959125031477e-06	2	CRIM1
RUBCNL	9.06820506768852e-10	0.659310693136214	0.679	0.119	1.00475712149989e-05	2	RUBCNL
WAKMAR2	9.8960983731601e-10	0.63849762380319	0.643	0.095	1.09648769974614e-05	2	WAKMAR2
SLC20A1	1.01021408677212e-09	0.795839175022588	0.857	0.393	1.11931720814351e-05	2	SLC20A1
MDFIC	1.07304913426388e-09	0.72837930878584	0.893	0.44	1.18893844076438e-05	2	MDFIC
ARID3A	1.32129996484305e-09	0.703662023035202	0.821	0.31	1.4640003610461e-05	2	ARID3A
SCARB2	1.39600267835867e-09	0.797201771106134	0.857	0.393	1.54677096762141e-05	2	SCARB2
OGT	1.53132678163516e-09	0.670724604878009	0.929	0.607	1.69671007405176e-05	2	OGT
LILRB4	1.73914876429344e-09	0.780342618673337	0.857	0.381	1.92697683083713e-05	2	LILRB4
TCF4-AS2	1.84507879139498e-09	0.391266179813235	0.393	0	2.04434730086563e-05	2	TCF4-AS2
SLC12A3	1.88666418797485e-09	0.468790213771448	0.393	0	2.09042392027614e-05	2	SLC12A3
LINC01724	1.88666418797485e-09	0.446739069993118	0.393	0	2.09042392027614e-05	2	LINC01724
IFNLR1	1.88946608632002e-09	0.453615092858314	0.393	0	2.09352842364258e-05	2	IFNLR1
MMRN1	1.88946608632002e-09	0.449176806096561	0.393	0	2.09352842364258e-05	2	MMRN1
EGLN3	1.95253063269067e-09	0.566542059918334	0.571	0.06	2.16340394102126e-05	2	EGLN3
RABGAP1L	1.99847054454752e-09	0.686524744548377	0.964	0.56	2.21430536335865e-05	2	RABGAP1L
SEC61G	2.15692961587076e-09	0.511413181732824	1	0.881	2.3898780143848e-05	2	SEC61G
ZNRF2	2.30064327238845e-09	0.669253861063177	0.893	0.476	2.5491127458064e-05	2	ZNRF2
PPIB	2.45777498735432e-09	0.378102616919583	1	0.964	2.72321468598858e-05	2	PPIB
SFT2D2	2.50362428148587e-09	0.671794448592353	0.964	0.726	2.77401570388634e-05	2	SFT2D2
LINC00865	2.5762142021718e-09	0.548106797157461	0.5	0.036	2.85444533600635e-05	2	LINC00865
CCDC189	2.72559743628379e-09	0.463245867601978	0.429	0.012	3.01996195940244e-05	2	CCDC189
SELL	2.80519652136351e-09	0.613040681788651	1	0.774	3.10815774567077e-05	2	SELL
TBC1D4	2.95917122845177e-09	0.715844067587898	0.75	0.179	3.27876172112456e-05	2	TBC1D4
VAMP8	3.05741713168488e-09	0.27607150435757	1	1	3.38761818190685e-05	2	VAMP8
COL26A1	4.58498648822801e-09	0.466438536102298	0.429	0.012	5.08016502895664e-05	2	COL26A1
ASIP	4.6017890593599e-09	0.474601553866071	0.429	0.012	5.09878227777077e-05	2	ASIP
CERS6	4.62183013537181e-09	0.757694246782303	0.786	0.345	5.12098778999197e-05	2	CERS6
ATP2A3	4.74352538862859e-09	0.609288417880918	0.679	0.131	5.25582613060048e-05	2	ATP2A3
KIF5B	6.18398462259206e-09	0.417833188199284	1	0.869	6.851854961832e-05	2	KIF5B
DAB2	6.67614010296161e-09	0.878735388771018	0.893	0.417	7.39716323408146e-05	2	DAB2
SELPLG	7.20397348858809e-09	0.62490762699776	0.964	0.702	7.98200262535561e-05	2	SELPLG
PTBP3	7.67134217906158e-09	0.531028235601945	1	0.857	8.49984713440023e-05	2	PTBP3
PAIP1	7.85504678032618e-09	0.623272740458614	0.786	0.262	8.7033918326014e-05	2	PAIP1
SINHCAF	8.62356803182094e-09	0.5365731038904	0.964	0.595	9.55491337925761e-05	2	SINHCAF
OPN3	9.04501339660081e-09	0.684681367670221	0.857	0.512	0.000100218748434337	2	OPN3
CYBB	9.23405357414833e-09	0.581167368661513	0.964	0.774	0.000102313313601563	2	CYBB
BTLA	9.32238508354614e-09	0.521697297918505	0.571	0.06	0.000103292026725691	2	BTLA
SNRPN	9.54076570532125e-09	0.63418106124723	0.857	0.464	0.000105711684014959	2	SNRPN
B4GALT1	9.60448031244341e-09	0.708164530166693	0.893	0.595	0.000106417641861873	2	B4GALT1
HLTF	1.01786560438038e-08	0.570224218717833	0.786	0.25	0.000112779508965346	2	HLTF
TUT4	1.09253445499526e-08	0.672498374228623	0.857	0.321	0.000121052817613475	2	TUT4
PLVAP	1.17740399757571e-08	0.352209764918053	0.357	0	0.000130456362931389	2	PLVAP
COL24A1	1.19334418064446e-08	0.395885955229702	0.357	0	0.000132222535215407	2	COL24A1
MCC	1.19439033791654e-08	0.431328967699619	0.357	0	0.000132338449441153	2	MCC
ALDH5A1	1.19648507945228e-08	0.427297547330812	0.357	0	0.000132570546803313	2	ALDH5A1
ANTXR2	1.19857747763585e-08	0.644962580385894	0.893	0.512	0.000132802384522052	2	ANTXR2
AC011893.1	1.19928310823142e-08	0.449176806096561	0.357	0	0.000132880568392041	2	AC011893.1
RASD1	1.20173611578308e-08	0.50912281569084	0.357	0	0.000133152361628765	2	RASD1
TGFBI	1.4602991237534e-08	0.521632848689493	1	0.81	0.000161801142911877	2	TGFBI
MANF	1.55265483291453e-08	0.63309575790543	0.893	0.464	0.00017203415548693	2	MANF
SPCS3	1.67169319228109e-08	0.500565540095078	0.964	0.798	0.000185223605704745	2	SPCS3
CHD9	1.79503450893569e-08	0.54254375019594	1	0.702	0.000198889823590074	2	CHD9
SNX9	1.83995644312088e-08	0.658529341560059	0.821	0.31	0.000203867173897794	2	SNX9
ITCH	1.95062640610755e-08	0.695315006174444	0.714	0.238	0.000216129405796716	2	ITCH
AL138756.1	2.1034174479096e-08	0.551181625395835	0.607	0.119	0.000233058653228383	2	AL138756.1
NCF1	2.11906978321245e-08	0.678366802988768	1	0.512	0.00023479293197994	2	NCF1
KCTD5	2.25770873770301e-08	0.645475232690987	0.75	0.226	0.000250154128137494	2	KCTD5
DAPK2	2.4712665824712e-08	0.518625716474065	0.536	0.071	0.000273816337337809	2	DAPK2
SLAMF7	2.48826032230663e-08	0.71999427046857	0.821	0.286	0.000275699243711574	2	SLAMF7
CCDC69	2.58445253118089e-08	0.665718306074664	0.857	0.476	0.000286357340454842	2	CCDC69
RNASE6	2.59587011043256e-08	0.483492414160505	1	0.821	0.000287622408235928	2	RNASE6
OFD1	2.77157959710422e-08	0.655807321847545	0.929	0.667	0.000307091019359148	2	OFD1
KIRREL3	3.02642422505129e-08	0.44220905409996	0.393	0.012	0.000335327804135683	2	KIRREL3
DHRS7	3.31405321653745e-08	0.556636804917167	0.929	0.702	0.00036719709639235	2	DHRS7
CSF2RB	3.42264277436033e-08	0.7538904080122	0.75	0.298	0.000379228819399125	2	CSF2RB
NOTCH4	4.24594002815599e-08	0.511533393000058	0.429	0.024	0.000470450155119684	2	NOTCH4
NGLY1	4.41728394051835e-08	0.588536105822943	0.893	0.5	0.000489435060609433	2	NGLY1
S100PBP	4.4690089299434e-08	0.657309737575675	0.75	0.286	0.000495166189437729	2	S100PBP
PDIA4	4.69690944156281e-08	0.61888808469113	0.857	0.405	0.000520417566125159	2	PDIA4
ST14	4.7892565393909e-08	0.512872705930704	0.786	0.262	0.000530649624564511	2	ST14
CDYL	4.81049886947327e-08	0.597603968773532	0.857	0.393	0.000533003274737638	2	CDYL
ANKRD12	4.84580618327884e-08	0.410310904934997	1	0.905	0.000536915325107296	2	ANKRD12
IQGAP2	4.86654220496632e-08	0.490637059867031	1	0.81	0.000539212876310268	2	IQGAP2
RBBP4	5.60269419710049e-08	0.519457578388276	0.964	0.679	0.000620778517038735	2	RBBP4
GAS6	5.62425860800217e-08	0.659741671730024	0.714	0.238	0.00062316785376664	2	GAS6
MDN1	5.6379303958805e-08	0.64941140083664	0.75	0.274	0.00062468268786356	2	MDN1
TMED2	5.79657910201651e-08	0.480093607279454	1	0.667	0.000642260964503429	2	TMED2
RPS6KA4	6.21671016060953e-08	0.6498398169023	0.821	0.536	0.000688811485795536	2	RPS6KA4
LMAN1	6.97577259236169e-08	0.64808571955376	0.821	0.345	0.000772915603233676	2	LMAN1
MSRB3	7.36372748968914e-08	0.368483697686375	0.321	0	0.000815901005857557	2	MSRB3
SCAF11	7.36407169136185e-08	0.340328717072818	1	0.976	0.000815939143402893	2	SCAF11
NLRP7	7.37008162497792e-08	0.388728513224881	0.321	0	0.000816605044047553	2	NLRP7
SLITRK5	7.37220072769301e-08	0.384576102513723	0.321	0	0.000816839840628386	2	SLITRK5
SMIM6	7.38280417838285e-08	0.395885955229702	0.321	0	0.00081801470296482	2	SMIM6
TAGLN2	7.45779153690255e-08	0.351233413644876	1	0.988	0.000826323302288803	2	TAGLN2
KIAA0100	7.90787467373583e-08	0.533822664381254	0.893	0.548	0.00087619251384993	2	KIAA0100
CUL4B	8.24996221496617e-08	0.602600274426433	0.75	0.262	0.000914095813418252	2	CUL4B
SUSD1	9.27278169414457e-08	0.616013482878444	0.679	0.19	0.00102742421171122	2	SUSD1
NEK8	1.01891028601859e-07	0.466438536102298	0.393	0.024	0.0011289525969086	2	NEK8
LINC01684	1.05858641471192e-07	0.692375712025127	0.607	0.143	0.00117291374750081	2	LINC01684
NUDT17	1.07226783627557e-07	0.424713861186902	0.429	0.036	0.00118807276259333	2	NUDT17
DRD4	1.0733929810067e-07	0.560694338981745	0.429	0.036	0.00118931942295542	2	DRD4
MMP23B	1.16084226199184e-07	0.379410266938049	0.357	0.012	0.00128621322628696	2	MMP23B
PALD1	1.22446445981632e-07	0.407713778954612	0.393	0.024	0.00135670662147648	2	PALD1
TMEM53	1.29637628919079e-07	0.372270766484695	0.393	0.024	0.00143638492842339	2	TMEM53
IKZF1	1.32849276218874e-07	0.444468921918789	1	0.821	0.00147196998050513	2	IKZF1
CHML	1.35752988836072e-07	0.716337210763977	0.75	0.274	0.00150414311630368	2	CHML
ADD1	1.35895000865235e-07	0.567178004855795	0.893	0.643	0.00150571660958681	2	ADD1
RABAC1	1.36862698126591e-07	0.543091786973078	0.929	0.643	0.00151643869524262	2	RABAC1
SULF2	1.46861374554408e-07	0.561629549762389	0.893	0.595	0.00162722403006285	2	SULF2
NECTIN1	1.5038447811431e-07	0.401548355714939	0.357	0.012	0.00166626001750656	2	NECTIN1
MRPL36	1.70498118519798e-07	0.512997098918204	0.857	0.607	0.00188911915319936	2	MRPL36
ARHGAP17	1.99796025142987e-07	0.492739160217249	0.929	0.571	0.0022137399585843	2	ARHGAP17
TBL1XR1	2.02841953101436e-07	0.504870868431013	1	0.714	0.00224748884036391	2	TBL1XR1
IGF2R	2.06771101511036e-07	0.629788032147208	0.714	0.25	0.00229102380474228	2	IGF2R
CLN8	2.15802930799259e-07	0.574710660479231	0.893	0.5	0.00239109647325579	2	CLN8
C12orf45	2.48618290287041e-07	0.545423074933537	0.964	0.714	0.00275469065638042	2	C12orf45
MARCH9	2.77710176432553e-07	0.529219272936155	0.643	0.179	0.00307702875487269	2	MARCH9
TUBB6	2.91665389306434e-07	0.567643985534733	0.571	0.131	0.00323165251351529	2	TUBB6
APBB1IP	3.00987360024355e-07	0.409083373173662	1	0.857	0.00333493994906985	2	APBB1IP
RFLNB	3.07606989459383e-07	0.513618002948766	0.679	0.167	0.00340828544320996	2	RFLNB
LINC00342	3.12559826835771e-07	0.661850489244416	0.786	0.381	0.00346316288134034	2	LINC00342
PTPRE	3.43158881963207e-07	0.36447469146928	1	0.929	0.00380220041215234	2	PTPRE
CNP	3.46660764890706e-07	0.61645169501287	0.714	0.286	0.00384100127498902	2	CNP
CBFA2T3	3.51089843682007e-07	0.631855828481065	0.821	0.488	0.00389007546799664	2	CBFA2T3
ADAM19	3.66476102268812e-07	0.505133699091021	0.571	0.119	0.00406055521313844	2	ADAM19
CCDC88A	3.75632969401532e-07	0.304837830605038	1	0.964	0.00416201330096897	2	CCDC88A
PAG1	3.83886836999425e-07	0.601330195191689	0.821	0.417	0.00425346615395362	2	PAG1
SLC3A2	4.11679878128319e-07	0.537454684014063	0.857	0.464	0.00456141304966177	2	SLC3A2
ZNF589	4.29038325058771e-07	0.48090491411977	0.5	0.083	0.00475374464165119	2	ZNF589
CADM4	4.33484523257325e-07	0.260678547987745	0.286	0	0.00480300851769116	2	CADM4
GLT1D1	4.36944421810629e-07	0.278012052120368	0.286	0	0.00484134419366177	2	GLT1D1
HHIP-AS1	4.39430147021749e-07	0.361686883467415	0.286	0	0.00486888602900098	2	HHIP-AS1
ZNF385C	4.40927352329376e-07	0.312066530425767	0.286	0	0.00488547506380949	2	ZNF385C
RGS7	4.40927352329376e-07	0.312066530425767	0.286	0	0.00488547506380949	2	RGS7
MYB	4.41302331393701e-07	0.333112849853508	0.286	0	0.00488962983184221	2	MYB
TTC39A	4.42178338314297e-07	0.391266179813235	0.286	0	0.00489933598852241	2	TTC39A
BSPRY	4.42554222708097e-07	0.372682617639609	0.286	0	0.00490350078760572	2	BSPRY
EIF1AY	4.43894559474118e-07	0.644887510656653	0.679	0.25	0.00491835171897322	2	EIF1AY
SLC44A2	4.612006766505e-07	0.554418484485019	0.643	0.167	0.00511010349728754	2	SLC44A2
ACTN4	4.80568993266434e-07	0.523171628473115	0.857	0.702	0.00532470444539208	2	ACTN4
CUEDC1	4.82195371167346e-07	0.635597160155215	0.607	0.155	0.00534272471253419	2	CUEDC1
RMC1	4.9627210908653e-07	0.45510784078025	0.536	0.107	0.00549869496867875	2	RMC1
CYFIP2	4.97316372443265e-07	0.53822594564465	0.821	0.333	0.00551026540667138	2	CYFIP2
IRF2BP2	5.1838811268049e-07	0.440000972597626	0.929	0.845	0.00574374028849983	2	IRF2BP2
GPX7	5.3159153973396e-07	0.429119047377741	0.393	0.036	0.00589003426025228	2	GPX7
IFNAR2	5.73644150866301e-07	0.541972655432961	0.857	0.5	0.00635597719159862	2	IFNAR2
ENTPD4	5.95816126208257e-07	0.566227649603095	0.714	0.238	0.00660164267838748	2	ENTPD4
TNFRSF17	6.46754914287752e-07	0.440783248881428	0.357	0.024	0.0071660444503083	2	TNFRSF17
FAM214A	6.49599481172354e-07	0.602051525086087	0.714	0.321	0.00719756225138968	2	FAM214A
DNM2	6.5131201627432e-07	0.591839374061784	0.643	0.238	0.00721653714031947	2	DNM2
DPPA4	6.58360678580116e-07	0.372720189638536	0.321	0.012	0.00729463631866768	2	DPPA4
LINC02132	6.58360678580116e-07	0.372720189638536	0.321	0.012	0.00729463631866768	2	LINC02132
MAP4K4	6.70702730756551e-07	0.640966611031987	0.75	0.417	0.00743138625678258	2	MAP4K4
SOX4	6.89189172839978e-07	0.681851857377033	0.821	0.5	0.00763621603506696	2	SOX4
TUBB	7.12738155849616e-07	0.556838537171274	0.893	0.619	0.00789713876681375	2	TUBB
GGH	7.29859279721226e-07	0.380982716235858	0.357	0.024	0.00808684081931118	2	GGH
UNC93B1	7.55264244798922e-07	0.510121561029348	0.929	0.667	0.00836832783237206	2	UNC93B1
LRRC36	7.60955466609082e-07	0.278329368402664	0.321	0.012	0.00843138657002863	2	LRRC36
MAN2B1	7.81442221084773e-07	0.455993487528957	0.964	0.738	0.00865837980961929	2	MAN2B1
PCED1B-AS1	7.88429194999846e-07	0.552143744221894	0.857	0.548	0.0087357954805983	2	PCED1B-AS1
FERMT3	7.95741543361162e-07	0.439347874515033	0.964	0.786	0.00881681630044167	2	FERMT3
C11orf58	8.30432456730631e-07	0.290001441931746	1	0.94	0.00920119162057539	2	C11orf58
WASF1	8.91720095924468e-07	0.392327674817742	0.357	0.024	0.00988025866284311	2	WASF1
PPP1R16B	8.96040507886341e-07	0.479426935608097	0.464	0.071	0.00992812882738066	2	PPP1R16B
FAM160A1	9.22702516828651e-07	0.439822390228469	0.357	0.024	0.0102235438864615	2	FAM160A1
ASPH	9.39956911516565e-07	0.697551130244641	0.643	0.25	0.0104147225796035	2	ASPH
TMEM19	9.69905417413379e-07	0.546323148806527	0.75	0.357	0.0107465520249402	2	TMEM19
TMEM109	9.91811461362007e-07	0.470518448069857	0.857	0.595	0.010989270991891	2	TMEM109
TEX2	9.95288412129587e-07	0.482966852944431	0.571	0.131	0.0110277956063958	2	TEX2
LYN	1.12826148841394e-06	0.371313657995307	0.964	0.94	0.0125011372916265	2	LYN
BCL7A	1.15614688570739e-06	0.590474658529891	0.786	0.405	0.0128101074936379	2	BCL7A
P3H2	1.2230216065025e-06	0.398611027307041	0.464	0.071	0.0135510794000477	2	P3H2
SEPTIN1	1.44226494240968e-06	0.565980565707984	0.679	0.214	0.0159802955618992	2	SEPTIN1
SORL1	1.54530645383566e-06	0.537186620410726	0.857	0.512	0.0171219955084991	2	SORL1
EIF4G2	1.58157695097328e-06	0.38126320966597	1	0.869	0.017523872616784	2	EIF4G2
CYTH4	1.5881761597413e-06	0.537698818981089	0.857	0.667	0.0175969918499336	2	CYTH4
RNASEH2B	1.6848890570914e-06	0.465693997224963	0.964	0.762	0.0186685707525727	2	RNASEH2B
TCL6	1.74706568529992e-06	0.281848513946226	0.357	0.024	0.0193574877931232	2	TCL6
BEND6	1.75476892651331e-06	0.41726830073466	0.464	0.071	0.0194428397057675	2	BEND6
PCM1	1.78677185283228e-06	0.455727903431959	0.964	0.75	0.0197974321293817	2	PCM1
MGAT4A	1.84102786232701e-06	0.550220642313334	0.714	0.286	0.0203985887145833	2	MGAT4A
ZNF706	1.86424533191732e-06	0.328097415853714	1	0.952	0.0206558382776439	2	ZNF706
USP11	1.90460759132811e-06	0.501225502223264	0.536	0.119	0.0211030521119154	2	USP11
IRF4	2.21845200232943e-06	0.636139986536373	0.786	0.405	0.0245804481858101	2	IRF4
ARID1B	2.22282502646899e-06	0.416352598154283	0.964	0.833	0.0246289012932764	2	ARID1B
MNAT1	2.23259400010665e-06	0.521451156975879	0.679	0.25	0.0247371415211817	2	MNAT1
SPCS2	2.31698408357361e-06	0.400929870062182	0.964	0.821	0.0256721836459956	2	SPCS2
CD68	2.35216897052798e-06	0.490825373712634	0.964	0.595	0.02606203219345	2	CD68
SEC11C	2.3869742634586e-06	0.530083292747647	0.821	0.512	0.0264476748391213	2	SEC11C
CORO1C	2.41645669146497e-06	0.479225145936581	0.821	0.536	0.0267743401414319	2	CORO1C
FUZ	2.58034796671514e-06	0.265735232509985	0.25	0	0.0285902554712037	2	FUZ
VASH2	2.58756930613246e-06	0.35695610612273	0.25	0	0.0286702679119477	2	VASH2
SLC7A11	2.58756930613246e-06	0.295139769937734	0.25	0	0.0286702679119477	2	SLC7A11
C5orf64	2.58756930613246e-06	0.295139769937734	0.25	0	0.0286702679119477	2	C5orf64
PAPLN	2.59909172386229e-06	0.379460187986165	0.429	0.06	0.0287979363003941	2	PAPLN
SIGLEC6	2.61156368719747e-06	0.496805811695108	0.643	0.179	0.028936125654148	2	SIGLEC6
CD7	2.71419253382947e-06	0.585660468238686	0.5	0.107	0.0300732532748305	2	CD7
WDFY4	2.81917344920031e-06	0.531875084506872	0.786	0.512	0.0312364418171394	2	WDFY4
YPEL5	2.82050764676243e-06	0.396604925663934	0.964	0.821	0.0312512247261277	2	YPEL5
MCM6	2.91115309262799e-06	0.41468893346374	0.536	0.119	0.0322555762663182	2	MCM6
IRF2BPL	3.01370945588387e-06	0.544410081459795	0.571	0.179	0.0333919007711933	2	IRF2BPL
SUPT5H	3.08291727683778e-06	0.564789605778159	0.786	0.452	0.0341587234273626	2	SUPT5H
TMEM263	3.13323772224592e-06	0.427274202937714	0.464	0.083	0.0347162739624848	2	TMEM263
INTS6	3.29620993825274e-06	0.520491776064439	0.786	0.56	0.0365220061158403	2	INTS6
SEMA4D	3.31672330393272e-06	0.541346913489245	0.679	0.274	0.0367492942075745	2	SEMA4D
AHI1	3.4873668503198e-06	0.528030661751354	0.607	0.19	0.0386400247015434	2	AHI1
AC243960.1	3.69658277797914e-06	0.501386947324483	0.536	0.143	0.0409581371800089	2	AC243960.1
LIMD1	4.08043631242198e-06	0.502616966960299	0.786	0.488	0.0452112343416356	2	LIMD1
CANX	4.08833332320893e-06	0.389101781880001	1	0.857	0.0452987332211549	2	CANX
LTK	4.11316472562958e-06	0.328694960600263	0.286	0.012	0.0455738651599757	2	LTK
TP53I13	4.16318428686734e-06	0.499166357277646	0.679	0.25	0.0461280818984901	2	TP53I13
TAF1A	4.23749825374878e-06	0.283283857062548	0.286	0.012	0.0469514806515364	2	TAF1A
PPP1R14B-AS1	4.2383982803347e-06	0.316431369321236	0.286	0.012	0.0469614529461085	2	PPP1R14B-AS1
SELENOF	4.27461830408471e-06	0.361231048181695	0.964	0.845	0.0473627708092585	2	SELENOF
RBX1	4.38742977711225e-06	0.277055745214572	1	0.964	0.0486127219304037	2	RBX1
ATP2B4	4.41215780314869e-06	0.470080321094834	0.821	0.417	0.0488867084588875	2	ATP2B4
FZD3	4.49558507531327e-06	0.440543695618407	0.5	0.095	0.0498110826344711	2	FZD3
SDHAF3	4.5101987832965e-06	0.489743254296979	0.75	0.345	0.0499730025189253	2	SDHAF3
EMILIN1	4.69050325445878e-06	0.312134973297226	0.321	0.024	0.0519707760594033	2	EMILIN1
CD99	4.88633828572337e-06	0.420208411421637	0.964	0.726	0.054140628205815	2	CD99
PPM1G	4.90135197545597e-06	0.42157937303418	0.964	0.774	0.0543069798880521	2	PPM1G
TLE5	4.93674591204531e-06	0.338726011684845	0.964	0.893	0.054699144705462	2	TLE5
NADK	5.0234905605193e-06	0.479730367145897	0.786	0.405	0.0556602754105539	2	NADK
USP9Y	5.40568281008559e-06	0.536575199157288	0.536	0.131	0.0598949655357483	2	USP9Y
ITPR2	5.53884757864232e-06	0.557354459827281	0.857	0.5	0.0613704311713569	2	ITPR2
AC008124.1	5.74433228835328e-06	0.45554268330024	0.607	0.179	0.0636472017549543	2	AC008124.1
SRPRA	5.79722352696586e-06	0.443840772819279	0.821	0.571	0.0642332366787817	2	SRPRA
ARL6IP1	6.18135974064831e-06	0.353707520360626	0.964	0.845	0.0684894659263833	2	ARL6IP1
RREB1	6.38692228726393e-06	0.509098047999382	0.821	0.452	0.0707670989428844	2	RREB1
PARVB	6.55468804582795e-06	0.484022596928854	0.786	0.393	0.0726259435477736	2	PARVB
DANCR	6.67773620864737e-06	0.434810648883633	0.821	0.512	0.0739893171918128	2	DANCR
DNAJB9	7.50276130654429e-06	0.437655495367112	0.643	0.202	0.0831305952765107	2	DNAJB9
ERCC6L2	7.85437563190846e-06	0.507855361677094	0.679	0.25	0.0870264820015458	2	ERCC6L2
ANKRD11	7.91807305717427e-06	0.404169219618556	1	0.857	0.0877322494734909	2	ANKRD11
HS3ST1	7.9287659772423e-06	0.406069803707671	0.393	0.06	0.0878507270278447	2	HS3ST1
CNPY3	8.13862730929774e-06	0.263744735004672	1	0.964	0.090175990587019	2	CNPY3
MAP3K2	8.20074163243064e-06	0.416777699475154	0.929	0.75	0.0908642172873315	2	MAP3K2
PPP1R15A	8.29335542716812e-06	0.425197102398767	1	0.738	0.0918903781330227	2	PPP1R15A
SNRNP25	9.10842328325364e-06	0.543364395221752	0.75	0.464	0.10092132997845	2	SNRNP25
GGA2	9.39157024965263e-06	0.517577843733109	0.75	0.464	0.104058598366151	2	GGA2
AL096865.1	9.50553247328492e-06	0.495883148548634	0.536	0.143	0.105321299803997	2	AL096865.1
FEZ2	9.51512203894353e-06	0.537190718857439	0.786	0.548	0.105427552191494	2	FEZ2
MYO1E	9.57300950470476e-06	0.52434609826852	0.75	0.381	0.106068945312129	2	MYO1E
RNF5	9.75903606577157e-06	0.422286541508089	0.821	0.452	0.108130119608749	2	RNF5
ATG101	1.02769773980883e-05	0.527354951537022	0.786	0.512	0.113868909570818	2	ATG101
CTSB	1.05956867435166e-05	0.382716916260699	0.964	0.702	0.117400209118164	2	CTSB
KRTCAP2	1.06069175680051e-05	0.35446295697599	1	0.869	0.117524646653496	2	KRTCAP2
CPNE3	1.09420400788295e-05	0.40168837910866	0.929	0.679	0.121237804073431	2	CPNE3
TTC14	1.12960089097668e-05	0.437705436800193	0.857	0.702	0.125159778720216	2	TTC14
KTN1	1.14799950053868e-05	0.324833597261552	0.964	0.905	0.127198344659686	2	KTN1
GPR183	1.16210390690714e-05	0.494513251928486	0.929	0.726	0.128761112885311	2	GPR183
RIOX2	1.18067974517971e-05	0.549803957925107	0.571	0.202	0.130819315765912	2	RIOX2
GPM6B	1.25244043874068e-05	0.419289224989347	0.536	0.155	0.138770400612467	2	GPM6B
TLR7	1.25464135036943e-05	0.488594624401288	0.643	0.238	0.139014261620933	2	TLR7
SIT1	1.29869671640973e-05	0.487414812505453	0.607	0.202	0.143895596178198	2	SIT1
SMIM14	1.30105156553131e-05	0.472277990442443	0.929	0.631	0.144156513460869	2	SMIM14
ODC1	1.31852982785493e-05	0.501161252504667	0.714	0.286	0.146093104926326	2	ODC1
LEMD3	1.3511519545536e-05	0.398335069152589	0.571	0.167	0.149707636564539	2	LEMD3
USF2	1.36648611918036e-05	0.439662442148246	0.893	0.69	0.151406662005184	2	USF2
WDR1	1.38892086003891e-05	0.346645770233161	0.964	0.81	0.153892431292311	2	WDR1
SMARCAL1	1.43346019292985e-05	0.411909791909401	0.464	0.107	0.158827389376627	2	SMARCAL1
ATP10A	1.51389025282419e-05	0.361941925568025	0.393	0.06	0.16773904001292	2	ATP10A
DNAJA1	1.53703355319733e-05	0.334855173184528	1	0.857	0.170303317694264	2	DNAJA1
AC245060.5	1.54807512252e-05	0.464941342191134	0.607	0.202	0.171526723575216	2	AC245060.5
GRAMD1B	1.63132425720968e-05	0.501940277375206	0.607	0.226	0.180750727698832	2	GRAMD1B
SLC9A7	1.64233541368639e-05	0.462383831726293	0.679	0.333	0.181970763836452	2	SLC9A7
GLCCI1	1.7164042312401e-05	0.376814441395597	0.429	0.083	0.190177588821403	2	GLCCI1
NUS1	1.76255988157572e-05	0.452156557556083	0.75	0.429	0.19529163487859	2	NUS1
NFAT5	1.76809301776417e-05	0.487181942542965	0.643	0.262	0.19590470636827	2	NFAT5
PTMS	1.7852058713992e-05	0.483199604942748	0.857	0.548	0.197800810551031	2	PTMS
TIFAB	1.78651989819077e-05	0.41849889365192	0.536	0.155	0.197946404719538	2	TIFAB
SEL1L3	1.78875019541095e-05	0.586159860692323	0.643	0.262	0.198193521651533	2	SEL1L3
SCARB1	1.7918110736153e-05	0.399841493158022	0.571	0.167	0.198532666956575	2	SCARB1
AP1S3	1.8506439892541e-05	0.461115185016598	0.536	0.155	0.205051354009354	2	AP1S3
TARBP1	1.90730173595633e-05	0.470934864578161	0.679	0.286	0.211329032343962	2	TARBP1
MAST3	1.93061320410598e-05	0.389914780731163	0.5	0.131	0.213911943014943	2	MAST3
KDM4B	1.98848513217771e-05	0.517329002435733	0.571	0.202	0.22032415264529	2	KDM4B
PTGDS	2.05354102196683e-05	0.947494197134605	0.25	0.012	0.227532345233925	2	PTGDS
PPM1J	2.36961185433936e-05	0.449176456701928	0.429	0.095	0.262552993460801	2	PPM1J
E2F5	2.37709836979498e-05	0.335303141317293	0.321	0.036	0.263382499373283	2	E2F5
RIMS3	2.41078550301672e-05	0.253879319634799	0.25	0.012	0.267115033734252	2	RIMS3
AC007381.2	2.41078550301672e-05	0.253879319634799	0.25	0.012	0.267115033734252	2	AC007381.2
PTP4A3	2.41126997980839e-05	0.275607352343791	0.25	0.012	0.26716871376277	2	PTP4A3
HSPG2	2.41126997980839e-05	0.266156139245182	0.25	0.012	0.26716871376277	2	HSPG2
SCN1A-AS1	2.41126997980839e-05	0.266156139245182	0.25	0.012	0.26716871376277	2	SCN1A-AS1
EIF4A3	2.41898864247395e-05	0.398165759479127	0.857	0.595	0.268023941586114	2	EIF4A3
RBBP7	2.43241457878407e-05	0.445673116725148	0.714	0.369	0.269511535329274	2	RBBP7
AKR1C3	2.44059263484042e-05	0.28845134168076	0.286	0.024	0.270417663940318	2	AKR1C3
RAC2	2.560354096064e-05	0.334868683610478	1	0.905	0.283687233843892	2	RAC2
MIA3	2.5695133803722e-05	0.440555284361976	0.857	0.619	0.28470208254524	2	MIA3
ABCA2	2.58152157600917e-05	0.271524581192726	0.286	0.024	0.286032590621816	2	ABCA2
AC127024.5	2.78577726125379e-05	0.293691114426889	0.321	0.036	0.30866412054692	2	AC127024.5
N4BP2	2.86124601226085e-05	0.448013013806595	0.893	0.488	0.317026058158502	2	N4BP2
RAB15	2.95234222693956e-05	0.295485414733526	0.25	0.012	0.327119518744904	2	RAB15
KRT10	3.24635865922837e-05	0.35374671332625	0.964	0.75	0.359696539442503	2	KRT10
LY9	3.36597186135647e-05	0.40669007857078	0.464	0.119	0.372949682238297	2	LY9
SMARCB1	3.36630706899278e-05	0.413281564511154	0.857	0.476	0.3729868232444	2	SMARCB1
LRP8	3.39623769562968e-05	0.346440699428518	0.393	0.071	0.376303136675769	2	LRP8
PPARA	3.41005316160369e-05	0.41700332932608	0.464	0.119	0.377833890305689	2	PPARA
EMB	3.43357024105683e-05	0.388675949933516	0.964	0.714	0.380439582709096	2	EMB
IGFBP3	3.57099482629576e-05	0.466259348973246	0.357	0.06	0.39566622675357	2	IGFBP3
CAPN15	3.76696030993971e-05	0.436263956388897	0.429	0.107	0.41737920234132	2	CAPN15
TSPAN3	3.79590568365812e-05	0.397788679281153	0.821	0.512	0.420586349749319	2	TSPAN3
SH2D3C	3.83577447938374e-05	0.462108242905631	0.643	0.31	0.425003812315719	2	SH2D3C
UBE2E3	3.93539050713293e-05	0.476921952848684	0.714	0.44	0.436041268190328	2	UBE2E3
UTRN	3.99420105702568e-05	0.426620860989327	0.964	0.726	0.442557477118445	2	UTRN
ARGLU1	4.01478648310652e-05	0.251132146790073	1	0.964	0.444838342328203	2	ARGLU1
PDCD4	4.06544609696306e-05	0.387933953641831	0.929	0.774	0.450451427543507	2	PDCD4
DSTN	4.15591990988634e-05	0.428987364121936	0.786	0.643	0.460475926015406	2	DSTN
SSR3	4.24176901147367e-05	0.377056686165706	0.964	0.857	0.469988006471283	2	SSR3
MDM4	4.33211319574965e-05	0.345585306472511	0.964	0.833	0.479998142089062	2	MDM4
LGMN	4.51703538493873e-05	0.41291000178615	0.821	0.381	0.500487520651211	2	LGMN
TMED4	4.63084150061747e-05	0.403070524603837	0.893	0.571	0.513097238268416	2	TMED4
OCIAD2	4.70928784646436e-05	0.465271111330038	0.571	0.226	0.521789093388251	2	OCIAD2
CDC14A	4.75685007321015e-05	0.49503177168237	0.607	0.25	0.527058988111685	2	CDC14A
DCK	5.06685925201908e-05	0.477034233805908	0.821	0.679	0.561408005123714	2	DCK
ATP6V0C	5.38318959534576e-05	0.26219527813368	1	0.929	0.596457407164311	2	ATP6V0C
VEZF1	5.43279098832337e-05	0.440232977436778	0.786	0.583	0.601953241506229	2	VEZF1
SAP30BP	5.4660795475186e-05	0.455032346487584	0.714	0.345	0.605641613865061	2	SAP30BP
TDRD3	5.60912798636717e-05	0.395436845355406	0.607	0.214	0.621491380889482	2	TDRD3
YPEL1	5.76809637242075e-05	0.368250071248748	0.5	0.143	0.639105078064219	2	YPEL1
AC007952.4	5.91318913425125e-05	0.403908620099485	0.821	0.607	0.655181356075039	2	AC007952.4
NIPA1	6.02598395222155e-05	0.372599678618168	0.393	0.083	0.667679021906148	2	NIPA1
STX7	6.12083020046709e-05	0.291283405269974	1	0.905	0.678187986211754	2	STX7
TM7SF2	6.13370528797426e-05	0.326326843979966	0.321	0.048	0.679614545907548	2	TM7SF2
IMPA1	6.18928846821329e-05	0.373369746532334	0.464	0.119	0.685773162278033	2	IMPA1
ZBTB33	6.72263262640509e-05	0.451829810097411	0.679	0.369	0.744867695005684	2	ZBTB33
PDCD2L	6.7721931499638e-05	0.289638070462054	0.357	0.06	0.750359001015989	2	PDCD2L
TBCC	6.96795499264372e-05	0.420416329238309	0.643	0.262	0.772049413184924	2	TBCC
MPZL1	7.19859273055387e-05	0.391241811211692	0.607	0.238	0.797604074545369	2	MPZL1
SERTAD2	7.26702405684111e-05	0.414500616063758	0.75	0.393	0.805186265497995	2	SERTAD2
FIP1L1	7.27014004687341e-05	0.391153410763184	0.75	0.476	0.805531517193574	2	FIP1L1
AZIN1-AS1	7.46271568821743e-05	0.293700831048459	0.321	0.048	0.826868898254491	2	AZIN1-AS1
PHACTR1	7.46612875461619e-05	0.350238842883109	0.964	0.81	0.827247066011474	2	PHACTR1
SRP19	8.2001531797057e-05	0.340458426275469	0.929	0.75	0.908576972311391	2	SRP19
ABI2	8.37165558857366e-05	0.459189234429947	0.643	0.286	0.927579439213962	2	ABI2
PIK3AP1	8.38599554040461e-05	0.420989691713788	0.786	0.536	0.929168305876831	2	PIK3AP1
DTX4	8.63344560555861e-05	0.391580965399609	0.393	0.095	0.956585773095894	2	DTX4
RMDN3	8.69149767362105e-05	0.38144214398177	0.464	0.131	0.963017942237213	2	RMDN3
PLIN3	8.90413373015552e-05	0.353574711448084	0.821	0.476	0.986578017301232	2	PLIN3
LINC01176	8.93648817186487e-05	0.386414829895334	0.286	0.036	0.990162889442628	2	LINC01176
CHST12	9.11456521385423e-05	0.44505849673055	0.714	0.429	1	2	CHST12
TLK1	9.21782946469948e-05	0.36784929532923	0.821	0.524	1	2	TLK1
SYCP2L	9.33204660268017e-05	0.424197152026031	0.357	0.071	1	2	SYCP2L
ERCC1	9.53610306258706e-05	0.360533502172536	0.821	0.643	1	2	ERCC1
HSPA13	9.61144933982432e-05	0.388594414807161	0.429	0.107	1	2	HSPA13
LTB	0.000100264742114449	0.490614706678028	0.893	0.631	1	2	LTB
MCOLN2	0.000101517354390459	0.389112147433871	0.607	0.238	1	2	MCOLN2
LINC02207	0.000102369150233046	0.353826907614358	0.286	0.036	1	2	LINC02207
CLMN	0.000103424543091157	0.270381275894487	0.321	0.048	1	2	CLMN
C7orf31	0.000106290789537561	0.330774366370822	0.357	0.071	1	2	C7orf31
SEPTIN6	0.00010720656880412	0.281825874701371	1	0.917	1	2	SEPTIN6
DSN1	0.00011122115966914	0.264066826798869	0.429	0.095	1	2	DSN1
ZDHHC21	0.000115726755032596	0.421478234835613	0.464	0.143	1	2	ZDHHC21
CKS2	0.00011607387611969	0.4186737948837	0.607	0.25	1	2	CKS2
MILR1	0.000116803446421567	0.375422431131233	0.679	0.321	1	2	MILR1
LINC-PINT	0.00011839004693884	0.431365861953092	0.786	0.536	1	2	LINC-PINT
PRMT7	0.000118885947770463	0.409287579423961	0.464	0.155	1	2	PRMT7
AL157392.3	0.000121192205961153	0.326169337119307	0.357	0.071	1	2	AL157392.3
RPN2	0.000122129183360796	0.332986397601424	0.964	0.798	1	2	RPN2
CCR2	0.000123284980972405	0.4658153548016	0.75	0.512	1	2	CCR2
MLEC	0.000123826323552425	0.295416914873249	0.964	0.833	1	2	MLEC
PIN1	0.000127118416401444	0.334456363957177	0.821	0.536	1	2	PIN1
ARCN1	0.000129456311462525	0.371845905091273	0.786	0.512	1	2	ARCN1
LINC00909	0.000134717697216257	0.364837901473435	0.571	0.202	1	2	LINC00909
RBM6	0.000138877955421792	0.379377152706715	0.929	0.738	1	2	RBM6
ANXA11	0.000141966027055876	0.335908074830019	0.929	0.738	1	2	ANXA11
OSTC	0.000142445218307451	0.312937475950393	1	0.869	1	2	OSTC
COMMD3	0.000146149644209395	0.338473385982149	0.857	0.69	1	2	COMMD3
SLC35E3	0.000153205527096471	0.397754208018006	0.5	0.167	1	2	SLC35E3
MYO15B	0.000156218814473443	0.282493146807658	0.357	0.071	1	2	MYO15B
TNNI2	0.000156834406667155	0.398037006863742	0.5	0.179	1	2	TNNI2
DDB1	0.00015770766971431	0.343969756564347	0.786	0.548	1	2	DDB1
AFF3	0.000161680584172618	0.348079926674381	0.821	0.726	1	2	AFF3
DAD1	0.000163917055950594	0.333043361642978	0.964	0.774	1	2	DAD1
TASP1	0.000164411297158904	0.270381275894487	0.286	0.036	1	2	TASP1
TMCO1	0.000164958897938339	0.34137932889889	0.857	0.738	1	2	TMCO1
NONO	0.000165477288023515	0.339235296535922	0.893	0.714	1	2	NONO
TAF7	0.00016751421521061	0.398391128678821	0.893	0.655	1	2	TAF7
MAP2K6	0.000167804915398679	0.502696462113442	0.643	0.357	1	2	MAP2K6
DNAJC1	0.000169499614028928	0.378968944220335	0.786	0.548	1	2	DNAJC1
OSBPL9	0.000170352576028514	0.396377000802715	0.679	0.321	1	2	OSBPL9
RECQL5	0.000171168390137592	0.350432546739985	0.393	0.095	1	2	RECQL5
SVIP	0.000173684696728248	0.396330222043852	0.571	0.25	1	2	SVIP
ATP11B	0.000189725151194816	0.414561435742359	0.571	0.262	1	2	ATP11B
ANAPC16	0.000189803346909115	0.289064107037309	0.964	0.845	1	2	ANAPC16
TCF3	0.000191360015112222	0.403929692703496	0.536	0.202	1	2	TCF3
NRDC	0.000192338625815312	0.396283549498127	0.821	0.702	1	2	NRDC
MAPKAPK3	0.000197940082990347	0.417439886736864	0.75	0.452	1	2	MAPKAPK3
ZNF827	0.000198013585766989	0.274887520080036	0.25	0.024	1	2	ZNF827
TFRC	0.000201096950018968	0.394316894187613	0.571	0.238	1	2	TFRC
SSX2IP	0.000201328646473813	0.310155063767611	0.321	0.06	1	2	SSX2IP
SMIM3	0.000201328646473813	0.310155063767611	0.321	0.06	1	2	SMIM3
ODF2L	0.000201527885033574	0.406754051808938	0.679	0.274	1	2	ODF2L
ALG2	0.000208173668705107	0.380027547343338	0.536	0.226	1	2	ALG2
FUS	0.000208341435995461	0.256084149933605	0.964	0.929	1	2	FUS
DIPK2A	0.00021124515075319	0.390198822581559	0.714	0.44	1	2	DIPK2A
ZBTB10	0.00021344947240279	0.426594412810186	0.464	0.155	1	2	ZBTB10
G3BP1	0.000223180914156671	0.327325015753246	0.821	0.679	1	2	G3BP1
DPP4	0.000226787851185673	0.337522826692367	0.321	0.06	1	2	DPP4
ORMDL2	0.00023142286681849	0.383568397358007	0.786	0.405	1	2	ORMDL2
DDAH2	0.000231742410659421	0.391193746736441	0.786	0.5	1	2	DDAH2
TMED9	0.000239914886713604	0.379402709090856	0.821	0.643	1	2	TMED9
PDIA6	0.000244516649485022	0.341979485504093	0.964	0.774	1	2	PDIA6
AC012360.3	0.000248337954330595	0.291955021393096	0.321	0.06	1	2	AC012360.3
INPP4A	0.000248406244986963	0.392710338203492	0.75	0.536	1	2	INPP4A
AL035587.2	0.000250663309838337	0.277421528123469	0.321	0.06	1	2	AL035587.2
RELL2	0.000257671748615195	0.341762012301165	0.357	0.083	1	2	RELL2
CRYBG3	0.000257996858793707	0.450277372957198	0.679	0.512	1	2	CRYBG3
STAMBPL1	0.000260019519058049	0.385123498631008	0.357	0.083	1	2	STAMBPL1
PTPN1	0.000260672994545381	0.354828473712456	0.857	0.631	1	2	PTPN1
BET1	0.000263617957456509	0.36600581378834	0.464	0.167	1	2	BET1
BEX4	0.000264593689472191	0.392014883200808	0.714	0.333	1	2	BEX4
RNASEL	0.000268648376673812	0.339264159454154	0.464	0.143	1	2	RNASEL
FCRLA	0.000271327653771498	0.287208680188419	0.321	0.06	1	2	FCRLA
USP40	0.000271327653771498	0.287208680188419	0.321	0.06	1	2	USP40
RUBCN	0.000271737766593232	0.421618375881695	0.571	0.226	1	2	RUBCN
PARP10	0.000272684892947803	0.414586362727132	0.607	0.262	1	2	PARP10
OIP5-AS1	0.000278054395949874	0.385876157824144	0.857	0.69	1	2	OIP5-AS1
TATDN3	0.000281459618536877	0.3853017704199	0.643	0.321	1	2	TATDN3
HNRNPA0	0.000283701550234321	0.328975537681381	0.929	0.702	1	2	HNRNPA0
PIK3CD	0.000286187992709775	0.420089022001783	0.714	0.417	1	2	PIK3CD
L3MBTL3	0.000289570598193586	0.417236186891628	0.393	0.107	1	2	L3MBTL3
CEP95	0.000291162060844547	0.384102855626146	0.536	0.202	1	2	CEP95
LAMTOR5	0.000293341586951506	0.29418491456434	0.964	0.833	1	2	LAMTOR5
SKAP2	0.000295023828723925	0.345284518452866	0.964	0.833	1	2	SKAP2
PRRC1	0.000295076752388542	0.387361667882889	0.5	0.179	1	2	PRRC1
AC060780.1	0.00030295968978214	0.354222784066925	0.393	0.107	1	2	AC060780.1
TMEM8B	0.000304114858513866	0.481200231699151	0.607	0.345	1	2	TMEM8B
TNKS2	0.000307237061062414	0.38765011983269	0.821	0.548	1	2	TNKS2
SERPINB8	0.000307290488981213	0.382242946097449	0.643	0.321	1	2	SERPINB8
ANKRD36B	0.000309277711736861	0.258955860488587	0.321	0.06	1	2	ANKRD36B
ENPP2	0.000311909043281097	0.368968913412047	0.286	0.048	1	2	ENPP2
NDRG1	0.00033247587332205	0.418798945148093	0.714	0.417	1	2	NDRG1
PPP1R2	0.000340760429734072	0.338015131128517	0.857	0.714	1	2	PPP1R2
STK11IP	0.000344954860296295	0.352164854258128	0.429	0.119	1	2	STK11IP
TGFBR2	0.000367179076761035	0.37403825327898	0.893	0.619	1	2	TGFBR2
CAT	0.000367782984182259	0.309909870969179	0.964	0.821	1	2	CAT
SP3	0.000367951207731933	0.362595474133581	0.857	0.679	1	2	SP3
ARL1	0.00037140890631165	0.359018145864014	0.679	0.369	1	2	ARL1
ARF1	0.000372325350132933	0.252063570827034	1	0.893	1	2	ARF1
C18orf25	0.000380016567362999	0.399283227968239	0.571	0.25	1	2	C18orf25
DDI2	0.000380216781755327	0.428629300936621	0.607	0.333	1	2	DDI2
TULP4	0.000384331039446961	0.350466750135342	0.536	0.214	1	2	TULP4
CDC40	0.000384878821053389	0.341341192768048	0.893	0.726	1	2	CDC40
TUSC2	0.000386325976340318	0.341865379242028	0.607	0.25	1	2	TUSC2
ATP2C1	0.000387438657417537	0.304947939279144	0.5	0.167	1	2	ATP2C1
SLC30A5	0.000388951135388624	0.408311851918202	0.571	0.274	1	2	SLC30A5
HP1BP3	0.000390474891508591	0.281075494354819	1	0.857	1	2	HP1BP3
NMT1	0.000394480019500208	0.321813823938517	0.857	0.607	1	2	NMT1
SLC38A1	0.000401228082347295	0.313356517376906	0.929	0.833	1	2	SLC38A1
SRSF10	0.000408599798569243	0.352668745609296	0.893	0.738	1	2	SRSF10
RPN1	0.000414189723563687	0.379842311776917	0.786	0.56	1	2	RPN1
TM9SF3	0.000431596844773264	0.329889069336449	0.893	0.738	1	2	TM9SF3
SIVA1	0.000443467308738482	0.311147474388766	0.857	0.738	1	2	SIVA1
CALR	0.000452824778111742	0.310431160176764	0.964	0.857	1	2	CALR
OAS1	0.000453887218043424	0.419163029344109	0.714	0.405	1	2	OAS1
CPLANE1	0.000456343066679764	0.378662702916211	0.429	0.143	1	2	CPLANE1
ZMYND11	0.000458448571913046	0.376364306414562	0.5	0.179	1	2	ZMYND11
ARHGAP9	0.000470126588769537	0.368974717423506	0.714	0.536	1	2	ARHGAP9
CYSTM1	0.000470917325335468	0.414569679838459	0.571	0.274	1	2	CYSTM1
SLC41A2	0.00047436182700617	0.382888161184315	0.536	0.214	1	2	SLC41A2
TTC3	0.000481151791631226	0.338413463819233	1	0.845	1	2	TTC3
SENP6	0.000483960237724864	0.340357390458754	0.821	0.714	1	2	SENP6
NUCB1	0.000484144100732494	0.389578133680829	0.714	0.524	1	2	NUCB1
BTAF1	0.000489623767962563	0.408946618834503	0.643	0.333	1	2	BTAF1
C5orf63	0.000502565502663083	0.259860379689039	0.25	0.036	1	2	C5orf63
ZNF791	0.000506504431877414	0.391129915275379	0.714	0.488	1	2	ZNF791
LSM8	0.000507539559620463	0.265406117622054	0.964	0.881	1	2	LSM8
ST3GAL4	0.000507803137134829	0.40251084681845	0.571	0.286	1	2	ST3GAL4
AP3S1	0.000509153057004292	0.414271879514653	0.714	0.476	1	2	AP3S1
TP53I11	0.00051002728057103	0.292535000375358	0.357	0.083	1	2	TP53I11
PCNT	0.000530393952179516	0.370594250932696	0.5	0.19	1	2	PCNT
MTURN	0.000533830981346133	0.330624687732671	0.429	0.131	1	2	MTURN
MARCH2	0.000552203336729707	0.437003890215325	0.607	0.333	1	2	MARCH2
TRDMT1	0.000555017716539582	0.362542007241444	0.5	0.19	1	2	TRDMT1
PGM3	0.0005632401352693	0.323266521073943	0.429	0.131	1	2	PGM3
TTC37	0.000564552827289946	0.332330691346367	0.75	0.571	1	2	TTC37
EIF4ENIF1	0.000574043579978295	0.34496220500949	0.464	0.167	1	2	EIF4ENIF1
RPS6KA2	0.000581886232935124	0.270834255365054	0.321	0.071	1	2	RPS6KA2
GTF2IRD2B	0.000581886232935124	0.270834255365054	0.321	0.071	1	2	GTF2IRD2B
VKORC1L1	0.000584211019675985	0.328179450321121	0.429	0.143	1	2	VKORC1L1
AC139887.2	0.000594932290932826	0.429058458407234	0.5	0.214	1	2	AC139887.2
EIF4G1	0.000602672858290809	0.311975608931004	0.821	0.595	1	2	EIF4G1
HIVEP1	0.000603201988419781	0.343183362496102	0.393	0.119	1	2	HIVEP1
BTG2	0.000603202623188489	0.337278967027072	1	0.821	1	2	BTG2
MAP4	0.00060467160949378	0.345713563451477	0.714	0.357	1	2	MAP4
UBTF	0.000608062948575547	0.393528290792466	0.75	0.548	1	2	UBTF
ZEB2	0.000611977143363515	0.293649888107959	0.964	0.869	1	2	ZEB2
CLCN5	0.000614367799297629	0.388070244963828	0.643	0.357	1	2	CLCN5
LYSMD2	0.000615418256289243	0.354723097418194	0.786	0.583	1	2	LYSMD2
HVCN1	0.000630315408846267	0.389526727042494	0.75	0.488	1	2	HVCN1
ATE1	0.000639021392558694	0.336617669497928	0.464	0.167	1	2	ATE1
FBXW5	0.000645704510985116	0.349577681987745	0.714	0.464	1	2	FBXW5
MAP1LC3B	0.000647299701047961	0.294582376181492	0.857	0.702	1	2	MAP1LC3B
APPL1	0.000648109376518646	0.283243893548084	0.929	0.798	1	2	APPL1
HHEX	0.000648922820921689	0.334687079740473	0.821	0.571	1	2	HHEX
RNF149	0.000654920367343689	0.338495984387774	0.821	0.631	1	2	RNF149
CCDC18-AS1	0.000670745627231063	0.396799476651607	0.714	0.524	1	2	CCDC18-AS1
C18orf32	0.000675947652885327	0.305370740434405	0.893	0.738	1	2	C18orf32
HELLS	0.000679077401477721	0.311079299666452	0.393	0.107	1	2	HELLS
TMEM38B	0.000686178767803629	0.341217268947708	0.429	0.143	1	2	TMEM38B
A1BG	0.000706821765086938	0.42218001504189	0.714	0.536	1	2	A1BG
DLGAP4	0.000712135164255864	0.381694405346343	0.464	0.167	1	2	DLGAP4
TRIM22	0.000721844922938737	0.307460433828053	0.857	0.833	1	2	TRIM22
SNRNP27	0.000725600068121564	0.381750493021801	0.679	0.429	1	2	SNRNP27
VPS36	0.000728144768829216	0.389966850136779	0.786	0.619	1	2	VPS36
ZEB1	0.0007392137125264	0.336206784490391	0.5	0.202	1	2	ZEB1
RBM10	0.000741425664066959	0.372938310926195	0.536	0.238	1	2	RBM10
DNAJC7	0.000749760833329038	0.28375020314764	0.893	0.821	1	2	DNAJC7
DGKZ	0.000755544146348597	0.390428810612992	0.714	0.488	1	2	DGKZ
SYNRG	0.000760433699711517	0.370092508171981	0.714	0.512	1	2	SYNRG
SEC16A	0.000761849498323832	0.34517076178362	0.607	0.321	1	2	SEC16A
RAP1GDS1	0.000771795540720344	0.350311726759237	0.714	0.56	1	2	RAP1GDS1
GPATCH11	0.000780968960157173	0.417362451533673	0.679	0.429	1	2	GPATCH11
GLCE	0.000790006779702536	0.3326822187082	0.393	0.119	1	2	GLCE
GLG1	0.000813299934150478	0.319662690435584	0.821	0.631	1	2	GLG1
ITPR1	0.000819286824568304	0.422668700147522	0.714	0.548	1	2	ITPR1
GLT8D1	0.000819449386615339	0.323963266027954	0.5	0.19	1	2	GLT8D1
NUP188	0.000851011515675275	0.281495578804535	0.393	0.119	1	2	NUP188
PSD4	0.000856168023951932	0.364730375680399	0.571	0.274	1	2	PSD4
C19orf12	0.000864116841832254	0.297573872320587	0.429	0.143	1	2	C19orf12
ZFYVE26	0.000864786830360293	0.321588683784815	0.357	0.095	1	2	ZFYVE26
HCG18	0.000867545658204658	0.366091468319536	0.679	0.393	1	2	HCG18
ABI1	0.000868900622777646	0.34861923492946	0.75	0.619	1	2	ABI1
KMT2B	0.000876112470094093	0.36552590609135	0.536	0.25	1	2	KMT2B
ZNF175	0.000876467244484408	0.291859315942488	0.357	0.095	1	2	ZNF175
SLC35E2A	0.000879526378756383	0.290868159357565	0.393	0.119	1	2	SLC35E2A
USP15	0.000897024875143329	0.307538598973976	0.964	0.786	1	2	USP15
AL031595.3	0.00090562450025646	0.289984253868306	0.357	0.095	1	2	AL031595.3
QDPR	0.000907195863498137	0.316031994717593	0.607	0.286	1	2	QDPR
ULK1	0.000915558965366469	0.3611252129007	0.464	0.179	1	2	ULK1
PDXP	0.000916268711819319	0.319778647509356	0.5	0.202	1	2	PDXP
STT3A	0.000941054058003264	0.341270083799151	0.571	0.262	1	2	STT3A
C12orf57	0.000957837601742956	0.362684188417535	0.857	0.631	1	2	C12orf57
PRPF38B	0.000988705244242936	0.278196682926035	1	0.929	1	2	PRPF38B
GNB1	0.000997498010675167	0.267926504343987	0.964	0.857	1	2	GNB1
NFX1	0.0010284505177456	0.424874974225506	0.5	0.238	1	2	NFX1
ECHDC1	0.00104929152472935	0.260766103293205	0.857	0.726	1	2	ECHDC1
SEPTIN9	0.00106092113548156	0.251009828963958	0.893	0.857	1	2	SEPTIN9
BAG1	0.00106471550325668	0.36800524606465	0.786	0.69	1	2	BAG1
SYK	0.00108247021340991	0.300329705343173	0.929	0.821	1	2	SYK
PHC3	0.00109027274443949	0.407127488824629	0.679	0.488	1	2	PHC3
CREB3L2	0.00110523284231098	0.381398714464267	0.643	0.429	1	2	CREB3L2
SFT2D1	0.00111700967808648	0.272165548410058	0.857	0.714	1	2	SFT2D1
CDCA7L	0.00112364438250126	0.372752459860893	0.464	0.202	1	2	CDCA7L
DAP	0.00113127352909201	0.306261115872751	0.607	0.286	1	2	DAP
BMPR2	0.00118968361935181	0.294571625592917	0.5	0.202	1	2	BMPR2
MDP1	0.00121719793411063	0.326111124108641	0.536	0.25	1	2	MDP1
TMEM268	0.00122803682114612	0.326531015298769	0.536	0.226	1	2	TMEM268
MAN1A1	0.00123009368501157	0.439576118306348	0.5	0.226	1	2	MAN1A1
CSNK1E	0.00123916444212642	0.431771077104294	0.536	0.274	1	2	CSNK1E
STT3B	0.00125682937787052	0.333251867905444	0.786	0.56	1	2	STT3B
PTPRA	0.00127492415881263	0.374049705178723	0.643	0.452	1	2	PTPRA
SEC31A	0.00130232380842797	0.340303808619662	0.786	0.679	1	2	SEC31A
AC073111.4	0.00132529255688122	0.281225147659379	0.357	0.107	1	2	AC073111.4
MAGED1	0.00133131506358716	0.259535459235304	0.321	0.083	1	2	MAGED1
PAXX	0.00134093140974448	0.321453157296343	0.821	0.714	1	2	PAXX
ZMYM2	0.00136356336764368	0.37133609289428	0.679	0.476	1	2	ZMYM2
MAPRE2	0.00136986946670983	0.402606138548668	0.679	0.476	1	2	MAPRE2
CAAP1	0.0014168800401284	0.347130058547151	0.429	0.167	1	2	CAAP1
MSI2	0.00145939618140911	0.333567648804306	0.571	0.298	1	2	MSI2
CDC73	0.00146946618615274	0.338997025145607	0.714	0.44	1	2	CDC73
HSPA5	0.00147945358903021	0.281477703279855	0.893	0.821	1	2	HSPA5
POLG	0.00148977761557161	0.327586192719619	0.571	0.286	1	2	POLG
TMEM208	0.0015010813632039	0.300099385432222	0.786	0.571	1	2	TMEM208
SEPTIN11	0.00151405286228	0.352059488550638	0.5	0.214	1	2	SEPTIN11
DCPS	0.00153050701642477	0.395195582463227	0.607	0.393	1	2	DCPS
CGAS	0.00156426598367731	0.381548494120797	0.536	0.262	1	2	CGAS
SMIM30	0.00159957533014103	0.334403468469632	0.607	0.31	1	2	SMIM30
BDP1	0.00160601164353167	0.354399064956525	0.75	0.56	1	2	BDP1
PCNX1	0.00160643632778369	0.400824891728534	0.571	0.357	1	2	PCNX1
ZNF428	0.00161292255443998	0.31330199159045	0.714	0.5	1	2	ZNF428
GNA12	0.00161461875300363	0.32216837671116	0.5	0.214	1	2	GNA12
RPA2	0.00167656507954202	0.314177877606696	0.643	0.393	1	2	RPA2
GOLGB1	0.00168108305702913	0.366714105698964	0.821	0.655	1	2	GOLGB1
SERPINF2	0.0017089189309067	0.270185726088555	0.357	0.107	1	2	SERPINF2
CPT1A	0.00171095083655006	0.334322189678089	0.464	0.202	1	2	CPT1A
KHDC4	0.00172481032728576	0.310248066345194	0.536	0.226	1	2	KHDC4
PCMTD1	0.00172503215044748	0.319416689896222	0.821	0.583	1	2	PCMTD1
EXOC5	0.00175271226954	0.312657155764481	0.607	0.333	1	2	EXOC5
FUT7	0.00176121132254103	0.397430890378662	0.5	0.226	1	2	FUT7
TMEM63A	0.0017935099325548	0.333950042429698	0.5	0.214	1	2	TMEM63A
ARHGAP27	0.00181494587913712	0.332987614541822	0.679	0.429	1	2	ARHGAP27
TIMM13	0.00182823567044884	0.262847902578819	0.821	0.726	1	2	TIMM13
EEF2K	0.00183409413155247	0.321698867778976	0.429	0.167	1	2	EEF2K
RTF2	0.00184595687176459	0.276884131991537	0.893	0.75	1	2	RTF2
AC058791.1	0.00188663416973584	0.334073793422961	0.5	0.226	1	2	AC058791.1
ORC3	0.00190453362857199	0.284718959125737	0.393	0.131	1	2	ORC3
NAE1	0.00191237907660956	0.323892261467272	0.536	0.25	1	2	NAE1
CHAMP1	0.00192298919260389	0.399373578403412	0.464	0.214	1	2	CHAMP1
IARS2	0.00192461222584811	0.312822621803331	0.714	0.488	1	2	IARS2
MAGOHB	0.00196544925524281	0.324105744081136	0.571	0.286	1	2	MAGOHB
TSTD1	0.00197433098290886	0.366258832725374	0.607	0.321	1	2	TSTD1
PRAG1	0.00198485270007737	0.312957818791246	0.393	0.143	1	2	PRAG1
MAPK1IP1L	0.0020103397000475	0.312667387406042	0.714	0.452	1	2	MAPK1IP1L
MSL3	0.0020223162786296	0.277483374451178	0.821	0.643	1	2	MSL3
AKAP9	0.00203294837738119	0.311077328327814	0.964	0.893	1	2	AKAP9
R3HDM1	0.002044919428748	0.353915164717053	0.536	0.274	1	2	R3HDM1
ARMCX6	0.00207859506750278	0.290826367098104	0.607	0.298	1	2	ARMCX6
SEPHS1	0.00210252257553951	0.315637407781778	0.5	0.226	1	2	SEPHS1
TTC33	0.0021195416775281	0.297286863177425	0.357	0.119	1	2	TTC33
CNOT11	0.00212065126573915	0.289663662809542	0.429	0.167	1	2	CNOT11
RNF213	0.00212128736126444	0.299375459779191	1	0.821	1	2	RNF213
CD320	0.00219341523390442	0.259110829555838	0.357	0.107	1	2	CD320
MGAT2	0.0022006639777434	0.297660126546774	0.536	0.238	1	2	MGAT2
SMARCA5	0.00231483020526641	0.30702324746121	0.893	0.738	1	2	SMARCA5
PDPK1	0.0023553080790674	0.31263564966448	0.643	0.405	1	2	PDPK1
MIIP	0.00236650753933859	0.311053777334198	0.607	0.298	1	2	MIIP
SYS1	0.0024079790469135	0.37314668346293	0.571	0.345	1	2	SYS1
SEMA3C	0.00241497715503321	0.285831843157147	0.321	0.095	1	2	SEMA3C
IDS	0.00243372337389562	0.306599630587918	0.821	0.69	1	2	IDS
TPT1-AS1	0.00245155630578418	0.300098194316446	0.357	0.119	1	2	TPT1-AS1
CEP68	0.00249264522237014	0.297235014085754	0.571	0.262	1	2	CEP68
MYO18A	0.00251947792249001	0.264983161937022	0.5	0.214	1	2	MYO18A
KLC1	0.00257820966362696	0.319146035014605	0.679	0.476	1	2	KLC1
CDK2AP2	0.00258788846561671	0.334275873744551	0.857	0.655	1	2	CDK2AP2
JKAMP	0.00260931810971341	0.330733351450779	0.679	0.452	1	2	JKAMP
TRPM2	0.00262109734632581	0.256776122740716	0.286	0.071	1	2	TRPM2
NFATC2IP	0.00263252565508186	0.442002281191367	0.679	0.5	1	2	NFATC2IP
DLST	0.00271742156876426	0.25801598608093	0.464	0.179	1	2	DLST
ANKRD39	0.00271742156876426	0.251929212783899	0.464	0.179	1	2	ANKRD39
TTC17	0.00271954314356015	0.312111322914432	0.714	0.44	1	2	TTC17
AMIGO2	0.00275127597940645	0.2689622533541	0.321	0.095	1	2	AMIGO2
ARHGAP18	0.00278065633394719	0.346425776526142	0.643	0.452	1	2	ARHGAP18
MED13L	0.00279169292560946	0.318663965125363	0.857	0.75	1	2	MED13L
USP1	0.00283744054773531	0.306806738620857	0.679	0.524	1	2	USP1
NSD2	0.00288735008373527	0.277910437175368	0.464	0.19	1	2	NSD2
PACS2	0.00289909218778886	0.341639757235579	0.536	0.286	1	2	PACS2
TNPO3	0.00290846864391394	0.270605394473871	0.464	0.19	1	2	TNPO3
ZDHHC4	0.00292239117122668	0.292985994425829	0.464	0.202	1	2	ZDHHC4
SLC39A6	0.00292340983537857	0.33201820466337	0.536	0.262	1	2	SLC39A6
RBBP6	0.00296871103438102	0.269018224899589	0.786	0.679	1	2	RBBP6
PRR5L	0.00304161430474483	0.264666564087596	0.393	0.143	1	2	PRR5L
SNAPC1	0.00304382458751569	0.300231414137628	0.357	0.119	1	2	SNAPC1
MGA	0.00308583889888492	0.305698988236832	0.643	0.333	1	2	MGA
N4BP2L1	0.00311720132900301	0.308651538980003	0.679	0.512	1	2	N4BP2L1
RHBDF2	0.00312394087380904	0.325638266949339	0.429	0.179	1	2	RHBDF2
SLC2A6	0.00322176381961157	0.330007207387575	0.536	0.262	1	2	SLC2A6
GALNT2	0.00325962682351665	0.319753618547594	0.464	0.214	1	2	GALNT2
UBE2K	0.00331188762373102	0.257948282864762	0.893	0.75	1	2	UBE2K
SLC2A4RG	0.00331286291604906	0.321285574759522	0.429	0.179	1	2	SLC2A4RG
SLC35C2	0.00338143988327488	0.316668724109224	0.607	0.381	1	2	SLC35C2
PPP6R1	0.0033833339895362	0.345305853470096	0.75	0.476	1	2	PPP6R1
TNFAIP3	0.00338793727291818	0.306079004352423	0.571	0.286	1	2	TNFAIP3
TMEM30A	0.00349470938715952	0.285492203367805	0.714	0.5	1	2	TMEM30A
SNHG7	0.00350959997993943	0.3061935475543	0.714	0.571	1	2	SNHG7
KRI1	0.00352101293297293	0.290280413396462	0.536	0.262	1	2	KRI1
MYCBP	0.00352985781291783	0.305621544757657	0.714	0.476	1	2	MYCBP
TPST2	0.00353734472351898	0.307624219148679	0.607	0.333	1	2	TPST2
USP24	0.00354878720549087	0.386331835991078	0.464	0.238	1	2	USP24
PTPN2	0.00356777015103778	0.255008343908958	0.929	0.762	1	2	PTPN2
AGPAT5	0.00357098358859415	0.309467467478964	0.571	0.286	1	2	AGPAT5
P4HB	0.00359826609314378	0.266730954347105	0.893	0.738	1	2	P4HB
CAPG	0.00360977947222936	0.270845989691477	1	0.833	1	2	CAPG
SMIM19	0.00361100730418057	0.329569937986789	0.679	0.452	1	2	SMIM19
CLTC	0.00361784845316906	0.254882220141981	0.964	0.762	1	2	CLTC
CEP162	0.00363737536436998	0.282924590662269	0.357	0.119	1	2	CEP162
SPART	0.00367139442361396	0.337627726883471	0.464	0.214	1	2	SPART
GALK1	0.0037134253750828	0.277624001477603	0.643	0.369	1	2	GALK1
MRPS10	0.00373304359483712	0.279357905793511	0.75	0.5	1	2	MRPS10
YIPF5	0.00374802546108426	0.291609373972581	0.5	0.238	1	2	YIPF5
CYSLTR1	0.00375573710423039	0.319650940888756	0.679	0.5	1	2	CYSLTR1
DENND5B	0.00375662205853348	0.264320248790094	0.286	0.083	1	2	DENND5B
ZNF148	0.00375729287401254	0.332388345940413	0.714	0.571	1	2	ZNF148
SOGA1	0.003783002587624	0.310486897332917	0.536	0.274	1	2	SOGA1
EMC7	0.00378965024124006	0.329625672455973	0.75	0.56	1	2	EMC7
COQ4	0.00382566723515492	0.281794055490907	0.536	0.262	1	2	COQ4
LINC02611	0.00382699857152281	0.270834255365054	0.25	0.06	1	2	LINC02611
AC016831.5	0.00389394084927649	0.371318917765176	0.464	0.25	1	2	AC016831.5
ALG5	0.00391213187930366	0.329679988031643	0.536	0.31	1	2	ALG5
TM2D1	0.00391367195375372	0.300368018514578	0.679	0.512	1	2	TM2D1
LINC01089	0.00394066819944412	0.317886524272615	0.536	0.274	1	2	LINC01089
BUB3	0.00397938426785477	0.263607330957525	0.75	0.583	1	2	BUB3
STAU1	0.00399087380316159	0.292189988457865	0.643	0.369	1	2	STAU1
PRIM2	0.00402089474944027	0.286782184110905	0.393	0.155	1	2	PRIM2
SH3KBP1	0.00408793687082864	0.262302471519048	0.964	0.821	1	2	SH3KBP1
SETX	0.00412806548931616	0.277676372456861	0.893	0.762	1	2	SETX
KLHL6	0.00427301785413758	0.339065609444869	0.536	0.31	1	2	KLHL6
AKAP17A	0.00432811134872144	0.291749202383764	0.714	0.44	1	2	AKAP17A
KIAA2013	0.00433580232107901	0.341833135163933	0.643	0.452	1	2	KIAA2013
C1GALT1C1	0.00434835434570746	0.340031653706365	0.464	0.226	1	2	C1GALT1C1
PDCD10	0.00437642217621831	0.273142661918056	0.857	0.643	1	2	PDCD10
PPCDC	0.00439982118201106	0.25923013648114	0.357	0.131	1	2	PPCDC
RAB4B	0.0044073716512955	0.284726554028982	0.821	0.619	1	2	RAB4B
SP4	0.00441229647251442	0.289642284467414	0.393	0.155	1	2	SP4
LILRB1	0.00451064214539611	0.334419121940684	0.607	0.393	1	2	LILRB1
BAHCC1	0.00452421357000688	0.253605151268386	0.321	0.107	1	2	BAHCC1
MTMR1	0.00453281889243513	0.324043934995218	0.429	0.19	1	2	MTMR1
UBE2S	0.00453365157653249	0.299319699356997	0.571	0.357	1	2	UBE2S
ELMSAN1	0.00453774170547953	0.410222039479311	0.643	0.524	1	2	ELMSAN1
COPA	0.00454389247451364	0.264788746827142	0.821	0.714	1	2	COPA
WDR60	0.00463549424048443	0.272490521387053	0.5	0.214	1	2	WDR60
CLASP2	0.00463630380485537	0.336655237973408	0.571	0.345	1	2	CLASP2
GANAB	0.00472369435909942	0.285360261564354	0.607	0.333	1	2	GANAB
RPP25	0.00482960826755373	0.269372109891891	0.286	0.083	1	2	RPP25
RSKR	0.00483560468154717	0.260097159265014	0.393	0.155	1	2	RSKR
STAM2	0.00483706163383424	0.291434087997686	0.464	0.214	1	2	STAM2
SLC1A5	0.00486954150554423	0.312302271423228	0.75	0.667	1	2	SLC1A5
MORF4L2	0.00497425212887941	0.289551214161392	0.714	0.5	1	2	MORF4L2
TBC1D15	0.00503519431120168	0.274610654528892	0.607	0.345	1	2	TBC1D15
CMTM3	0.00505881533996427	0.295036254015072	0.786	0.583	1	2	CMTM3
VPS13A	0.00508449383545305	0.279961020684357	0.357	0.131	1	2	VPS13A
DIP2A	0.00513629598271547	0.320847459855626	0.643	0.381	1	2	DIP2A
IL18R1	0.00514369664728547	0.324710802117593	0.571	0.321	1	2	IL18R1
NIPA2	0.00515222783603434	0.301312605911257	0.679	0.417	1	2	NIPA2
STARD4-AS1	0.00516582020358116	0.267594841092597	0.464	0.214	1	2	STARD4-AS1
SPG7	0.00521061257193149	0.322267380074624	0.679	0.452	1	2	SPG7
UBR2	0.00529017617619122	0.322438915978024	0.643	0.405	1	2	UBR2
FAM133B	0.00540177666416255	0.272639599103017	0.857	0.702	1	2	FAM133B
UFM1	0.00540278447233646	0.261382544367342	0.821	0.655	1	2	UFM1
REPIN1	0.00542255878008954	0.316917744275068	0.607	0.5	1	2	REPIN1
RRP7A	0.0054599430587155	0.302486739866724	0.643	0.417	1	2	RRP7A
SLC35E2B	0.0054950957208269	0.297704481745805	0.429	0.19	1	2	SLC35E2B
ANAPC5	0.00575768247046338	0.257497283732806	0.75	0.619	1	2	ANAPC5
ZBTB8OS	0.00581271068403044	0.265935712994481	0.643	0.393	1	2	ZBTB8OS
PPP1R14A	0.00581625745939789	0.337726374144841	0.5	0.238	1	2	PPP1R14A
GTF2A1	0.00596186884038156	0.336461337292031	0.464	0.25	1	2	GTF2A1
RERE	0.00599663087579798	0.259343461810401	0.75	0.548	1	2	RERE
SPNS3	0.00601463254803302	0.292003043517495	0.571	0.31	1	2	SPNS3
LZIC	0.00612449411000758	0.279856941435961	0.679	0.488	1	2	LZIC
KLF13	0.0061269969824189	0.296582990072818	0.857	0.655	1	2	KLF13
LAMP1	0.00615300906415605	0.264147791581096	0.643	0.321	1	2	LAMP1
TRIP6	0.00617100354142188	0.262840783702995	0.357	0.131	1	2	TRIP6
NUMA1	0.00638505464216752	0.336034335890202	0.679	0.536	1	2	NUMA1
NTAN1	0.00642624657088109	0.275639825162624	0.5	0.238	1	2	NTAN1
BBX	0.00645300461215408	0.26731636729432	0.75	0.702	1	2	BBX
CHD4	0.00645348216734826	0.256263246940918	0.821	0.714	1	2	CHD4
FAM207A	0.00652553728143394	0.275432822931763	0.571	0.345	1	2	FAM207A
PHF14	0.00656022981381487	0.360105465311925	0.643	0.452	1	2	PHF14
RIPOR1	0.00663139613834505	0.341808555995206	0.536	0.321	1	2	RIPOR1
ZNF37A	0.00685717938947997	0.334284785148302	0.536	0.286	1	2	ZNF37A
TBC1D14	0.00703506373377968	0.277586209328426	0.571	0.298	1	2	TBC1D14
PGM2L1	0.00707008092169061	0.257012294306645	0.321	0.107	1	2	PGM2L1
GSEC	0.00709516990367784	0.287693501341236	0.286	0.095	1	2	GSEC
HSD17B4	0.00719336434351912	0.302221966789745	0.643	0.488	1	2	HSD17B4
DTNBP1	0.00720829105521734	0.290598894618416	0.607	0.357	1	2	DTNBP1
TMEM141	0.0072261703102904	0.324363805917406	0.571	0.369	1	2	TMEM141
SEC61A1	0.00722868038757972	0.280267300420675	0.607	0.345	1	2	SEC61A1
PBX3	0.00724833836146276	0.301577533731735	0.5	0.274	1	2	PBX3
ZNF394	0.007371820936102	0.300432161934333	0.714	0.488	1	2	ZNF394
DDX50	0.00750665214403878	0.26700064584502	0.643	0.381	1	2	DDX50
LINC00662	0.00751647120850016	0.300379803337122	0.464	0.202	1	2	LINC00662
CDH23	0.00765920896361632	0.290868159357565	0.321	0.119	1	2	CDH23
OXR1	0.00771917551074426	0.287414548529553	0.679	0.476	1	2	OXR1
BCLAF3	0.0077278625511709	0.298039217292123	0.357	0.143	1	2	BCLAF3
PSMD9	0.00774242610539695	0.259683019718674	0.786	0.607	1	2	PSMD9
DR1	0.0077563438975897	0.266976861239454	0.786	0.667	1	2	DR1
MAN1A2	0.00780103688836545	0.278544969240472	0.714	0.524	1	2	MAN1A2
LNPEP	0.00793064644476853	0.266571217422363	0.786	0.679	1	2	LNPEP
NREP	0.00803843512123331	0.288058617329298	0.607	0.476	1	2	NREP
SPATA13	0.00805076629968252	0.287632080009758	0.393	0.167	1	2	SPATA13
RUNDC1	0.00807340204841987	0.253122777329887	0.464	0.226	1	2	RUNDC1
CCNB1IP1	0.00807694609026669	0.259793024369677	0.607	0.369	1	2	CCNB1IP1
NFU1	0.00808964333237751	0.303394444224074	0.429	0.214	1	2	NFU1
RBL1	0.00811507001370277	0.294132705688731	0.286	0.095	1	2	RBL1
ANKRD36	0.00812652107246137	0.262840783702995	0.357	0.143	1	2	ANKRD36
GLRX5	0.0082038159309691	0.252858682519583	0.714	0.595	1	2	GLRX5
DNAJC9	0.00833610241075502	0.27501058066471	0.429	0.202	1	2	DNAJC9
SFMBT2	0.00845894940094076	0.28196365534228	0.393	0.179	1	2	SFMBT2
DCTN1	0.00850705013085641	0.296368554713974	0.5	0.286	1	2	DCTN1
THOC2	0.00857408218793207	0.256458579600099	0.786	0.774	1	2	THOC2
TP53BP1	0.00876971259146808	0.267741140248537	0.393	0.167	1	2	TP53BP1
ABCE1	0.00878086394243952	0.269371558521793	0.679	0.536	1	2	ABCE1
MFSD12	0.00886666380947338	0.307188234375357	0.571	0.369	1	2	MFSD12
TEP1	0.00887512894553223	0.310115339415851	0.536	0.321	1	2	TEP1
DTWD1	0.00888300691055403	0.295530474750681	0.571	0.393	1	2	DTWD1
TMEM161A	0.00902306243823614	0.290406518048314	0.321	0.119	1	2	TMEM161A
CBX4	0.00904619705708292	0.282206322256207	0.536	0.31	1	2	CBX4
ARID4B	0.00906121818984701	0.270843760240128	0.857	0.75	1	2	ARID4B
EXOSC8	0.00908428352188339	0.273050119615355	0.536	0.298	1	2	EXOSC8
LENG8	0.0092027680411191	0.263833948422959	0.75	0.595	1	2	LENG8
SELENOT	0.00933404846248388	0.262667765631749	0.75	0.595	1	2	SELENOT
PIK3CG	0.00933867635041314	0.295891443256934	0.75	0.583	1	2	PIK3CG
EBLN3P	0.00943718248045601	0.292332309300662	0.643	0.476	1	2	EBLN3P
Z93930.2	0.00960585935557988	0.255761449081269	0.357	0.143	1	2	Z93930.2
SGSM3	0.00963340430241593	0.266277240893919	0.5	0.298	1	2	SGSM3
LRCH3	0.00976050965832549	0.301752750228071	0.429	0.214	1	2	LRCH3
EIF4EBP3	0.00977503255139731	0.282033155322914	0.5	0.274	1	2	EIF4EBP3
NBPF14	0.00986136771050948	0.323087397245483	0.607	0.417	1	2	NBPF14
