# Supplementary material for: Identification of potential resistance mechanisms and therapeutic targets for the relapse of BCMA CAR-T therapy in relapsed/refractory multiple myeloma through single-cell sequencing
Source: Exp Hematol Oncol. 2023 May 8;12:44. doi: 10.1186/s40164-023-00402-5 (PMC10165782; doi:10.1186/s40164-023-00402-5)
Supplement: Supplementary file 6 — Additional file 6: Table S6. All the marker genes of the 7 clusters in neutrophils. [file 40164_2023_402_MOESM6_ESM.csv]

	p_val	avg_log2FC	pct.1	pct.2	p_val_adj	cluster	gene
FTH1	2.29058870682685e-70	0.378237601959754	1	0.921	1.71725435350809e-66	0	FTH1
IFITM3	8.64468391184951e-55	0.602368710968442	0.666	0.24	6.48091952871358e-51	0	IFITM3
AIF1	1.75695559581557e-43	0.47779385427552	0.817	0.461	1.31718961018293e-39	0	AIF1
IFIT3	2.56044119422145e-42	0.472953647971797	0.451	0.11	1.91956276330782e-38	0	IFIT3
IFITM2	7.6840039987743e-38	0.265418358689965	1	0.952	5.76069779788109e-34	0	IFITM2
IFIT1	6.1255806462258e-34	0.322301929505329	0.263	0.028	4.59234781047548e-30	0	IFIT1
MX1	2.86216411363675e-33	0.280342495166189	0.257	0.027	2.14576443599347e-29	0	MX1
CLEC2B	1.11144607906718e-32	0.346661004630981	0.483	0.155	8.33251125476666e-29	0	CLEC2B
IFIT2	7.35608368565165e-32	0.45328446755235	0.43	0.135	5.51485593913304e-28	0	IFIT2
SOD2	3.06920225041904e-29	0.350406056440016	0.955	0.723	2.30098092713916e-25	0	SOD2
ITM2B	4.35305488504401e-29	0.28792516974534	0.976	0.839	3.26348524731749e-25	0	ITM2B
H3F3B	8.81774932115967e-29	0.296810223627498	0.992	0.843	6.61066666607341e-25	0	H3F3B
ISG20	2.18362344659628e-27	0.321333938212404	0.456	0.169	1.63706249791323e-23	0	ISG20
ISG15	5.77495387628999e-27	0.326011123217241	0.3	0.068	4.32948292105461e-23	0	ISG15
NEAT1	1.09643001074858e-26	0.306851298846789	1	0.892	8.21993579058208e-23	0	NEAT1
PSMB9	1.78386942072449e-26	0.315984547415479	0.573	0.273	1.33736690471715e-22	0	PSMB9
SAT1	1.08891052053399e-20	0.302639773407599	0.91	0.687	8.16356217244335e-17	0	SAT1
CFD	2.02377774120717e-19	0.257753375572918	0.329	0.111	1.51722617258302e-15	0	CFD
SMIM25	5.66185602462299e-19	0.250576103243253	0.475	0.22	4.24469346165986e-15	0	SMIM25
RNF213	2.49330749854766e-17	0.25233252622701	0.374	0.159	1.86923263166118e-13	0	RNF213
TXNIP	5.82900607090789e-15	0.251035140291832	0.881	0.667	4.37000585135965e-11	0	TXNIP
MME	1.57379384578311e-34	0.416678766802395	0.627	0.231	1.1798732461836e-30	1	MME
NAMPT	4.63513624435489e-21	0.281540135007115	1	0.836	3.47496164239286e-17	1	NAMPT
PROK2	2.89725443053887e-19	0.302941641094621	0.586	0.275	2.17207164657499e-15	1	PROK2
FOS	1.28768203669275e-17	0.354412013420576	0.869	0.68	9.65375222908556e-14	1	FOS
RGS2	3.14864623323607e-16	0.292151692255575	0.869	0.692	2.36054008105708e-12	1	RGS2
ACSL1	1.21446907553463e-14	0.25731778495844	0.516	0.27	9.10487465928311e-11	1	ACSL1
SMCHD1	2.10729224690385e-14	0.27006673724553	0.807	0.619	1.57983699750382e-10	1	SMCHD1
LRRK2	6.65260197579408e-14	0.266824132360778	0.721	0.475	4.98745570125282e-10	1	LRRK2
JAML	6.0699255750681e-13	0.253535965714569	0.59	0.358	4.55062320362855e-09	1	JAML
RESF1	2.21844338639457e-12	0.253843394465601	0.672	0.451	1.66316700678001e-08	1	RESF1
ZFP36L1	1.21208514862132e-11	0.254452869272298	0.824	0.58	9.08700235921403e-08	1	ZFP36L1
TSC22D3	1.45498741536544e-15	0.268149767090801	0.551	0.275	1.09080406529947e-11	2	TSC22D3
NEAT11	3.10766362353405e-15	0.255430457852159	0.991	0.912	2.32981541856348e-11	2	NEAT1
TXNIP1	4.41784913514836e-15	0.294062999865882	0.903	0.697	3.31206149662072e-11	2	TXNIP
NIBAN1	1.68191548978223e-14	0.294982905990878	0.683	0.441	1.26093204268973e-10	2	NIBAN1
DUSP1	1.58614361480027e-13	0.264425710696767	0.921	0.73	1.18913186801576e-09	2	DUSP1
MT-ND2	3.67321996262339e-12	0.272238422829845	0.643	0.419	2.75381300597875e-08	2	MT-ND2
MMP9	5.5502388604833e-98	0.921968309214087	0.724	0.091	4.16101407370433e-94	3	MMP9
S100A12	5.56265947108289e-84	1.11261886429938	0.975	0.392	4.17032580547084e-80	3	S100A12
S100A8	9.7050943487571e-75	0.417511649619724	1	0.995	7.2759092332632e-71	3	S100A8
S100A9	1.94464408029685e-69	0.328864104459719	1	0.996	1.45789966699855e-65	3	S100A9
RFLNB	3.68326751226172e-68	0.619640661707614	0.695	0.147	2.76134565394261e-64	3	RFLNB
S100A6	7.50467658725651e-54	0.519749152859778	1	0.831	5.6262560374662e-50	3	S100A6
TXN	2.04276728421473e-47	0.550776239209815	0.803	0.321	1.53146263297578e-43	3	TXN
HMGB2	4.48448640596394e-44	0.498477155891363	0.631	0.187	3.36201945855117e-40	3	HMGB2
VIM	1.11038163809089e-43	0.564758381037184	0.828	0.385	8.32453114076738e-40	3	VIM
PGLYRP1	4.16560433106124e-43	0.473712560353545	0.537	0.111	3.12295356699661e-39	3	PGLYRP1
ALOX5AP	8.2536091910077e-41	0.511799428968016	0.862	0.429	6.18773081049847e-37	3	ALOX5AP
EMB	3.65549101857406e-39	0.437384615165774	0.478	0.107	2.74052161662497e-35	3	EMB
CKAP4	1.98959905886233e-35	0.393251003511016	0.424	0.09	1.49160241442909e-31	3	CKAP4
CDA	5.07209897411266e-35	0.46826143005657	0.739	0.337	3.80255260089226e-31	3	CDA
FCN1	8.83097475274227e-35	0.451143277575357	0.601	0.199	6.62058177213088e-31	3	FCN1
LGALS1	4.38141741867168e-34	0.300211585700963	0.286	0.034	3.28474863877816e-30	3	LGALS1
S100A4	1.30269367399422e-32	0.460168855001278	0.961	0.707	9.76629447393464e-29	3	S100A4
GAPDH	3.28014689340942e-32	0.442223469149259	0.675	0.269	2.45912612598905e-28	3	GAPDH
ACTB	5.81328535234908e-32	0.29648939415465	1	0.931	4.3582200286561e-28	3	ACTB
PADI4	2.53757755505921e-30	0.373937097591547	0.448	0.116	1.90242189302789e-26	3	PADI4
TSPO	3.45672227922281e-30	0.426980366240107	0.724	0.326	2.59150469273334e-26	3	TSPO
SYNE1	1.29276563617088e-27	0.290352631321005	0.315	0.059	9.69186397437308e-24	3	SYNE1
RBP7	1.00954724479396e-26	0.313059085885845	0.374	0.093	7.56857569422032e-23	3	RBP7
CYBB	8.91365820827913e-26	0.332113910848507	0.409	0.109	6.68256955874686e-22	3	CYBB
MYL6	1.8589431052075e-25	0.358618997832904	0.936	0.689	1.39364964597406e-21	3	MYL6
PGD	1.11444527781656e-24	0.316151481559807	0.483	0.161	8.35499624779071e-21	3	PGD
S100P	3.63557843403747e-23	0.378107576347849	0.704	0.354	2.72559315199789e-19	3	S100P
CYP4F3	5.36734233749363e-21	0.34575782262789	0.571	0.257	4.02389655041898e-17	3	CYP4F3
LBR	1.7030120170224e-20	0.337741885139138	0.64	0.324	1.27674810916169e-16	3	LBR
ACTG1	1.74855187290987e-20	0.353778887290839	0.724	0.429	1.31088933912053e-16	3	ACTG1
ANXA3	8.56424125635979e-18	0.254295704056203	0.404	0.144	6.42061166989294e-14	3	ANXA3
METTL9	6.11788011838646e-17	0.252405057808997	0.365	0.128	4.58657472475433e-13	3	METTL9
SH3BGRL3	7.0155935022162e-17	0.294533904151867	0.901	0.646	5.25959044861149e-13	3	SH3BGRL3
NCF1	7.4135411781285e-17	0.30366370874141	0.818	0.588	5.55793182124294e-13	3	NCF1
CALM1	1.092989280459e-16	0.299189566407741	0.675	0.382	8.1941406356011e-13	3	CALM1
CTSD	1.20471984435024e-16	0.256977547718803	0.35	0.123	9.03178467309376e-13	3	CTSD
MYL12A	7.02464396746716e-16	0.297572309694292	0.7	0.427	5.26637558241013e-12	3	MYL12A
PFN1	9.95565187364829e-16	0.299982247072852	0.754	0.504	7.46375220967412e-12	3	PFN1
CAP1	5.29844217826445e-14	0.272263438152565	0.714	0.49	3.97224210104486e-10	3	CAP1
SLC2A3	1.27053149539526e-13	0.251498844940335	0.522	0.263	9.52517462097823e-10	3	SLC2A3
MT-CO1	6.04649855910626e-13	0.316866099218497	0.562	0.313	4.53305996976196e-09	3	MT-CO1
YWHAB	6.69521994208233e-12	0.250766426737295	0.576	0.343	5.01940639057912e-08	3	YWHAB
LTF	4.55899912860725e-174	1.76009192627789	0.973	0.026	3.41788164671686e-170	4	LTF
LCN2	7.51370128076174e-174	1.82447074081727	0.973	0.027	5.63302185018707e-170	4	LCN2
CEACAM8	1.49534685985273e-169	0.826774097543193	0.753	0.004	1.12106154083159e-165	4	CEACAM8
RETN	2.67447611271145e-167	1.58860231703974	0.945	0.027	2.00505474169978e-163	4	RETN
MMP8	3.73051917246217e-140	0.859204038619333	0.753	0.015	2.79677022359489e-136	4	MMP8
CD24	1.26660543565291e-111	0.791139629467979	0.767	0.033	9.49574095108989e-108	4	CD24
CAMP	5.01868104522978e-106	1.79961566284646	0.959	0.091	3.76250517960876e-102	4	CAMP
HP	9.03101035245839e-106	0.704112368198365	0.699	0.027	6.77054846123806e-102	4	HP
CRISP3	1.25714563431217e-92	0.887072041071146	0.781	0.052	9.42482082043835e-89	4	CRISP3
ABCA13	1.11956779755772e-91	0.374869108256736	0.397	0.001	8.3933997782902e-88	4	ABCA13
UGCG	3.34052369243519e-85	0.554288587096094	0.548	0.019	2.50439061221866e-81	4	UGCG
ANXA1	8.36115795239231e-82	0.774992511848912	0.836	0.079	6.26836011690852e-78	4	ANXA1
STOM	4.65135416689506e-79	0.453823804324416	0.493	0.015	3.48712021892123e-75	4	STOM
BPI	3.72495098238736e-75	0.583828057246257	0.575	0.03	2.7925957514958e-71	4	BPI
TCN1	1.26460994774165e-73	0.426269543660208	0.452	0.013	9.48078077821912e-70	4	TCN1
OLR1	2.01912598129514e-72	0.317330124517712	0.342	0.003	1.51373874817697e-68	4	OLR1
CPNE3	1.31164221320424e-69	0.658180743983055	0.658	0.053	9.83338167239218e-66	4	CPNE3
PGLYRP11	6.03433300471173e-69	0.943854038588604	0.918	0.137	4.52393945363238e-65	4	PGLYRP1
PLAC8	2.75398098654559e-68	0.466587811879956	0.548	0.03	2.06465954561323e-64	4	PLAC8
SERPINB10	7.64907668911069e-66	0.376711089002799	0.411	0.012	5.73451279382629e-62	4	SERPINB10
SNHG29	3.33854697143924e-64	0.39615342235672	0.438	0.017	2.502908664488e-60	4	SNHG29
OLFM4	1.99950108615516e-63	0.561266187918871	0.356	0.008	1.49902596429053e-59	4	OLFM4
CYBB1	3.38812852780967e-61	0.762026295940928	0.836	0.116	2.54007995729891e-57	4	CYBB
NKG7	5.14135216121705e-60	0.483639459187644	0.507	0.031	3.85447171526442e-56	4	NKG7
LYZ	2.68093677065553e-56	1.27733308606117	0.986	0.299	2.00989829696045e-52	4	LYZ
CLC	2.9100001241172e-56	0.68091363148231	0.534	0.041	2.18162709305066e-52	4	CLC
LTA4H	1.12049538483518e-49	0.485181792896448	0.466	0.035	8.40035390010932e-46	4	LTA4H
CEACAM1	2.07128023216887e-49	0.392723237634228	0.466	0.034	1.55283879005701e-45	4	CEACAM1
LGALS3	1.46192461047e-47	0.523854728015205	0.575	0.064	1.09600488046936e-43	4	LGALS3
RPL5	8.31255551871943e-44	0.475566482128489	0.603	0.076	6.23192287238395e-40	4	RPL5
RPS23	4.37542925378853e-42	0.629686494649941	0.808	0.173	3.28025931156526e-38	4	RPS23
RPL26	4.9530059669441e-42	0.625384864391032	0.808	0.169	3.71326857341799e-38	4	RPL26
RPL22	8.80483021614974e-42	0.495770354629707	0.562	0.071	6.60098121304746e-38	4	RPL22
CD177	4.04130083403905e-41	0.336915168054866	0.329	0.018	3.02976323527908e-37	4	CD177
ADSS	9.41885799611143e-41	0.350002715149755	0.411	0.033	7.06131783968474e-37	4	ADSS
FCN11	6.33943706866086e-40	0.670977659180126	0.904	0.227	4.75267597037504e-36	4	FCN1
S100A81	8.27847629867117e-40	0.524176649817392	1	0.995	6.20637368111377e-36	4	S100A8
RPL7	1.29125792664807e-39	0.573169982418168	0.685	0.127	9.68056067608061e-36	4	RPL7
TSPO1	1.42700254467423e-38	0.756693429480255	0.959	0.359	1.06982380774227e-34	4	TSPO
ANXA31	1.66210296838656e-38	0.559439771946476	0.753	0.152	1.2460785953994e-34	4	ANXA3
RPS8	2.92624719721818e-38	0.633949169839947	0.699	0.139	2.19380752375447e-34	4	RPS8
RPS13	4.7501355977617e-38	0.619084561815889	0.767	0.169	3.56117665764195e-34	4	RPS13
RPS12	5.48095414267635e-38	0.635724613218908	0.781	0.18	4.10907132076446e-34	4	RPS12
H1FX	1.53329504124254e-37	0.253672841158981	0.288	0.014	1.14951129241954e-33	4	H1FX
RPS4X	2.00689387954623e-37	0.484563085363226	0.616	0.098	1.50456834149581e-33	4	RPS4X
DEFA3	2.49503638328126e-37	0.756352823587026	0.288	0.015	1.87052877654596e-33	4	DEFA3
RPL8	2.5219395886658e-37	0.541226730193514	0.699	0.134	1.89069810962275e-33	4	RPL8
RPL39	2.58880743385667e-37	0.780999127012909	1	0.496	1.94082893316235e-33	4	RPL39
RPS28	3.42719495905992e-37	0.688465006585008	0.863	0.244	2.56936806080722e-33	4	RPS28
RPLP2	7.09775399809156e-36	0.586939712378982	0.781	0.182	5.32118617236924e-32	4	RPLP2
ARG1	1.46319080013599e-35	0.329741137915149	0.397	0.037	1.09695414286195e-31	4	ARG1
RPS14	6.26845191266598e-35	0.700199013565214	0.863	0.284	4.69945839892569e-31	4	RPS14
HINT1	6.61740051684471e-34	0.349532995685964	0.438	0.05	4.96106516747848e-30	4	HINT1
COX6C	8.88965573332564e-34	0.253843487669757	0.301	0.02	6.66457490327423e-30	4	COX6C
S100A91	1.20191327066581e-32	0.348709930014337	1	0.996	9.01074379018159e-29	4	S100A9
RPL18	5.00156674643192e-32	0.495324281896055	0.63	0.124	3.74967458980001e-28	4	RPL18
HMGN1	9.22313975993598e-32	0.338455516346019	0.411	0.048	6.914587878024e-28	4	HMGN1
HMGN2	1.07689056228432e-31	0.578858062317723	0.658	0.143	8.07344854544557e-28	4	HMGN2
PADI41	1.98652317503562e-31	0.53718092372719	0.671	0.142	1.4892964243242e-27	4	PADI4
NDUFA4	4.11440696556639e-31	0.376869394947621	0.479	0.069	3.08457090208512e-27	4	NDUFA4
BTF3	1.45621086008549e-30	0.387890149479394	0.507	0.079	1.09172128180609e-26	4	BTF3
RPL35A	2.39114271880237e-30	0.570184766285297	0.74	0.205	1.79263969628614e-26	4	RPL35A
RPLP1	1.40056344887973e-29	0.786117731063698	0.918	0.477	1.05000241762513e-25	4	RPLP1
XIST	4.79422236303517e-29	0.292987494073769	0.301	0.026	3.59422850556747e-25	4	XIST
ORM1	5.87833498236666e-28	0.305904711932035	0.384	0.047	4.40698773628028e-24	4	ORM1
UQCRH	6.30046217861376e-28	0.298303710816595	0.37	0.044	4.72345649530674e-24	4	UQCRH
RPL36	8.35823537042845e-28	0.420382613204664	0.562	0.108	6.26616905721021e-24	4	RPL36
EIF3E	6.44194911268993e-27	0.25675236552577	0.288	0.026	4.82952924978364e-23	4	EIF3E
RPL6	6.74764699374847e-27	0.456808441659738	0.603	0.132	5.05871095121323e-23	4	RPL6
EMB1	1.25847147705037e-26	0.493326981659577	0.63	0.143	9.43476066344663e-23	4	EMB
RPL13	5.31431615286314e-26	0.495129459892909	0.671	0.171	3.9841428198015e-22	4	RPL13
RPL34	6.40840596947445e-26	0.560425807590168	0.89	0.36	4.80438195531499e-22	4	RPL34
MT-CO11	1.37996033445574e-25	0.680871231804832	0.849	0.324	1.03455626274146e-21	4	MT-CO1
RPS7	1.92792413540937e-25	0.525038166584508	0.726	0.218	1.4453647243164e-21	4	RPS7
RPS15A	2.40344041690052e-25	0.570138196935919	0.836	0.312	1.80185928055032e-21	4	RPS15A
RPS20	2.60331939255211e-25	0.430311756877973	0.534	0.109	1.95170854859632e-21	4	RPS20
MYL61	3.27116891819244e-25	0.536903862673833	0.973	0.717	2.45239533796887e-21	4	MYL6
RPL21	3.93599641862621e-25	0.567514246534067	0.822	0.319	2.95081651504407e-21	4	RPL21
MCEMP1	1.04480032817911e-24	0.292192035459489	0.342	0.043	7.83286806035876e-21	4	MCEMP1
RPS27	1.58289421446567e-24	0.541581741228398	0.822	0.3	1.18669579258492e-20	4	RPS27
RPS3A	3.78341048946044e-24	0.491148158320843	0.767	0.242	2.8364228439485e-20	4	RPS3A
RPS24	4.70244015663821e-24	0.555466311456438	0.74	0.252	3.52541938543166e-20	4	RPS24
RPL19	9.12660832696878e-24	0.457575406998249	0.726	0.216	6.84221826272849e-20	4	RPL19
LDHA	1.81397702743598e-23	0.279154276856253	0.329	0.042	1.35993857746875e-19	4	LDHA
RPL32	3.03729906169477e-23	0.520164161901678	0.74	0.242	2.27706310655257e-19	4	RPL32
ATP5MF	3.91749056232346e-23	0.306258260859585	0.425	0.072	2.9369426745739e-19	4	ATP5MF
COX7A2L	4.34860594408962e-23	0.305652800743813	0.397	0.064	3.26014987628399e-19	4	COX7A2L
RPL37A	7.06531359569019e-23	0.442911306785325	0.575	0.145	5.29686560268893e-19	4	RPL37A
TMEM160	7.17110820062695e-23	0.252502368527743	0.315	0.039	5.37617981801002e-19	4	TMEM160
COX7C	8.28781073757225e-23	0.32414763874527	0.425	0.073	6.21337170995792e-19	4	COX7C
PFN11	8.98192396100199e-23	0.537721400069378	0.973	0.52	6.73374839356319e-19	4	PFN1
ACTG11	9.23497909055177e-23	0.541914503230481	0.918	0.452	6.92346382418667e-19	4	ACTG1
RPL12	1.40302266188446e-22	0.464344663995064	0.644	0.182	1.05184608961478e-18	4	RPL12
MTDH	3.73680785669337e-22	0.285595905457709	0.342	0.049	2.80148485016302e-18	4	MTDH
RPL36A	4.87048435342097e-22	0.295234300900715	0.384	0.062	3.6514021197597e-18	4	RPL36A
MRPL51	5.42772654670675e-22	0.262969626540169	0.329	0.045	4.06916659206605e-18	4	MRPL51
ATP5PD	1.14054482347492e-21	0.271288246259834	0.37	0.058	8.55066454159147e-18	4	ATP5PD
GSTP1	1.28102286579928e-21	0.261137398038286	0.26	0.028	9.60382842489717e-18	4	GSTP1
MT-CO3	1.75146885234964e-21	0.592434104124644	0.918	0.639	1.31307619860653e-17	4	MT-CO3
RPS17	3.56841912599951e-21	0.354787874037095	0.466	0.098	2.67524381876183e-17	4	RPS17
TFF3	3.60363280276174e-21	0.449298567537172	0.274	0.032	2.70164351223047e-17	4	TFF3
GAPDH1	4.02772444757763e-21	0.550405635486943	0.781	0.312	3.01958501834895e-17	4	GAPDH
DYNLL1	4.28520873625772e-21	0.2843915965255	0.329	0.048	3.21262098957241e-17	4	DYNLL1
RPL23	8.78132198388753e-21	0.409473076805086	0.616	0.17	6.58335709132048e-17	4	RPL23
EEF1A1	1.60752678076077e-20	0.495386326734574	0.699	0.257	1.20516282753635e-16	4	EEF1A1
PLBD1	2.17173909077255e-20	0.453290781419991	0.644	0.194	1.62815279635218e-16	4	PLBD1
TPT1	3.24785888680703e-20	0.466137931974883	0.973	0.782	2.43491980743923e-16	4	TPT1
ACTB1	1.16494928390602e-19	0.32639895335741	1	0.939	8.73362478144341e-16	4	ACTB
RPL10	1.59768514099875e-19	0.429924802331826	0.685	0.229	1.19778455020676e-15	4	RPL10
RPL18A	1.75649101648836e-19	0.349515674479712	0.466	0.104	1.31684131506132e-15	4	RPL18A
RPS15	2.00639234661945e-19	0.40998827640546	0.63	0.19	1.5041923422606e-15	4	RPS15
HCST	2.6943095086549e-19	0.316182592577505	0.411	0.082	2.01992383863858e-15	4	HCST
SYNE11	2.88816307274689e-19	0.362659418452175	0.411	0.084	2.16525585563834e-15	4	SYNE1
RPL17	3.55874602865477e-19	0.483019761130772	0.616	0.2	2.66799189768248e-15	4	RPL17
RPL27	9.19255405786428e-19	0.380082661163852	0.548	0.15	6.89165777718085e-15	4	RPL27
RPL14	1.10889143195975e-18	0.384639216540448	0.507	0.134	8.31335906540226e-15	4	RPL14
TNFAIP8	1.32579192930813e-18	0.271716060131622	0.342	0.059	9.93946209402309e-15	4	TNFAIP8
RPL11	7.04663301021274e-18	0.459668141457102	0.671	0.25	5.28286076775649e-14	4	RPL11
RPL31	7.61646615115344e-18	0.283758148542075	0.342	0.062	5.71006467351973e-14	4	RPL31
RPS27A	6.68945719013975e-17	0.45697985814005	0.74	0.323	5.01508605544777e-13	4	RPS27A
RAB27A	7.61638598687638e-17	0.362302258942995	0.575	0.177	5.71000457436122e-13	4	RAB27A
S100A121	7.9582645944179e-17	0.958426297485973	0.781	0.478	5.9663109664351e-13	4	S100A12
RPL24	1.58875792554899e-16	0.317755558058356	0.507	0.136	1.19109181678408e-12	4	RPL24
S100P1	5.66867023554578e-16	0.450175592825909	0.863	0.386	4.24980207558867e-12	4	S100P
RPL35	6.79137838557474e-16	0.276006387182936	0.342	0.069	5.09149637566538e-12	4	RPL35
NDUFA13	8.19131942262449e-16	0.283223911939363	0.397	0.092	6.14103217114158e-12	4	NDUFA13
RPL29	8.52252407327489e-16	0.327590419544427	0.534	0.156	6.38933629773418e-12	4	RPL29
CALM11	2.86549884245264e-15	0.433312803625278	0.849	0.406	2.14826448218674e-11	4	CALM1
RPL15	4.41427104309368e-15	0.314630359935872	0.466	0.127	3.30937900100733e-11	4	RPL15
RPS26	4.45140588572581e-15	0.352892599100358	0.521	0.161	3.33721899252864e-11	4	RPS26
SLPI	7.15871282331712e-15	0.270285160506734	0.288	0.051	5.36688700364084e-11	4	SLPI
ENY2	1.14135299114218e-14	0.265844730083089	0.397	0.097	8.55672337459294e-11	4	ENY2
PLSCR1	1.42521469126901e-14	0.290689735019236	0.438	0.117	1.06848345404437e-10	4	PLSCR1
RPL9	1.77551200295385e-14	0.355008486911964	0.562	0.19	1.3311013486145e-10	4	RPL9
TOMM7	2.1440601593693e-14	0.26266030819404	0.397	0.098	1.60740190147916e-10	4	TOMM7
RPL30	2.18235857182162e-14	0.405451353108909	0.863	0.528	1.63611422129467e-10	4	RPL30
CD63	3.01827035431781e-14	0.345881093448468	0.493	0.155	2.26279728463206e-10	4	CD63
RGL4	4.15465909430604e-14	0.292693034299078	0.438	0.121	3.11474792300123e-10	4	RGL4
ITGB2	9.55084689033885e-14	0.420464168710466	0.767	0.432	7.16026991368704e-10	4	ITGB2
CKAP41	2.10843521043202e-13	0.302012458228798	0.452	0.129	1.58069387726088e-09	4	CKAP4
RACK1	2.68506303138155e-13	0.280259680349826	0.37	0.095	2.01299175462675e-09	4	RACK1
RPL28	2.94608560915027e-13	0.390699005610007	0.836	0.539	2.20868038117996e-09	4	RPL28
RPL7A	3.63489771496999e-13	0.288582324851148	0.438	0.127	2.725082816913e-09	4	RPL7A
MT-CO2	4.31324042726912e-13	0.442948834136752	0.877	0.623	3.23363634832366e-09	4	MT-CO2
PTMA	5.01789260495773e-13	0.358824694588581	0.534	0.18	3.76191408593681e-09	4	PTMA
RPS25	6.21456138962244e-13	0.347643630407789	0.562	0.218	4.65905667379994e-09	4	RPS25
MT-ND3	5.05167171165299e-12	0.414734689134635	0.849	0.537	3.78723828222624e-08	4	MT-ND3
RPS10	5.21268472785709e-12	0.287437248435633	0.479	0.159	3.90794974047446e-08	4	RPS10
COX4I1	5.36855472390754e-12	0.362568652475485	0.575	0.24	4.02480547651348e-08	4	COX4I1
UQCR10	6.01703597801807e-12	0.273081407569507	0.438	0.137	4.51097187272015e-08	4	UQCR10
VIM1	7.95271753870276e-12	0.409048947100086	0.822	0.441	5.96215233876546e-08	4	VIM
RPS18	1.18493138354451e-11	0.293154649522763	0.438	0.141	8.88343058243317e-08	4	RPS18
RPS21	1.31515932430708e-11	0.260859527004712	0.425	0.13	9.85974945433015e-08	4	RPS21
ITGAM	1.51429004589898e-11	0.261819555973934	0.438	0.138	1.13526324741047e-07	4	ITGAM
RFLNB1	9.00946672872796e-11	0.291366668687935	0.589	0.222	6.75439720652735e-07	4	RFLNB
CSTA	1.1683705139684e-10	0.264600833299608	0.438	0.147	8.75927374322108e-07	4	CSTA
CYBA	1.94192517579736e-10	0.324848209239559	0.863	0.639	1.45586130429528e-06	4	CYBA
RPL37	1.94406054893253e-10	0.351971784159112	0.726	0.429	1.45746219353472e-06	4	RPL37
NDUFA1	3.27297945188881e-10	0.264490032251101	0.479	0.177	2.45375269508104e-06	4	NDUFA1
ARPC5	7.21407914044413e-10	0.330405903082962	0.863	0.625	5.40839513159097e-06	4	ARPC5
ATP5F1E	7.51746060823843e-10	0.279744374090057	0.959	0.814	5.63584021799635e-06	4	ATP5F1E
RPS29	1.30754698923513e-09	0.302352289437947	0.521	0.226	9.80267977829579e-06	4	RPS29
RPS6	1.67922343238843e-09	0.266491748164296	0.438	0.165	1.25891380726161e-05	4	RPS6
RPS3	1.85481106360509e-09	0.284865093490796	0.479	0.192	1.39055185438474e-05	4	RPS3
S100A61	3.72879440484542e-09	0.314938804727825	1	0.852	2.79547716531261e-05	4	S100A6
MYL12A1	5.30595566954571e-09	0.312592940062648	0.767	0.456	3.97787496545842e-05	4	MYL12A
CYSTM1	6.75366858951359e-09	0.259026587952511	0.493	0.199	5.06322534155834e-05	4	CYSTM1
SERF2	7.17063497472541e-09	0.322641029760834	0.74	0.462	5.37582504055164e-05	4	SERF2
HMGB21	1.22152553216585e-08	0.272214589144467	0.562	0.246	9.15777691464741e-05	4	HMGB2
ALOX5AP1	1.23709723713607e-08	0.323530625687592	0.808	0.486	9.2745179868091e-05	4	ALOX5AP
BLOC1S1	1.92253066644105e-08	0.252721582860737	0.507	0.217	0.000144132124063085	4	BLOC1S1
