# Supplementary material for: Identification of potential resistance mechanisms and therapeutic targets for the relapse of BCMA CAR-T therapy in relapsed/refractory multiple myeloma through single-cell sequencing
Source: Exp Hematol Oncol. 2023 May 8;12:44. doi: 10.1186/s40164-023-00402-5 (PMC10165782; doi:10.1186/s40164-023-00402-5)
Supplement: Supplementary file 7 — Additional file 7: Table S7. All the marker genes of the 15 clusters in monocytes/macrophages. [file 40164_2023_402_MOESM7_ESM.csv]

	p_val	avg_log2FC	pct.1	pct.2	p_val_adj	cluster	gene
HLA-DRB5	3.60175015693099e-235	0.894011378859623	0.939	0.311	6.33799975115147e-231	0	HLA-DRB5
RPS4Y1	3.39547917826282e-186	0.733780783335953	0.928	0.304	5.97502470998908e-182	0	RPS4Y1
AC020656.1	3.53552955154678e-132	0.602174095668988	0.797	0.314	6.22147135185687e-128	0	AC020656.1
LSP1	3.62612755721125e-107	0.319760620443052	0.994	0.911	6.38089666242463e-103	0	LSP1
SNHG5	4.01960097923056e-106	0.426866596113786	0.936	0.725	7.07329184315201e-102	0	SNHG5
KCTD12	7.8385846146681e-94	0.356724142008553	0.986	0.837	1.37935573464315e-89	0	KCTD12
CPVL	3.60646791399672e-91	0.342838848047788	0.983	0.876	6.34630158826003e-87	0	CPVL
DDX3Y	6.11393030540965e-87	0.357665303828933	0.499	0.148	1.07586831584294e-82	0	DDX3Y
LINC00278	8.83510674060215e-70	0.280462123188418	0.402	0.116	1.55471373314376e-65	0	LINC00278
CCR2	2.18828536934471e-67	0.374309010744844	0.663	0.316	3.85072576443589e-63	0	CCR2
LINC02432	3.14763451093931e-67	0.377440099854315	0.613	0.262	5.53889244889991e-63	0	LINC02432
OGFRL1	2.37064364182182e-63	0.300900907081835	0.949	0.8	4.17162161651386e-59	0	OGFRL1
CRTAP	2.38414043574711e-63	0.338098403761582	0.877	0.624	4.19537192478418e-59	0	CRTAP
CD163	4.3496758005193e-63	0.377375006756729	0.725	0.399	7.65412450617382e-59	0	CD163
GASK1B	4.08720257857215e-61	0.367507459193701	0.766	0.441	7.1922503775134e-57	0	GASK1B
MARCH1	2.34287261732664e-58	0.251850489429903	0.963	0.88	4.12275294470969e-54	0	MARCH1
VCAN	5.32828166961897e-58	0.294809272004195	0.991	0.875	9.37617725402851e-54	0	VCAN
TMEM176B	5.25656046801427e-57	0.336650858912786	0.874	0.637	9.24996945556471e-53	0	TMEM176B
TGFBI	1.27963504209172e-56	0.309439806404598	0.888	0.686	2.2517737835688e-52	0	TGFBI
MFSD14B	3.16682585130957e-56	0.320995535798337	0.736	0.41	5.57266345054945e-52	0	MFSD14B
ADA2	1.64383235879397e-52	0.251963924617591	0.942	0.832	2.89265180176976e-48	0	ADA2
EVI2A	2.46247271065277e-51	0.272338945258316	0.931	0.794	4.33321322893568e-47	0	EVI2A
IER3	6.76831804804467e-50	0.366337577652551	0.774	0.5	1.19102092691442e-45	0	IER3
LINC00963	4.88796813505391e-49	0.294680132658036	0.576	0.284	8.60135752725436e-45	0	LINC00963
ITPRIPL2	7.86640894061573e-48	0.288660888677469	0.61	0.306	1.38425198128015e-43	0	ITPRIPL2
SLC7A7	1.17150689126324e-47	0.257605735949701	0.906	0.759	2.06150067655592e-43	0	SLC7A7
LRP1	1.4194504425374e-47	0.26698533774095	0.911	0.729	2.49780694373307e-43	0	LRP1
SIRPA	3.62950543110556e-45	0.28572379513203	0.699	0.388	6.38684070711645e-41	0	SIRPA
MICAL2	4.42935784857092e-45	0.263220312881398	0.54	0.259	7.79434100613024e-41	0	MICAL2
RNASE6	1.28880958607558e-44	0.299839120765625	0.802	0.528	2.26791822861719e-40	0	RNASE6
PLD3	7.73832888660376e-44	0.2880635949412	0.661	0.382	1.36171373417566e-39	0	PLD3
FPR1	1.28325617312749e-43	0.267818866796506	0.928	0.757	2.25814588785244e-39	0	FPR1
IRF2BP2	5.55102648038176e-43	0.273695632993732	0.883	0.709	9.76814129752779e-39	0	IRF2BP2
CD36	1.28420778905478e-42	0.273852400071575	0.967	0.813	2.2598204463997e-38	0	CD36
TRPS1	1.3873154805933e-42	0.29679279804505	0.676	0.384	2.44125905120003e-38	0	TRPS1
ADAM15	1.98920187839589e-42	0.254532636575582	0.537	0.265	3.50039854541325e-38	0	ADAM15
SULT1A1	9.2795192736226e-42	0.270558917277188	0.86	0.648	1.63291700657937e-37	0	SULT1A1
JUN	2.85407464197548e-40	0.289646704105072	0.877	0.778	5.02231514748426e-36	0	JUN
SNHG32	6.54195489311134e-40	0.265939555920904	0.624	0.353	1.1511878025408e-35	0	SNHG32
DUSP3	1.22865816124946e-39	0.251336032321877	0.523	0.263	2.16206976635067e-35	0	DUSP3
NAIP	2.06273628807851e-39	0.273831324652285	0.874	0.623	3.62979704613175e-35	0	NAIP
PLXDC2	4.90359595999995e-39	0.253985924964882	0.888	0.719	8.62885781081192e-35	0	PLXDC2
METTL7A	5.86708929238127e-39	0.274124464763117	0.768	0.523	1.03243170278033e-34	0	METTL7A
LRRC58	2.07338484042552e-38	0.264725033488552	0.594	0.334	3.64853530369678e-34	0	LRRC58
HEXB	2.58668597737836e-38	0.265374917003828	0.707	0.442	4.55179131439271e-34	0	HEXB
TLR2	3.34434624057957e-38	0.267596421832712	0.846	0.612	5.88504607954787e-34	0	TLR2
PID1	3.46378148074323e-38	0.266414561441745	0.438	0.209	6.09521627166386e-34	0	PID1
IL13RA1	8.95770196023615e-38	0.272157461408019	0.655	0.388	1.57628681394276e-33	0	IL13RA1
SP1	1.66626191052342e-36	0.256395942447534	0.693	0.436	2.93212108394807e-32	0	SP1
ZFHX3	5.09716112696598e-36	0.275121109495507	0.618	0.369	8.96947443512203e-32	0	ZFHX3
TFEC	2.06800694137053e-35	0.263903594330198	0.744	0.471	3.63907181472972e-31	0	TFEC
CREB5	8.33164558450302e-35	0.280127214830326	0.721	0.469	1.466119673505e-30	0	CREB5
NBPF14	2.14832610406332e-34	0.260836780539473	0.616	0.37	3.78040944532022e-30	0	NBPF14
KCNK6	4.00483471031259e-33	0.258869921196502	0.638	0.406	7.04730763973706e-29	0	KCNK6
ENTPD1	5.67890416459122e-31	0.250833479237192	0.694	0.451	9.99316765843117e-27	0	ENTPD1
LGALS2	3.95178798190096e-92	0.504773546785237	0.979	0.74	6.95396131175111e-88	1	LGALS2
XIST	1.14501556241049e-61	0.487383211158296	0.913	0.5	2.01488388517374e-57	1	XIST
IL1B	9.53144944222216e-55	0.524646441801605	0.621	0.29	1.67724915834783e-50	1	IL1B
ZFP36	9.35552657798672e-53	0.266657268461628	0.981	0.921	1.64629201192832e-48	1	ZFP36
NAMPT	2.00860278464342e-50	0.29932642665975	0.977	0.864	3.53453832013703e-46	1	NAMPT
RGS2	2.22336387043029e-48	0.313218343830501	0.975	0.872	3.91245340279617e-44	1	RGS2
PTGS2	1.31417176751369e-38	0.449326762522491	0.557	0.291	2.31254805929383e-34	1	PTGS2
CCL3L1	2.79771647489798e-38	0.366700963463293	0.493	0.228	4.92314168087798e-34	1	CCL3L1
CD14	9.92831796871682e-35	0.254411856443922	0.988	0.87	1.7470861129551e-30	1	CD14
RASGEF1B	1.3564169075018e-31	0.321899700162323	0.605	0.366	2.38688683213092e-27	1	RASGEF1B
AC020916.1	3.88568639362188e-27	0.255114842421334	0.919	0.778	6.83764234685643e-23	1	AC020916.1
HBEGF	4.09023765972467e-25	0.285189271254877	0.451	0.246	7.1975912098175e-21	1	HBEGF
TREM1	7.97832966962548e-25	0.255488042357172	0.667	0.44	1.403946671964e-20	1	TREM1
EGR2	1.61223642995379e-22	0.252538824603274	0.317	0.144	2.83705244578969e-18	1	EGR2
F13A1	3.13498683329064e-20	0.259511571038288	0.557	0.365	5.51663633054155e-16	1	F13A1
SGK1	4.89446841695295e-19	0.278639201399042	0.7	0.531	8.61279607331211e-15	1	SGK1
APOBEC3A	7.4712860559069e-19	0.25225175318822	0.706	0.504	1.31472220725794e-14	1	APOBEC3A
EGR1	1.87135313523049e-16	0.305122233943711	0.629	0.531	3.2930201120651e-12	1	EGR1
CCL3	1.19151790817874e-14	0.270990391082229	0.424	0.269	2.09671406302213e-10	1	CCL3
S100A8	8.42913240807379e-164	0.477438282235805	0.998	0.916	1.48327442984874e-159	2	S100A8
S100A9	1.06519558917873e-163	0.372839281619535	1	0.974	1.87442467827782e-159	2	S100A9
S100A12	2.19711009847763e-136	0.653872387230133	0.993	0.792	3.86625464029108e-132	2	S100A12
RETN	9.01999468550935e-97	0.620759512839827	0.943	0.597	1.58724846480908e-92	2	RETN
PADI4	7.15253997865302e-86	0.585153374240916	0.738	0.303	1.25863246004357e-81	2	PADI4
CES1	8.49528356838969e-70	0.358489753946804	0.338	0.069	1.49491504952953e-65	2	CES1
SELL	3.41431134111373e-67	0.409922710267101	0.948	0.74	6.00816366695783e-63	2	SELL
PLBD1	8.22945279308994e-64	0.445316506262376	0.919	0.724	1.44813680800004e-59	2	PLBD1
RBP7	1.45429999211657e-60	0.463655811497411	0.862	0.609	2.55913169612753e-56	2	RBP7
SERPINB2	1.15585101450349e-58	0.287188176506877	0.259	0.047	2.03395103022179e-54	2	SERPINB2
RGS21	3.51912033813171e-54	0.348363592412219	0.963	0.876	6.19259605901037e-50	2	RGS2
HP	2.50135101621928e-51	0.29870017060688	0.272	0.059	4.40162738324107e-47	2	HP
F5	1.15512857727225e-50	0.3541117050016	0.489	0.179	2.03267975742599e-46	2	F5
CSTA	2.15901304095537e-49	0.252255846479084	0.983	0.926	3.79921524816917e-45	2	CSTA
SERPINB1	2.07781389171838e-48	0.258301448042422	0.993	0.924	3.65632910525684e-44	2	SERPINB1
SLC2A3	1.56355908062151e-45	0.407418984954461	0.879	0.612	2.75139491416966e-41	2	SLC2A3
ANXA1	4.08101713417361e-45	0.264999427467376	1	0.927	7.1813658510053e-41	2	ANXA1
XIST1	1.21962316677472e-42	0.443372011082586	0.891	0.512	2.14617088657347e-38	2	XIST
HMGB2	1.27071920422667e-40	0.329982386514936	0.894	0.709	2.23608458367767e-36	2	HMGB2
VNN3	1.67490855847334e-38	0.281608460705174	0.328	0.106	2.94733659034554e-34	2	VNN3
IRS2	1.15900362275601e-37	0.375994758529651	0.723	0.452	2.03949867496375e-33	2	IRS2
CDA	5.46860332432108e-35	0.303446289695644	0.827	0.64	9.62310126980781e-31	2	CDA
VCAN1	1.9942771988189e-33	0.269327616423265	0.988	0.883	3.50932958676162e-29	2	VCAN
HEBP2	7.18946404981025e-33	0.278370208644194	0.864	0.71	1.26512998884511e-28	2	HEBP2
MEGF9	4.13345745536405e-32	0.282961293552803	0.889	0.732	7.27364508420411e-28	2	MEGF9
NAMPT1	3.14866770220487e-30	0.255282882350164	0.941	0.87	5.54071055556992e-26	2	NAMPT
ALOX5AP	2.04751286636169e-29	0.330595085732533	0.602	0.341	3.60300839093666e-25	2	ALOX5AP
VNN2	1.2735355923693e-28	0.319649081212491	0.657	0.403	2.24104058189226e-24	2	VNN2
C5AR1	4.75769200642953e-28	0.263922727840265	0.889	0.812	8.37211062371405e-24	2	C5AR1
RFLNB	1.1782390527556e-26	0.304918264847963	0.632	0.385	2.07334726113402e-22	2	RFLNB
QPCT	3.00449727179323e-26	0.280645810205022	0.58	0.335	5.28701384917455e-22	2	QPCT
MXD1	1.64833096095011e-25	0.297678494382393	0.741	0.551	2.90056799198391e-21	2	MXD1
CYP1B1	6.0308477978965e-25	0.326806972382848	0.778	0.554	1.06124828699585e-20	2	CYP1B1
STEAP4	8.06718469597092e-24	0.285217730143516	0.462	0.244	1.41958249095e-19	2	STEAP4
MGST1	5.37173264000442e-23	0.273851600447691	0.652	0.427	9.45263792661578e-19	2	MGST1
BST1	1.3861941202856e-21	0.2547461723092	0.716	0.533	2.43928579346658e-17	2	BST1
IVNS1ABP	2.73176716613057e-21	0.271225773636734	0.644	0.48	4.80709068223997e-17	2	IVNS1ABP
S1PR3	1.08854503836879e-18	0.259290380695993	0.531	0.329	1.91551270401756e-14	2	S1PR3
CKAP4	1.4677725974878e-18	0.250604707640201	0.615	0.428	2.58283943979928e-14	2	CKAP4
G0S2	2.47662184524823e-18	0.336082666733705	0.331	0.166	4.35811146108331e-14	2	G0S2
CXCL8	1.40008623657641e-17	0.312126394295814	0.37	0.198	2.4637317505035e-13	2	CXCL8
ABHD5	1.84280350691543e-15	0.258569347427084	0.612	0.477	3.24278133111908e-11	2	ABHD5
CSF3R	5.65969459987197e-40	0.318523709021783	0.994	0.823	9.95936458739471e-36	3	CSF3R
NCF1	7.77207728229649e-36	0.318205913293509	0.979	0.835	1.36765243936571e-31	3	NCF1
CYP1B11	8.80740155460496e-29	0.381842915163215	0.824	0.554	1.54983845156383e-24	3	CYP1B1
LRRK2	3.62311236552202e-28	0.283715905684013	0.955	0.806	6.3755908296091e-24	3	LRRK2
VCAN2	8.63024432150397e-25	0.266378766268442	0.997	0.884	1.51866409325505e-20	3	VCAN
MEGF91	3.78222167632197e-23	0.268152426779446	0.926	0.732	6.65557548382377e-19	3	MEGF9
RPS4Y11	5.78208241020024e-23	0.332911997454702	0.723	0.377	1.01747304172294e-18	3	RPS4Y1
SLC2A31	3.97203626474867e-18	0.275049626102554	0.821	0.623	6.98959221507824e-14	3	SLC2A3
CCL5	0	1.55742901021794	0.935	0.104	0	4	CCL5
IL32	0	1.42441061554796	0.957	0.111	0	4	IL32
GZMA	0	1.31172664253945	0.914	0.082	0	4	GZMA
GZMH	0	1.23193200738809	0.834	0.059	0	4	GZMH
CD3D	0	1.15394500266698	0.914	0.094	0	4	CD3D
CST7	0	1.10154919908092	0.898	0.081	0	4	CST7
TRBC1	0	1.09140011342318	0.818	0.067	0	4	TRBC1
CD2	0	1.08199895531724	0.917	0.095	0	4	CD2
CD3G	0	1.05024197285309	0.886	0.087	0	4	CD3G
FGFBP2	0	0.926136933078512	0.702	0.04	0	4	FGFBP2
GZMM	0	0.871840402571103	0.806	0.069	0	4	GZMM
PRF1	1.06796948888439e-305	0.821179842984075	0.723	0.054	1.87930590958986e-301	4	PRF1
NKG7	6.95416564347994e-305	1.49865692545835	0.929	0.134	1.22372452828317e-300	4	NKG7
CD3E	1.75217808312761e-302	0.966148091446627	0.831	0.084	3.08330777287966e-298	4	CD3E
BCL11B	2.39632495396038e-295	0.922670730313211	0.828	0.084	4.21681302148408e-291	4	BCL11B
LCK	5.13720187724395e-282	0.766377179787406	0.775	0.075	9.03993414338619e-278	4	LCK
SAMD3	5.49907022860943e-279	0.660202446842478	0.671	0.05	9.67671388128401e-275	4	SAMD3
KLRD1	3.03683308157277e-277	0.858107058565366	0.634	0.043	5.3439151736436e-273	4	KLRD1
TRAC	1.28693740390279e-276	0.920639811494435	0.809	0.086	2.26462374964774e-272	4	TRAC
RORA	5.74120300145486e-271	0.798613356456342	0.745	0.071	1.01027949216601e-266	4	RORA
CTSW	1.40349833269763e-270	0.689636936213162	0.665	0.051	2.46973601604802e-266	4	CTSW
LINC01871	8.98614251725625e-270	0.588378836476632	0.594	0.036	1.58129149876158e-265	4	LINC01871
PYHIN1	7.65153579979233e-263	0.667629917766049	0.668	0.055	1.34644075468946e-258	4	PYHIN1
SYNE2	2.67017773365508e-262	0.91453378390244	0.837	0.104	4.69871175791284e-258	4	SYNE2
C12orf75	4.46353024447264e-261	0.68907537496858	0.695	0.064	7.8544741711985e-257	4	C12orf75
GZMB	4.72727680663826e-261	0.698539780729994	0.548	0.029	8.31858899664134e-257	4	GZMB
LINC00861	1.03985575351428e-256	0.700235809375604	0.692	0.063	1.82983416945908e-252	4	LINC00861
CD247	1.2512957454612e-250	0.697125738181564	0.658	0.058	2.20190512328808e-246	4	CD247
KLRG1	3.54834136312316e-245	0.730078208648862	0.705	0.074	6.24401629668783e-241	4	KLRG1
TRGC2	7.23767253414112e-243	0.641339903890216	0.575	0.041	1.27361323583281e-238	4	TRGC2
SKAP1	5.77248070464154e-239	0.582328546244375	0.655	0.06	1.01578342959577e-234	4	SKAP1
CD6	8.68526605287632e-237	0.562655587531042	0.594	0.046	1.52834626732465e-232	4	CD6
HOPX	6.08254859825279e-235	0.682126831222293	0.64	0.059	1.07034607683454e-230	4	HOPX
LIME1	2.9277411395564e-229	0.74035769868277	0.735	0.091	5.15194608327739e-225	4	LIME1
PCED1B-AS1	9.01612147138321e-228	0.907711986613295	0.846	0.144	1.5865668953193e-223	4	PCED1B-AS1
TRBC2	1.79510213647974e-224	0.889811806236361	0.785	0.109	3.15884122956341e-220	4	TRBC2
CCL4	5.33881123183675e-223	0.796161465098757	0.683	0.075	9.39470612466312e-219	4	CCL4
CD8A	2.3601122231755e-221	0.602903434744269	0.56	0.044	4.15308947912194e-217	4	CD8A
IL7R	1.1376133555966e-219	1.00986972260223	0.695	0.079	2.00185822184334e-215	4	IL7R
GZMK	1.00530335901303e-212	0.825081248404017	0.56	0.048	1.76903232085523e-208	4	GZMK
GNLY	5.42998931174863e-207	1.06752149315245	0.575	0.055	9.55515219188406e-203	4	GNLY
ITM2A	8.97215709724919e-202	0.565996958045715	0.588	0.058	1.57883048440294e-197	4	ITM2A
SPOCK2	1.32685878981682e-201	0.556060069928963	0.588	0.059	2.33487341244065e-197	4	SPOCK2
MYBL1	9.66784843391399e-199	0.528472002289666	0.535	0.046	1.70125128891585e-194	4	MYBL1
TGFBR3	3.97856206779753e-198	0.430843247792706	0.437	0.026	7.00107567070331e-194	4	TGFBR3
ARL4C	1.87855837528269e-197	0.982899540132451	0.908	0.217	3.30569917298495e-193	4	ARL4C
KLRK1	4.83708218743469e-197	0.568487906376913	0.529	0.045	8.51181352522883e-193	4	KLRK1
ETS1	3.72907958129538e-196	0.794158661911138	0.806	0.139	6.56206133920547e-192	4	ETS1
SH2D1A	1.09339117910065e-195	0.484343086583217	0.492	0.037	1.92404045786342e-191	4	SH2D1A
IKZF3	2.46813448906462e-195	0.742218991932812	0.751	0.112	4.34317626040701e-191	4	IKZF3
CD96	4.70560064252225e-191	0.454617054183542	0.502	0.041	8.2804454506464e-187	4	CD96
RASGRP1	2.43519921684046e-189	0.610465857908875	0.631	0.077	4.28522006187415e-185	4	RASGRP1
MATK	3.13262933224739e-188	0.432192942307371	0.468	0.034	5.51248783595572e-184	4	MATK
LAIR2	7.48773217391048e-187	0.385391959542002	0.382	0.018	1.31761623064303e-182	4	LAIR2
KLRB1	3.241422396164e-184	0.636444095606367	0.508	0.045	5.70393099052979e-180	4	KLRB1
ZAP70	3.67602811105216e-183	0.420700382137068	0.449	0.032	6.46870666701849e-179	4	ZAP70
PRKCH	5.06688854919181e-183	0.573732371738756	0.618	0.079	8.91620378001282e-179	4	PRKCH
C1orf21	8.60184911949705e-182	0.401154776592907	0.418	0.026	1.5136673895579e-177	4	C1orf21
THEMIS	1.60443654691438e-177	0.424610457960236	0.44	0.032	2.82332699160523e-173	4	THEMIS
LBH	5.24152164831708e-175	0.602832724697485	0.662	0.097	9.22350564454357e-171	4	LBH
FCRL6	1.16025260138393e-174	0.348494269135704	0.366	0.018	2.0416965026553e-170	4	FCRL6
XCL2	2.73331501295424e-172	0.410012291042632	0.394	0.024	4.80981442829558e-168	4	XCL2
ITK	3.32075982842159e-172	0.427096273349827	0.474	0.042	5.84354107007348e-168	4	ITK
A2M-AS1	1.24504949575276e-170	0.411812234680966	0.449	0.036	2.19091359767614e-166	4	A2M-AS1
CD7	2.99092231056905e-169	0.519651331345509	0.551	0.063	5.26312598990836e-165	4	CD7
SLC38A1	4.51315859667088e-166	0.578764360221446	0.658	0.099	7.94180518256175e-162	4	SLC38A1
CD8B	4.15474873886168e-164	0.464587133119037	0.443	0.037	7.31111135577489e-160	4	CD8B
LAT	4.33352277281922e-163	0.544227032926817	0.634	0.094	7.62570002332998e-159	4	LAT
IL2RB	1.0720901126231e-162	0.378808040177265	0.394	0.027	1.88655697118287e-158	4	IL2RB
S1PR5	5.99428527036912e-162	0.309039660107955	0.323	0.014	1.05481437902685e-157	4	S1PR5
EOMES	6.89572508087857e-159	0.373119664251107	0.385	0.026	1.2134407424822e-154	4	EOMES
TC2N	2.84246611251834e-156	0.406481815704001	0.449	0.042	5.00188761819852e-152	4	TC2N
MIAT	1.95357702782181e-152	0.454950855779419	0.477	0.051	3.43770949585803e-148	4	MIAT
ADGRG1	1.95547150700074e-151	0.332002813214336	0.329	0.018	3.4410432108692e-147	4	ADGRG1
OPTN	3.44131449004399e-147	0.502811606687522	0.569	0.083	6.0556811081304e-143	4	OPTN
TBX21	2.09833792280026e-146	0.327166922220875	0.351	0.023	3.69244524275162e-142	4	TBX21
CLIC3	2.36761890397098e-145	0.328793947873308	0.317	0.017	4.16629898531774e-141	4	CLIC3
OCIAD2	3.96125861199525e-144	0.42654419906885	0.48	0.056	6.97062677952804e-140	4	OCIAD2
CD69	8.7922436249922e-143	0.517144888687916	0.529	0.073	1.54717111068988e-138	4	CD69
CLEC2D	2.0058395760763e-142	0.733213608721296	0.846	0.238	3.52967590202147e-138	4	CLEC2D
S1PR1	7.44616735771518e-142	0.410394647905167	0.477	0.056	1.31030206993714e-137	4	S1PR1
TRAT1	1.51198930211544e-141	0.368976993741052	0.394	0.035	2.66064757493255e-137	4	TRAT1
STAT4	2.0421055524576e-136	0.331309620065675	0.372	0.031	3.59349314065964e-132	4	STAT4
STK17A	3.12484734523621e-136	0.686897866815209	0.8	0.217	5.49879387341216e-132	4	STK17A
LINC02446	1.09993166421013e-135	0.345617205758622	0.332	0.023	1.93554974951056e-131	4	LINC02446
IFITM1	7.73955747621731e-129	0.496836021319285	0.585	0.101	1.36192992908996e-124	4	IFITM1
PTPN4	7.8830937786989e-129	0.512979083070121	0.64	0.127	1.38718801223765e-124	4	PTPN4
PRSS23	1.45747625734612e-127	0.254684882060558	0.262	0.012	2.56472097005197e-123	4	PRSS23
SCML4	3.49578127460224e-127	0.357078273120721	0.409	0.044	6.15152630891755e-123	4	SCML4
IL2RG	4.32877024651672e-127	0.678989596819608	0.871	0.294	7.61733700279547e-123	4	IL2RG
GRAP2	3.62524316604648e-123	0.378455177833715	0.425	0.051	6.379340399292e-119	4	GRAP2
TIGIT	1.55807913208892e-122	0.314338707063665	0.329	0.027	2.74175184873688e-118	4	TIGIT
SLFN12L	5.53101836613936e-122	0.33230096615113	0.372	0.037	9.73293301889543e-118	4	SLFN12L
NFATC2	1.25628057531475e-119	0.359554775554044	0.394	0.044	2.21067692838137e-115	4	NFATC2
TNIK	4.08425474927568e-117	0.366216454598747	0.418	0.052	7.18706308230041e-113	4	TNIK
CD226	1.44789430841901e-115	0.371676440564744	0.415	0.052	2.54785961452494e-111	4	CD226
TRGC1	1.95164312834314e-114	0.274994350118716	0.274	0.018	3.43430641294543e-110	4	TRGC1
TCF7	2.28051070784065e-114	0.442529711258655	0.505	0.081	4.0130146925872e-110	4	TCF7
PLAAT4	5.94067796316178e-114	0.670126430574378	0.926	0.446	1.04538110117758e-109	4	PLAAT4
CAMK4	4.6850748401991e-109	0.311564929250672	0.348	0.036	8.24432619629836e-105	4	CAMK4
PRDM1	3.89566941426579e-106	0.404690527961415	0.474	0.078	6.85520946828351e-102	4	PRDM1
SIT1	9.20623647706656e-105	0.307978039939388	0.354	0.04	1.6200214328694e-100	4	SIT1
EVL	5.70853795133859e-104	0.657299340124122	0.843	0.317	1.00453142329705e-99	4	EVL
CD320	1.32615768841337e-103	0.323910132231921	0.357	0.042	2.333639684301e-99	4	CD320
NLRC3	2.79747074419014e-103	0.261892506880838	0.308	0.029	4.92270926855139e-99	4	NLRC3
SYTL2	7.95706127052632e-100	0.258421904967089	0.289	0.026	1.40020407177452e-95	4	SYTL2
CALM1	1.06485006026538e-98	0.327005362889473	1	0.986	1.873816651049e-94	4	CALM1
CD160	3.32561096221306e-97	0.278872082585899	0.274	0.024	5.85207761020633e-93	4	CD160
CD5	3.506640433257e-96	0.271543951221462	0.305	0.031	6.17063517040235e-92	4	CD5
SPON2	3.10730778971507e-95	0.276193934089813	0.252	0.02	5.46792951756161e-91	4	SPON2
PRKCQ-AS1	1.80203795787952e-94	0.342521883203801	0.372	0.052	3.17104619448058e-90	4	PRKCQ-AS1
ISG20	1.15302077876726e-93	0.549764630291317	0.729	0.228	2.02897066439675e-89	4	ISG20
RHOH	1.55035281818298e-93	0.369429891388117	0.446	0.077	2.72815585415658e-89	4	RHOH
BCL2	2.42660239285854e-93	0.44659647261379	0.514	0.108	4.27009223071318e-89	4	BCL2
SLAMF6	1.21954516769815e-90	0.285539786790821	0.338	0.044	2.14603363159844e-86	4	SLAMF6
CHST12	1.49280780292876e-90	0.432901313789399	0.545	0.128	2.62689389081373e-86	4	CHST12
SYNE1	1.79924629088604e-90	0.584897851006321	0.788	0.292	3.16613369807217e-86	4	SYNE1
F2R	2.89613723189473e-90	0.25623230747383	0.277	0.027	5.09633268696516e-86	4	F2R
MYL12A	3.78347285716861e-89	0.290733302681076	1	0.981	6.6577771867596e-85	4	MYL12A
AC243960.1	4.12485662577439e-89	0.288683275524335	0.342	0.046	7.25851020437519e-85	4	AC243960.1
INPP4B	6.65794595149233e-89	0.294936083515983	0.326	0.041	1.17159874908411e-84	4	INPP4B
ODF2L	1.89197328734995e-88	0.418773946280174	0.529	0.119	3.32930539374971e-84	4	ODF2L
ATP8B2	6.4290940784176e-88	0.255957331919916	0.295	0.033	1.13132768497915e-83	4	ATP8B2
GPR174	5.42578222001735e-86	0.319308393077393	0.385	0.062	9.54774897256454e-82	4	GPR174
PTPN7	5.67562801234185e-86	0.412517594597718	0.538	0.126	9.98740261331796e-82	4	PTPN7
CDC25B	5.86785398116546e-85	0.341340557408048	0.422	0.077	1.03256626506569e-80	4	CDC25B
LY9	6.71519268465829e-85	0.255982639740002	0.305	0.037	1.18167245671932e-80	4	LY9
GATA3	1.67466138564989e-84	0.277922492225916	0.302	0.037	2.94690164032812e-80	4	GATA3
CEP78	3.09392441919544e-84	0.411868077265967	0.468	0.097	5.44437880045822e-80	4	CEP78
FCMR	3.35383013685508e-83	0.434274855372559	0.492	0.103	5.90173489182388e-79	4	FCMR
ACAP1	1.69859522409858e-78	0.536237397179839	0.782	0.323	2.98901801584627e-74	4	ACAP1
GIMAP7	5.38555644105829e-78	0.428294877670328	0.978	0.836	9.47696366933028e-74	4	GIMAP7
OXNAD1	9.12572979045769e-78	0.28618687406996	0.357	0.058	1.60585467122684e-73	4	OXNAD1
GIMAP5	4.05390590849736e-75	0.457422399707744	0.683	0.237	7.13365822718281e-71	4	GIMAP5
TLE5	1.05172252952738e-74	0.505623644203248	0.923	0.616	1.85071613520932e-70	4	TLE5
TENT5C	3.75016658214799e-73	0.259997759583567	0.302	0.044	6.59916813460581e-69	4	TENT5C
FKBP11	2.28515456474406e-72	0.364311609613867	0.514	0.132	4.02118648758013e-68	4	FKBP11
PPP2R5C	5.92035565148506e-71	0.499777510356825	0.902	0.583	1.04180498399183e-66	4	PPP2R5C
LINC00342	1.34189547738758e-70	0.345718125112209	0.462	0.107	2.36133347155892e-66	4	LINC00342
SEPTIN1	7.56372182917284e-70	0.404601625748729	0.545	0.158	1.33098813027954e-65	4	SEPTIN1
C12orf57	1.01590479123523e-69	0.519497021587692	0.865	0.428	1.78768766113663e-65	4	C12orf57
MAF	1.09285361378228e-69	0.453459550104056	0.511	0.143	1.92309450417268e-65	4	MAF
ARPC5L	1.10009919544074e-69	0.459823217413566	0.692	0.272	1.93584455421706e-65	4	ARPC5L
CCND2	4.73814593381575e-69	0.414088542050763	0.563	0.165	8.33771539973558e-65	4	CCND2
TSEN54	2.96046269121895e-68	0.269623145573622	0.351	0.064	5.20952619773799e-64	4	TSEN54
KLF12	7.04611943018194e-66	0.303670537024424	0.382	0.079	1.23990563612912e-61	4	KLF12
SLFN5	2.55928136063683e-65	0.493563727650465	0.732	0.308	4.50356741031263e-61	4	SLFN5
PRDX2	4.30646074464093e-65	0.425765476146805	0.658	0.242	7.57807897234464e-61	4	PRDX2
TRG-AS1	6.80977005879102e-65	0.472398288107693	0.64	0.246	1.19831523724546e-60	4	TRG-AS1
CD27	8.65557095378915e-65	0.254794515605547	0.277	0.041	1.52312082073828e-60	4	CD27
ABLIM1	3.67073174909814e-64	0.251815617163023	0.292	0.047	6.459386658888e-60	4	ABLIM1
LITAF	7.75594218804284e-64	0.464073271564512	0.902	0.543	1.3648131468299e-59	4	LITAF
CCDC167	1.12082208037628e-63	0.324796071563597	0.449	0.114	1.97231061483814e-59	4	CCDC167
DENND2D	3.07836893297477e-63	0.363535609135665	0.548	0.169	5.41700581135571e-59	4	DENND2D
HIST1H4C	4.78959820736227e-62	0.484798204411376	0.862	0.5	8.42825596549539e-58	4	HIST1H4C
LTB	1.55446591583729e-61	0.681369474802504	0.757	0.355	2.73539367209888e-57	4	LTB
BCL9L	1.07184725954726e-59	0.323552830978285	0.477	0.133	1.88612962262532e-55	4	BCL9L
PCSK7	2.26870753146689e-59	0.473503373262955	0.88	0.547	3.99224464312228e-55	4	PCSK7
RUNX3	2.6315028877667e-59	0.431393277898218	0.692	0.277	4.63065563160305e-55	4	RUNX3
CMC1	3.23447207106157e-58	0.455242956104316	0.622	0.249	5.69170050344704e-54	4	CMC1
TSTD1	4.31075857487117e-58	0.384606401529587	0.535	0.169	7.5856418642008e-54	4	TSTD1
CCL4L2	4.84248458003936e-58	0.261310506260318	0.271	0.044	8.52132011549526e-54	4	CCL4L2
APOBEC3G	1.09031865080974e-57	0.430147109980771	0.68	0.289	1.9186337298299e-53	4	APOBEC3G
DUSP2	1.45889181738893e-57	0.473344796348899	0.588	0.211	2.5672119310593e-53	4	DUSP2
AC058791.1	6.63419819039521e-57	0.265905369642244	0.345	0.074	1.16741985556385e-52	4	AC058791.1
TRAF5	1.17524938341895e-56	0.269478589786327	0.36	0.08	2.06808634000232e-52	4	TRAF5
TBC1D10C	4.09369252077716e-56	0.444308532589863	0.708	0.322	7.20367072881157e-52	4	TBC1D10C
LYAR	4.28296716571744e-56	0.417234167223388	0.698	0.31	7.53673732151299e-52	4	LYAR
GBP5	1.24331412524161e-55	0.412692817782493	0.597	0.216	2.18785986618766e-51	4	GBP5
GYPC	2.15993139253306e-55	0.416509684550631	0.711	0.308	3.80083127144043e-51	4	GYPC
CD81	3.93743185774828e-55	0.462034173857433	0.794	0.438	6.92869884007965e-51	4	CD81
HINT1	5.16216199896986e-55	0.326724947580296	0.988	0.897	9.08385646958725e-51	4	HINT1
C5orf56	7.85348560865891e-55	0.384944078968525	0.603	0.231	1.38197786255571e-50	4	C5orf56
PATL2	1.05173868851327e-54	0.267858716133057	0.351	0.079	1.85074457017679e-50	4	PATL2
TNRC6C	3.10432416888965e-54	0.294058742514345	0.403	0.103	5.46267923999511e-50	4	TNRC6C
USP28	1.24202250936967e-53	0.313758962963919	0.471	0.14	2.18558700973781e-49	4	USP28
HCST	1.44174288929568e-53	0.30201741642109	0.994	0.923	2.53703496229361e-49	4	HCST
SMAD7	4.23716750046504e-53	0.29664381230613	0.418	0.113	7.45614365056833e-49	4	SMAD7
PIM1	2.11487394917016e-52	0.343920436642345	0.517	0.171	3.72154368835474e-48	4	PIM1
ANKRD36C	4.00013816775094e-52	0.250798628544826	0.357	0.083	7.03904313379134e-48	4	ANKRD36C
AAK1	4.53895900841157e-52	0.427599619681936	0.862	0.547	7.98720616710185e-48	4	AAK1
XIST2	1.81079470249454e-51	0.533732024348271	0.886	0.521	3.18645543797963e-47	4	XIST
BIN1	6.74216338452989e-51	0.263757277172519	0.385	0.099	1.18641849077573e-46	4	BIN1
PEBP1	1.06827515930244e-50	0.409571785455931	0.726	0.349	1.8798437978245e-46	4	PEBP1
PRKACB	1.07332014429285e-50	0.351720530055004	0.545	0.193	1.88872145791213e-46	4	PRKACB
ITGB7	2.14035652862793e-50	0.285656298261018	0.397	0.108	3.76638538342656e-46	4	ITGB7
ZBTB38	3.6410460068892e-50	0.392454097369182	0.643	0.272	6.40714865832292e-46	4	ZBTB38
SLAMF7	7.73227176805839e-50	0.29133123335811	0.422	0.116	1.36064786302523e-45	4	SLAMF7
OFD1	2.1057865551208e-49	0.329753099411722	0.529	0.183	3.70555260104607e-45	4	OFD1
SEPTIN7	1.06776314736648e-48	0.29091039074973	0.969	0.88	1.87894281042079e-44	4	SEPTIN7
PBXIP1	2.04155298979985e-46	0.326293777725205	0.48	0.164	3.5925207961508e-42	4	PBXIP1
MLLT6	5.15215012845673e-46	0.360449609701818	0.597	0.249	9.06623858104531e-42	4	MLLT6
SNHG14	7.41339248987044e-46	0.316745766828641	0.48	0.157	1.3045346764425e-41	4	SNHG14
BTN3A2	3.39162501163737e-45	0.392708707842186	0.791	0.449	5.96824253297828e-41	4	BTN3A2
SLC9A3R1	4.1821900660939e-45	0.3803397489839	0.757	0.427	7.35939985930543e-41	4	SLC9A3R1
CBLB	4.54291726812166e-45	0.282714662362825	0.397	0.118	7.99417151671368e-41	4	CBLB
CCDC107	3.23189475594176e-44	0.346131178680177	0.652	0.294	5.68716520203071e-40	4	CCDC107
MGAT4A	9.33635745622437e-44	0.336016361104846	0.529	0.203	1.6429188215718e-39	4	MGAT4A
CFAP97	3.06945425378626e-43	0.287041669191922	0.446	0.147	5.40131865038769e-39	4	CFAP97
MIF	5.84245102643191e-43	0.282944422725045	0.963	0.865	1.02809610712122e-38	4	MIF
LDHB	1.00171311179907e-42	0.402879241407561	0.8	0.522	1.76271456283282e-38	4	LDHB
PLEKHA1	1.83109552019746e-42	0.312420999152937	0.477	0.17	3.22217878689146e-38	4	PLEKHA1
HELB	3.27169094932964e-42	0.272843981330725	0.428	0.136	5.75719456353537e-38	4	HELB
SEPTIN6	3.41146799642045e-42	0.408963747944882	0.738	0.431	6.00316023330107e-38	4	SEPTIN6
RPA2	4.98510861685082e-42	0.311120654453601	0.535	0.213	8.77229563307238e-38	4	RPA2
CD99	6.70124931772182e-42	0.356301647587887	0.898	0.671	1.17921884243951e-37	4	CD99
HIST1H1D	3.62311525716819e-41	0.374827791084095	0.591	0.255	6.37559591803886e-37	4	HIST1H1D
MZT2A	3.34940652370939e-40	0.355474768677314	0.665	0.335	5.89395065977141e-36	4	MZT2A
LINC00623	4.91709259653408e-40	0.290860891448206	0.486	0.181	8.65260784212102e-36	4	LINC00623
SPTAN1	5.40191150710759e-40	0.337032847575949	0.618	0.28	9.50574367905723e-36	4	SPTAN1
PAXX	7.50272876240501e-40	0.344629606233725	0.711	0.373	1.32025518032041e-35	4	PAXX
BUB3	1.45297746375035e-39	0.345125138405681	0.72	0.379	2.55680444296149e-35	4	BUB3
APMAP	2.78227486868886e-39	0.306787931163469	0.505	0.2	4.89596908643179e-35	4	APMAP
ABHD17A	4.72940962492043e-39	0.36516549431294	0.788	0.503	8.32234211697247e-35	4	ABHD17A
CCSER2	7.97887240650566e-39	0.290096878103807	0.511	0.198	1.4040421773728e-34	4	CCSER2
PIK3IP1	2.06073850394693e-38	0.31637614611322	0.535	0.224	3.62628154539542e-34	4	PIK3IP1
C12orf65	3.70095810185916e-38	0.264078271439466	0.378	0.122	6.51257597184157e-34	4	C12orf65
KIF2A	3.91983310928457e-38	0.32635914799068	0.582	0.259	6.89773032240806e-34	4	KIF2A
NCK2	1.97412646410996e-37	0.275363733845222	0.44	0.161	3.4738703388943e-33	4	NCK2
TNFAIP3	2.41916168048258e-37	0.34348534231487	0.572	0.249	4.2569988091452e-33	4	TNFAIP3
ARID5B	3.50072476547952e-37	0.252493683223886	0.369	0.115	6.16022536981431e-33	4	ARID5B
GPRIN3	1.0134482393587e-36	0.273241415806439	0.4	0.136	1.7833648667995e-32	4	GPRIN3
HMGN1	8.12533011370356e-36	0.363859445145306	0.785	0.478	1.42981434010842e-31	4	HMGN1
DDX24	2.00664538644592e-35	0.33492249234701	0.852	0.637	3.53109388652888e-31	4	DDX24
LINC-PINT	3.25529440578923e-35	0.328378054499523	0.64	0.319	5.72834156586731e-31	4	LINC-PINT
VAMP2	6.27347666157691e-35	0.325806978522431	0.874	0.619	1.10394368813769e-30	4	VAMP2
IGKC	1.02649777871086e-34	0.461024952721904	0.308	0.084	1.80632814119751e-30	4	IGKC
AC008875.3	2.62719933229219e-34	0.288496003083311	0.511	0.215	4.62308266503457e-30	4	AC008875.3
SNRPN	3.49100221802478e-34	0.283550793429811	0.462	0.186	6.14311660305821e-30	4	SNRPN
ANXA6	5.98337939599701e-33	0.331939556477016	0.745	0.437	1.05289527231359e-28	4	ANXA6
SUN2	8.61311418733965e-33	0.321870590937178	0.782	0.516	1.51564970354616e-28	4	SUN2
CDC14A	2.40901803472425e-32	0.257414320672354	0.452	0.179	4.23914903570427e-28	4	CDC14A
SIGIRR	3.33571825312732e-32	0.311324575542866	0.665	0.37	5.86986341002815e-28	4	SIGIRR
FAM118A	9.68517772124674e-32	0.332257395386508	0.738	0.416	1.70430072360779e-27	4	FAM118A
AC245297.3	2.92022465648162e-31	0.330004403520727	0.68	0.397	5.1387193280107e-27	4	AC245297.3
SYNRG	1.65195869971717e-30	0.307018578047754	0.708	0.406	2.9069517238923e-26	4	SYNRG
JPX	4.24388544225894e-30	0.325142298178241	0.729	0.442	7.46796521274306e-26	4	JPX
RAB29	1.24634744665358e-29	0.280591517889232	0.578	0.279	2.19319760187631e-25	4	RAB29
SPATA13	3.53823388499063e-29	0.27926010209099	0.578	0.282	6.22623016741802e-25	4	SPATA13
TRAF3IP3	9.69031136676391e-29	0.275705061221119	0.883	0.739	1.70520409120944e-24	4	TRAF3IP3
TUT4	9.84519685462254e-29	0.276984860190084	0.582	0.285	1.73245929050793e-24	4	TUT4
TUBA4A	3.03144996265327e-28	0.295176329671317	0.625	0.334	5.33444249928096e-24	4	TUBA4A
ATP2B4	5.07265694281893e-28	0.294630426261662	0.588	0.31	8.92635442227846e-24	4	ATP2B4
CYFIP2	5.38337487039468e-28	0.27243561031419	0.569	0.276	9.47312475943351e-24	4	CYFIP2
RBL2	8.06149191506739e-28	0.306499345129568	0.695	0.412	1.41858073229441e-23	4	RBL2
EPB41	1.67464432350211e-27	0.306037852069208	0.729	0.455	2.94687161606667e-23	4	EPB41
PDE7A	3.68637602059869e-27	0.25817846273314	0.468	0.207	6.48691588344751e-23	4	PDE7A
DSTN	6.07791496715283e-27	0.287323786125622	0.677	0.394	1.06953069676988e-22	4	DSTN
MBP	1.7971791307933e-26	0.275522582544747	0.88	0.714	3.16249611645697e-22	4	MBP
FYN	2.69808463981806e-26	0.283610040596771	0.846	0.609	4.74781954068785e-22	4	FYN
PIP4K2A	3.33162454303882e-26	0.298314566435133	0.708	0.448	5.86265970838542e-22	4	PIP4K2A
SOD1	3.50574256772644e-26	0.286352089040996	0.831	0.596	6.16905519642822e-22	4	SOD1
RNF19A	3.78375527367512e-26	0.281131806854931	0.606	0.335	6.6582741550861e-22	4	RNF19A
CYTOR	5.50434645016135e-26	0.293428751674807	0.64	0.374	9.68599844834893e-22	4	CYTOR
POLR3GL	8.43466926268594e-26	0.266026789746488	0.597	0.325	1.48424875015484e-21	4	POLR3GL
ERAP2	1.26907582695685e-25	0.294514131750686	0.64	0.364	2.23319273269596e-21	4	ERAP2
TMC8	4.08683001630305e-25	0.268041123092898	0.566	0.302	7.19159477968848e-21	4	TMC8
YWHAQ	4.843435801636e-25	0.275436999564117	0.729	0.459	8.52299398013886e-21	4	YWHAQ
NLRC5	6.65144658760752e-25	0.264119218227839	0.563	0.299	1.17045505602129e-20	4	NLRC5
SEC11C	9.21966667267162e-25	0.250634408570945	0.618	0.332	1.62238474439002e-20	4	SEC11C
SELENOW	3.12558331687972e-24	0.273514946150968	0.806	0.536	5.50008896271324e-20	4	SELENOW
ID2	3.31967031864957e-24	0.306507118428426	0.769	0.494	5.84162385972764e-20	4	ID2
PIK3R1	5.47910124680478e-24	0.296405745385718	0.695	0.47	9.64157446400238e-20	4	PIK3R1
GTF3A	8.27905927143085e-24	0.263647854163306	0.846	0.651	1.45686605999369e-19	4	GTF3A
KRT10	9.16345789104997e-24	0.268833857687895	0.754	0.476	1.61249368508806e-19	4	KRT10
CLEC2B	1.28355127076336e-23	0.276981254888071	0.775	0.54	2.25866517116228e-19	4	CLEC2B
CD84	1.29856253883818e-23	0.280974112940953	0.646	0.376	2.28508049959355e-19	4	CD84
PSIP1	2.84015189524924e-23	0.26286502697459	0.634	0.357	4.99781529007009e-19	4	PSIP1
NUCKS1	3.66464188035596e-23	0.266494860751003	0.828	0.592	6.44867031686238e-19	4	NUCKS1
PARP8	4.75553211887791e-23	0.260137568127058	0.665	0.385	8.36830986958945e-19	4	PARP8
ZNRD1	5.69783314785531e-23	0.252075546634294	0.646	0.375	1.0026476990281e-18	4	ZNRD1
ATM	1.26463679002711e-22	0.25727388333712	0.871	0.706	2.2253813594107e-18	4	ATM
C9orf16	2.27000640387155e-22	0.260207706515621	0.794	0.609	3.99453026889276e-18	4	C9orf16
CD47	2.97679925954743e-22	0.26563060516533	0.766	0.509	5.23827365702562e-18	4	CD47
EML4	1.11390470975542e-21	0.263082748943668	0.649	0.391	1.96013811775661e-17	4	EML4
HSPE1	5.33935555003544e-21	0.258348836265075	0.723	0.473	9.39566396139736e-17	4	HSPE1
GCC2	5.34997323191511e-21	0.272378601003854	0.742	0.479	9.41434789620102e-17	4	GCC2
HCG18	5.93862021605759e-21	0.259605082457539	0.502	0.275	1.04501899941965e-16	4	HCG18
FAM107B	6.48878785583478e-21	0.267064656554551	0.797	0.592	1.14183199899125e-16	4	FAM107B
TERF2IP	1.21072899782289e-20	0.251436134258524	0.745	0.507	2.13051981746894e-16	4	TERF2IP
GLS	1.25631846988533e-20	0.253144412278744	0.671	0.41	2.21074361145721e-16	4	GLS
ARL6IP1	1.48002639665344e-20	0.257700386114766	0.76	0.526	2.60440245019106e-16	4	ARL6IP1
CDC42SE2	1.78238280568926e-20	0.2555870008693	0.748	0.517	3.13645902317139e-16	4	CDC42SE2
KMT2A	2.24131047676048e-20	0.268663560010968	0.782	0.578	3.94403404595541e-16	4	KMT2A
AKNA	2.85304591221235e-20	0.250221163190069	0.806	0.636	5.02050489172007e-16	4	AKNA
HIST1H1E	1.30261319236749e-19	0.250863357324258	0.585	0.349	2.29220843460908e-15	4	HIST1H1E
IGHM	3.22729239873779e-17	0.283424519957913	0.268	0.102	5.6790664340589e-13	4	IGHM
PADI41	8.73443032854861e-98	0.694143678273628	0.853	0.309	1.5369977049147e-93	5	PADI4
RFLNB1	1.79951753825038e-95	0.695000680465601	0.875	0.375	3.1666110120592e-91	5	RFLNB
EMB	1.12958669257559e-86	0.64499794835343	0.939	0.517	1.98773370292526e-82	5	EMB
METTL9	1.0632345342153e-83	0.491731237352826	0.986	0.8	1.87097380985867e-79	5	METTL9
SERPINB10	4.70639045928514e-83	0.391193951517267	0.337	0.044	8.28183529120407e-79	5	SERPINB10
RNASE2	1.80945689999574e-72	0.554937427345015	0.613	0.186	3.1841013069225e-68	5	RNASE2
PLBD11	9.75745968597883e-71	0.546889026911052	0.975	0.727	1.71702018094169e-66	5	PLBD1
S100A91	5.22925230803333e-66	0.27907683125266	1	0.975	9.20191528644625e-62	5	S100A9
CKAP41	7.95737480735233e-66	0.553715293145282	0.832	0.418	1.40025924484979e-61	5	CKAP4
VCAN3	1.12336250327192e-64	0.375950251837422	0.996	0.886	1.97678099700759e-60	5	VCAN
ALOX5AP1	6.38234078432273e-64	0.572845331754343	0.774	0.337	1.12310050781727e-59	5	ALOX5AP
PKM	9.03645172199205e-63	0.351523642468569	1	0.905	1.59014440951894e-58	5	PKM
ITGAM	7.98434281640357e-61	0.502436681284945	0.921	0.583	1.40500480540254e-56	5	ITGAM
S100A81	1.32025582760328e-60	0.351183806048306	1	0.919	2.32325417983349e-56	5	S100A8
MEGF92	4.97687237405433e-60	0.458410460208703	0.957	0.733	8.7578023166234e-56	5	MEGF9
SLCO4C1	5.21011949495977e-59	0.297458914176405	0.319	0.056	9.16824727528071e-55	5	SLCO4C1
QPCT1	1.22432505421873e-58	0.497716739580161	0.749	0.331	2.1544447979087e-54	5	QPCT
PGD	1.87232167207824e-58	0.441386496219923	0.939	0.689	3.29472444635608e-54	5	PGD
MCEMP1	2.04202890200599e-55	0.474051911439012	0.631	0.237	3.59335825885994e-51	5	MCEMP1
SLC2A32	5.95739883314567e-55	0.525432468912407	0.939	0.617	1.04832347266864e-50	5	SLC2A3
SNHG51	3.70771703930576e-54	0.42341570175342	0.957	0.745	6.52446967406635e-50	5	SNHG5
AC020656.11	4.92873351668223e-54	0.581447759372176	0.753	0.366	8.67309236930573e-50	5	AC020656.1
HMGB21	2.39927137298845e-51	0.430760456405374	0.925	0.713	4.22199783504778e-47	5	HMGB2
MARC1	1.05418241918117e-50	0.431194332285327	0.602	0.226	1.85504480303311e-46	5	MARC1
SELL1	1.35154384562242e-47	0.397531816826889	0.95	0.747	2.37831170514178e-43	5	SELL
LBR	7.10806110841159e-47	0.4203941536618	0.885	0.622	1.25080551324719e-42	5	LBR
RPS4Y12	1.7595757439695e-46	0.510048851817527	0.853	0.373	3.09632543666313e-42	5	RPS4Y1
NFE2	2.67937539777032e-46	0.439695081667179	0.756	0.402	4.71489688745643e-42	5	NFE2
SERPINB11	9.43415633878577e-45	0.284096839040089	0.986	0.927	1.66012849093613e-40	5	SERPINB1
HP1	5.05353175348015e-40	0.270032864130041	0.29	0.065	8.89269982659903e-36	5	HP
CYP1B12	9.40287566170839e-40	0.512482344317706	0.814	0.559	1.65462403019083e-35	5	CYP1B1
SULT1A11	1.04745800739024e-39	0.369017919326286	0.918	0.665	1.8432118556046e-35	5	SULT1A1
IL17RA	1.20847694402565e-38	0.335508851302528	0.971	0.803	2.12655687840194e-34	5	IL17RA
CTSD	2.72166893444172e-37	0.265541106107056	1	0.926	4.7893208239371e-33	5	CTSD
CCND3	6.18111220752264e-37	0.378187411686558	0.846	0.567	1.08769031515776e-32	5	CCND3
F51	6.90591604135368e-37	0.342942605729805	0.502	0.189	1.21523404579701e-32	5	F5
MGST11	1.27925665158281e-36	0.402599606460941	0.756	0.427	2.25110792979026e-32	5	MGST1
RAB27A	4.08723818420821e-36	0.356502697752301	0.889	0.64	7.19231303275118e-32	5	RAB27A
KCTD121	2.10143204081678e-34	0.305394615219947	0.986	0.853	3.69788996222529e-30	5	KCTD12
CLEC5A	2.71835121870941e-34	0.255475353474907	0.294	0.077	4.78348263956294e-30	5	CLEC5A
AC005632.3	7.83094663017785e-34	0.34176007167643	0.566	0.26	1.3780116785124e-29	5	AC005632.3
AGFG1	4.67775108114307e-33	0.361918892568729	0.781	0.52	8.23143857748746e-29	5	AGFG1
S100A121	5.16228117781808e-33	0.370169220189118	0.986	0.8	9.08406618860648e-29	5	S100A12
MYH9	1.03192647936142e-32	0.261057679901515	0.982	0.88	1.8158810257323e-28	5	MYH9
MAP2K6	1.03409197917685e-32	0.292584536683394	0.384	0.131	1.81969165575751e-28	5	MAP2K6
MFSD14B1	1.05500220758423e-32	0.362545267989531	0.742	0.443	1.85648738468597e-28	5	MFSD14B
THBS1	2.01141449366707e-32	0.361962216185757	0.366	0.116	3.53948608450595e-28	5	THBS1
CAPG	2.35065020362626e-32	0.32697642188103	0.946	0.728	4.13643916332114e-28	5	CAPG
EIF4E3	3.37751381009441e-32	0.36947516754187	0.659	0.36	5.94341105162312e-28	5	EIF4E3
NAIP1	5.15614364153875e-32	0.345595711510522	0.889	0.647	9.07326596601574e-28	5	NAIP
LMNB1	6.20465745409217e-32	0.341910235543479	0.581	0.278	1.0918335721966e-27	5	LMNB1
PGAM1	8.78337773355252e-32	0.312634230168275	0.903	0.745	1.54561097977324e-27	5	PGAM1
GCA	4.98546216117158e-31	0.311191909969126	0.946	0.777	8.77291776501362e-27	5	GCA
ZCCHC24	2.10727782540482e-30	0.295053888293757	0.358	0.123	3.70817678936486e-26	5	ZCCHC24
DYSF	5.64765885217535e-30	0.2948219405267	0.459	0.185	9.93818528217296e-26	5	DYSF
CD361	1.71703726562496e-29	0.313127267157084	0.989	0.827	3.02147047632024e-25	5	CD36
SKAP2	9.83213388643797e-29	0.26107821017252	0.986	0.848	1.73016059999649e-24	5	SKAP2
FPR2	1.30668030209384e-28	0.319882923840861	0.523	0.241	2.29936532759453e-24	5	FPR2
SCPEP1	4.02252406566591e-28	0.306100229393638	0.885	0.689	7.07843559835231e-24	5	SCPEP1
CITED4	9.11793746983298e-28	0.320348604870923	0.455	0.201	1.60448345656651e-23	5	CITED4
LRRK21	1.00968121168028e-27	0.301785968519555	0.953	0.808	1.77673602819379e-23	5	LRRK2
TMEM170B	1.25240150555577e-27	0.34244527564223	0.763	0.514	2.20385092932649e-23	5	TMEM170B
AL034397.3	1.92280376674702e-27	0.344726717434034	0.692	0.416	3.38355778834472e-23	5	AL034397.3
FBXL5	1.96023125172757e-27	0.276890857223238	0.935	0.782	3.44941893366501e-23	5	FBXL5
SLC40A1	4.77817267620774e-27	0.315019147760492	0.487	0.221	8.40815045832276e-23	5	SLC40A1
BASP1	2.17840676619724e-26	0.349567209928213	0.663	0.391	3.83334238647727e-22	5	BASP1
BST11	2.43079062840085e-26	0.330786230454418	0.806	0.533	4.27746226879698e-22	5	BST1
KBTBD11	2.58972088687018e-26	0.251425523191739	0.376	0.143	4.55713184462546e-22	5	KBTBD11
VSTM1	5.87642479356404e-26	0.258996096074978	0.391	0.152	1.03407447092346e-21	5	VSTM1
GASK1B1	7.06454665453725e-26	0.342119556215168	0.728	0.477	1.24314827479892e-21	5	GASK1B
HNRNPH1	1.58133260962788e-25	0.253911953007977	0.975	0.83	2.78267099316219e-21	5	HNRNPH1
RTN3	2.13361222677116e-24	0.251549005905099	0.935	0.791	3.75451743544921e-20	5	RTN3
PRAM1	3.37616100278986e-24	0.281692713604011	0.878	0.669	5.94103051660932e-20	5	PRAM1
CCDC88A	4.21845517942258e-24	0.268672157255529	0.957	0.806	7.42321557922991e-20	5	CCDC88A
RNF24	1.85284025289492e-23	0.286945806793045	0.591	0.313	3.26044299301918e-19	5	RNF24
CR1	4.86140928944584e-23	0.315061763078903	0.599	0.339	8.55462192663785e-19	5	CR1
RAB31	5.96896310221531e-23	0.256069773815862	0.935	0.78	1.05035843709683e-18	5	RAB31
AP5B1	7.36563123526684e-23	0.287499439292397	0.685	0.422	1.29613012846991e-18	5	AP5B1
MAPK14	6.25743006651581e-22	0.295283157682001	0.71	0.497	1.10111996880479e-17	5	MAPK14
MOSPD2	1.3762040002672e-21	0.306230690896637	0.627	0.396	2.4217061792702e-17	5	MOSPD2
CRISPLD2	2.45915911621539e-21	0.274396210268188	0.498	0.252	4.32738229680422e-17	5	CRISPLD2
LIMS1	9.32552332108945e-21	0.257775338529819	0.864	0.706	1.64101233881211e-16	5	LIMS1
IDH1	1.04734647128654e-20	0.264889028629345	0.487	0.254	1.84301558552293e-16	5	IDH1
PCNX1	1.36456172996921e-20	0.28347451995483	0.613	0.359	2.40121927622682e-16	5	PCNX1
C20orf27	5.19062376576784e-20	0.270618772837584	0.749	0.531	9.13394064062167e-16	5	C20orf27
GPAT3	5.56218063538457e-20	0.272864211540579	0.509	0.274	9.78776926408622e-16	5	GPAT3
TFEC1	8.75300087552947e-20	0.278379165273321	0.728	0.5	1.54026556406692e-15	5	TFEC
CTSA	1.58419867984675e-19	0.260876026645726	0.828	0.614	2.78771441692633e-15	5	CTSA
SPTBN1	1.88589532341292e-19	0.266561809982019	0.487	0.261	3.31861000060972e-15	5	SPTBN1
PTPN22	2.43309441109255e-19	0.264162607800294	0.473	0.248	4.28151623519957e-15	5	PTPN22
FAR1	5.39672630954665e-19	0.270045781104399	0.756	0.555	9.49661928690925e-15	5	FAR1
RBM47	5.47913828044152e-19	0.270691940077126	0.832	0.62	9.64163963209294e-15	5	RBM47
NLRP12	6.05729638881923e-19	0.268301041673601	0.591	0.345	1.06590244554052e-14	5	NLRP12
CAT	6.80128832118914e-19	0.260543909116405	0.803	0.612	1.19682270587965e-14	5	CAT
PTK2B	9.91826937308724e-19	0.259760312915323	0.746	0.573	1.74531786158216e-14	5	PTK2B
IRS21	1.10298631070315e-18	0.296285362646097	0.699	0.463	1.94092501094434e-14	5	IRS2
SERPINB8	1.16921370919362e-18	0.259590681541848	0.513	0.29	2.05746536406801e-14	5	SERPINB8
AGTPBP1	2.08492159789197e-18	0.255223848952387	0.71	0.492	3.6688365358105e-14	5	AGTPBP1
ATP6V1A	7.86890423731869e-18	0.255882677939734	0.774	0.569	1.38469107864097e-13	5	ATP6V1A
LTB4R	1.12614005393918e-17	0.261793059092097	0.559	0.336	1.98166865291678e-13	5	LTB4R
IL6ST	1.76349269828419e-17	0.269947930764407	0.62	0.411	3.10321810117069e-13	5	IL6ST
FAM217B	3.2494298771985e-17	0.261293713403324	0.484	0.274	5.7180217549062e-13	5	FAM217B
FOSL2	7.38664415297983e-17	0.256675940848187	0.746	0.56	1.29982777159986e-12	5	FOSL2
CPEB4	8.09089906630558e-17	0.26836902352114	0.642	0.452	1.42375550869779e-12	5	CPEB4
MSRB1	1.47952261872058e-16	0.255705874763877	0.724	0.567	2.60351595216261e-12	5	MSRB1
FAM107B1	2.56995692749083e-16	0.25049722464361	0.767	0.597	4.52235320530562e-12	5	FAM107B
DLEU2	4.5536931992056e-16	0.252935676013494	0.677	0.464	8.0131339226421e-12	5	DLEU2
APAF1	6.65000320041181e-16	0.253648475295329	0.713	0.522	1.17020106317647e-11	5	APAF1
HIPK2	1.40282067237268e-15	0.260817366387022	0.527	0.326	2.46854353717421e-11	5	HIPK2
PRNP	2.84414484114117e-15	0.251045897755688	0.591	0.395	5.00484167695611e-11	5	PRNP
JUN1	5.9344422229696e-15	0.250059166541404	0.914	0.785	1.04428379797596e-10	5	JUN
NFIA	5.55118944375241e-14	0.264872905778985	0.455	0.268	9.76842806417111e-10	5	NFIA
SOX4	7.44018568618467e-13	0.260233797858257	0.502	0.316	1.30924947519792e-08	5	SOX4
RETN1	7.06928172656995e-11	0.280507345828688	0.749	0.625	1.24398150542451e-06	5	RETN
IFIT1	9.27638561160827e-171	0.774595670040374	0.658	0.09	1.63236557607471e-166	6	IFIT1
MX1	3.72499699981792e-154	0.997944557646506	0.922	0.299	6.55487722057959e-150	6	MX1
IFI44L	2.54293822143639e-152	0.927842747403085	0.851	0.222	4.47480838826161e-148	6	IFI44L
RSAD2	2.58619801858698e-132	0.622187327654123	0.55	0.08	4.5509326533075e-128	6	RSAD2
OAS3	3.0746700513837e-116	0.668518679708965	0.755	0.197	5.4104968894199e-112	6	OAS3
ISG15	7.02368503405259e-113	0.905667759277875	0.952	0.524	1.23595785544223e-108	6	ISG15
IFIT3	2.3326085114914e-107	0.783011288312015	0.77	0.229	4.10469119767141e-103	6	IFIT3
HERC5	1.55955634442191e-106	0.667421117806765	0.651	0.151	2.74435129927923e-102	6	HERC5
XAF1	1.43293469321084e-97	0.639357840929849	0.974	0.663	2.52153517964312e-93	6	XAF1
MX2	1.78491882115842e-97	0.726968517463826	0.888	0.437	3.14092164959247e-93	6	MX2
IFIT2	1.109718028988e-96	0.882247355351843	0.706	0.209	1.95277081561018e-92	6	IFIT2
IFI44	8.17527884656077e-94	0.678592235934219	0.74	0.244	1.4386038186293e-89	6	IFI44
CMPK2	2.75870176979754e-92	0.456764177803994	0.487	0.088	4.85448750431273e-88	6	CMPK2
OAS2	4.00872000341785e-87	0.637744289721153	0.818	0.333	7.05414459001439e-83	6	OAS2
RNF213	2.6756215373634e-83	0.41482664315931	1	0.933	4.70829121929838e-79	6	RNF213
EPSTI1	1.77743636420237e-80	0.634851475849007	0.799	0.33	3.1277547700869e-76	6	EPSTI1
EIF2AK2	9.84071586183609e-72	0.5954846624281	0.836	0.412	1.7316707702073e-67	6	EIF2AK2
SIGLEC1	1.37741983981876e-67	0.332306005609299	0.346	0.057	2.42384569212908e-63	6	SIGLEC1
SAMD9L	5.82482193111854e-67	0.590636875304539	0.844	0.441	1.02499391521893e-62	6	SAMD9L
TNFSF10	6.40847747300189e-67	0.414319047635728	0.993	0.919	1.12769978092414e-62	6	TNFSF10
PARP14	4.60018601639257e-59	0.526357567626006	0.877	0.621	8.09494733304601e-55	6	PARP14
LAP3	9.5540345642923e-59	0.543510061446471	0.877	0.553	1.68122346227852e-54	6	LAP3
IFI6	4.03137651154353e-58	0.575833681846252	0.792	0.387	7.09401324736315e-54	6	IFI6
LY6E	2.03307401259889e-57	0.524672087498327	0.929	0.622	3.57760033997027e-53	6	LY6E
APOBEC3A1	3.18303958529572e-56	0.643097609601863	0.855	0.505	5.60119475824488e-52	6	APOBEC3A
STAT1	7.07940165702778e-51	0.447751349787363	0.914	0.706	1.24576230958718e-46	6	STAT1
OASL	1.73614129682793e-49	0.352698499069758	0.424	0.113	3.05508784002811e-45	6	OASL
DDX58	1.33197904418028e-47	0.452196799420419	0.595	0.241	2.34388352404404e-43	6	DDX58
PLSCR1	5.69936516136235e-47	0.465236603938649	0.829	0.536	1.00291728744493e-42	6	PLSCR1
PARP9	1.19295244755229e-46	0.459233306319183	0.751	0.388	2.09923842195776e-42	6	PARP9
IFI16	1.00471909618599e-45	0.321673980844516	0.959	0.879	1.76800419355849e-41	6	IFI16
SAMD9	2.73615850304792e-42	0.442692213061035	0.796	0.469	4.81481811781342e-38	6	SAMD9
SCO2	3.51829270653072e-42	0.438337742157466	0.822	0.536	6.1911396756821e-38	6	SCO2
GBP1	3.92156442235559e-41	0.504602054493022	0.71	0.369	6.90077691401913e-37	6	GBP1
TRIM22	5.81566316145988e-41	0.409105439725869	0.844	0.591	1.02338224652209e-36	6	TRIM22
TNFSF13B	3.95910091588199e-40	0.309755308293443	0.978	0.892	6.96682988167753e-36	6	TNFSF13B
CCR1	1.2863895497396e-39	0.423898862496613	0.885	0.614	2.26365969067678e-35	6	CCR1
APOL6	7.57514720040431e-38	0.411344239713366	0.833	0.582	1.33299865285515e-33	6	APOL6
IFITM3	2.35132753612192e-36	0.416870664316208	0.944	0.751	4.13763106531375e-32	6	IFITM3
OAS1	2.41838745016828e-36	0.406373221634762	0.736	0.433	4.25563639606112e-32	6	OAS1
IFIH1	4.71639501607057e-35	0.378123230259287	0.572	0.258	8.29944030977938e-31	6	IFIH1
IRF7	3.26548225755523e-33	0.391635656251075	0.625	0.327	5.74626912861994e-29	6	IRF7
HELZ2	1.69977364587473e-32	0.321172592627919	0.461	0.183	2.99109168464576e-28	6	HELZ2
SP110	2.58203301356019e-32	0.332779271215927	0.914	0.728	4.54360349396186e-28	6	SP110
STAT2	2.63596935986726e-32	0.360885002621205	0.822	0.574	4.63851528255842e-28	6	STAT2
LGALS21	3.14062232590814e-29	0.369543231817725	0.933	0.758	5.52655310690055e-25	6	LGALS2
UBE2L6	1.15054858282774e-28	0.349951659617848	0.77	0.554	2.02462034120198e-24	6	UBE2L6
IFI35	7.66994210885415e-28	0.34860264260598	0.636	0.361	1.34967971289506e-23	6	IFI35
TMEM123	8.41377814783142e-28	0.282032418866703	0.914	0.792	1.4805725406739e-23	6	TMEM123
DDX60	6.65467367870044e-27	0.299998948355857	0.442	0.186	1.17102292724092e-22	6	DDX60
DUSP6	1.23330898990092e-24	0.258057492030029	0.955	0.897	2.17025382952864e-20	6	DUSP6
ADAR	3.44167198502085e-24	0.268693643974396	0.877	0.748	6.05631019204119e-20	6	ADAR
MARCKS	2.74268619522013e-23	0.322656462476451	0.914	0.808	4.82630489772887e-19	6	MARCKS
BLVRA	3.82395506917126e-23	0.314156500228506	0.758	0.549	6.72901373522067e-19	6	BLVRA
PNPT1	1.03986410966313e-20	0.255907922881925	0.428	0.198	1.82984887377421e-16	6	PNPT1
DDX60L	2.16356984603594e-20	0.301449939900628	0.643	0.409	3.80723385806944e-16	6	DDX60L
NCF11	1.31775303477717e-19	0.256147601805673	0.97	0.838	2.31885001529738e-15	6	NCF1
GBP4	3.40487847450216e-19	0.326637188783509	0.572	0.342	5.99156465158145e-15	6	GBP4
GBP51	1.30174820291269e-18	0.282043956395607	0.461	0.232	2.29068631266545e-14	6	GBP5
DTX3L	1.57430370517219e-17	0.281574789144968	0.606	0.403	2.77030222999151e-13	6	DTX3L
MT2A	6.67513971560223e-17	0.276159727391276	0.937	0.804	1.17462433575452e-12	6	MT2A
TENT5A	8.52759756105302e-16	0.253522393584198	0.625	0.397	1.5006013428185e-11	6	TENT5A
GBP2	2.01012166468696e-15	0.258649214911187	0.773	0.62	3.53721109334964e-11	6	GBP2
MAFB	1.40720373565942e-14	0.261723131482109	0.84	0.739	2.47625641363988e-10	6	MAFB
IL1B1	5.36705859675345e-10	0.301903668383544	0.483	0.32	9.44441301270705e-06	6	IL1B
HES4	2.9597308269829e-265	0.756670747721078	0.753	0.058	5.20823833624182e-261	7	HES4
CDKN1C	1.39608482943555e-258	1.26469298358047	0.919	0.111	2.45669047435773e-254	7	CDKN1C
CKB	2.01216111802179e-203	0.669343758571059	0.587	0.046	3.54079991938295e-199	7	CKB
FCGR3A	9.24851819327396e-186	1.45827518386752	1	0.275	1.62746174647042e-181	7	FCGR3A
RHOC	1.06078334803496e-158	0.918788449045506	0.883	0.197	1.86666045753712e-154	7	RHOC
CASP5	3.47017668713467e-140	0.460939038674349	0.47	0.045	6.10646991635087e-136	7	CASP5
PPM1N	1.65365194718553e-136	0.49078986234997	0.47	0.047	2.90993133146237e-132	7	PPM1N
L1TD1	5.74014357216333e-133	0.462316637250499	0.425	0.037	1.01009306439358e-128	7	L1TD1
RPS19	2.11096809238004e-131	0.323801052430412	1	1	3.71467055216115e-127	7	RPS19
AC104809.2	2.71910723484564e-127	0.416316011901545	0.437	0.041	4.78481300115787e-123	7	AC104809.2
LST1	6.67410681326598e-126	0.424451273051445	1	0.993	1.17444257593041e-121	7	LST1
VMO1	5.41607380648842e-124	0.43183885531348	0.352	0.026	9.53066507727767e-120	7	VMO1
TCF7L2	6.39404035112917e-122	0.851152188348244	0.943	0.337	1.1251592805882e-117	7	TCF7L2
LINC02345	1.27972089778481e-121	0.297757540445871	0.279	0.014	2.25192486383193e-117	7	LINC02345
SH2D1B	2.99588274253988e-118	0.341445685761925	0.348	0.026	5.27185486204743e-114	7	SH2D1B
MS4A7	5.42165911508505e-117	0.806763904071693	0.992	0.74	9.54049354481516e-113	7	MS4A7
MTSS1	1.99729774009728e-112	0.754519917178701	0.874	0.261	3.51464483324918e-108	7	MTSS1
DRAP1	2.93262974371948e-110	0.636638667241557	0.996	0.74	5.16054856002317e-106	7	DRAP1
SMIM25	1.79223395966186e-109	0.791302794543634	0.976	0.608	3.15379409881698e-105	7	SMIM25
SIGLEC10	2.33402375182203e-105	0.663428273049581	0.822	0.232	4.10718159608122e-101	7	SIGLEC10
CEACAM3	1.39883789055398e-104	0.393778624115979	0.441	0.055	2.46153503600783e-100	7	CEACAM3
IFITM2	9.38253234211042e-102	0.582150737706786	0.996	0.901	1.65104421624117e-97	7	IFITM2
IFITM31	5.10526098276621e-100	0.75239242959586	0.996	0.748	8.9837277513737e-96	7	IFITM3
RRAS	4.6523609959672e-95	0.658392406079892	0.866	0.317	8.18675964460349e-91	7	RRAS
CTSL	1.83570095209094e-94	0.532230448029319	0.607	0.126	3.23028296539443e-90	7	CTSL
AIF1	2.99207064377494e-93	0.315898227424916	1	0.993	5.26514671185077e-89	7	AIF1
NAP1L1	4.80781789807948e-93	0.483564602106214	1	0.948	8.46031715525046e-89	7	NAP1L1
BATF3	8.09018596352848e-93	0.488546813428438	0.563	0.108	1.42363002400211e-88	7	BATF3
ADA	7.4431269862474e-91	0.424697792120984	0.502	0.086	1.30976705576996e-86	7	ADA
CD79B	1.05492268938248e-89	0.617817191753685	0.757	0.196	1.85634745650635e-85	7	CD79B
LYPD2	2.13585389329038e-86	0.472322897714694	0.263	0.021	3.75846209602309e-82	7	LYPD2
DUSP5	1.96810750764038e-82	0.363665505005733	0.429	0.067	3.46327878119477e-78	7	DUSP5
PTP4A3	1.39585530453327e-80	0.316911500565189	0.352	0.045	2.4562865793872e-76	7	PTP4A3
NEURL1	5.20573247507791e-77	0.347311452979804	0.397	0.061	9.16052743639461e-73	7	NEURL1
HMOX1	7.87438827847428e-76	0.662024488172083	0.87	0.42	1.38565610536312e-71	7	HMOX1
FCER1G	6.7808676474716e-73	0.31912078340148	1	0.978	1.19322927992558e-68	7	FCER1G
LYN	9.28561880024648e-71	0.399156693258557	1	0.918	1.63399034027937e-66	7	LYN
ADGRE1	1.37171654431352e-70	0.444176148083744	0.567	0.142	2.41380960302851e-66	7	ADGRE1
ICAM4	6.35763230477307e-69	0.350738744804205	0.393	0.068	1.11875255667092e-64	7	ICAM4
MGLL	2.9028919214177e-68	0.285470601132126	0.328	0.046	5.10821891411873e-64	7	MGLL
CSTB	4.21960760754615e-68	0.40948077048586	0.992	0.921	7.42524350699896e-64	7	CSTB
CALML4	2.98884455377425e-66	0.482442436840542	0.652	0.199	5.25946976127656e-62	7	CALML4
CALHM6	4.1209958491074e-65	0.538429085460788	0.955	0.66	7.25171639567429e-61	7	CALHM6
BID	9.42305164425215e-64	0.490703847165642	0.955	0.694	1.65817439783905e-59	7	BID
ABI3	9.55084228387128e-63	0.537549189557083	0.794	0.335	1.68066171669283e-58	7	ABI3
CSF1R	1.43620213793034e-61	0.543974072203926	0.943	0.562	2.52728490211602e-57	7	CSF1R
LTB1	2.00086047435846e-61	0.655977888383429	0.862	0.357	3.52091417672858e-57	7	LTB
CHST2	8.19727159286492e-60	0.364863250024442	0.498	0.12	1.44247388219644e-55	7	CHST2
TIMP1	2.1392625086316e-57	0.426997227578237	0.98	0.88	3.76446023643902e-53	7	TIMP1
BCL2A1	2.11795532163683e-55	0.54026889681635	0.895	0.506	3.72696597948432e-51	7	BCL2A1
FAM110A	1.88905788085432e-54	0.47269415346924	0.709	0.281	3.32417515293934e-50	7	FAM110A
CD52	1.0246984566539e-50	0.340316088232774	1	0.951	1.80316187417386e-46	7	CD52
MTPN	2.02747975587389e-50	0.284195710853206	0.992	0.959	3.56775612641129e-46	7	MTPN
RNASET2	2.48154747216003e-50	0.313458447005274	0.992	0.932	4.36677908676e-46	7	RNASET2
CTSC	3.69560652852224e-49	0.400046647480267	0.951	0.783	6.50315880824058e-45	7	CTSC
LY6E1	3.78644486849085e-49	0.482753332468988	0.931	0.624	6.66300703508336e-45	7	LY6E
PSMB9	6.2791530039748e-49	0.35547105463613	0.98	0.879	1.10494255410945e-44	7	PSMB9
UNC119	7.06954201192057e-49	0.437168528233042	0.725	0.31	1.24402730783766e-44	7	UNC119
SPN	8.62640109271195e-49	0.465327027215856	0.923	0.63	1.51798780028452e-44	7	SPN
INSIG1	1.36943934086141e-46	0.407929559426232	0.563	0.19	2.40980240811382e-42	7	INSIG1
PTGES3	6.83811453038796e-45	0.356256791644157	0.972	0.85	1.20330301391237e-40	7	PTGES3
TSTD11	6.16877258941373e-44	0.38023080002571	0.534	0.177	1.08551891255913e-39	7	TSTD1
CDH23	7.0282135693273e-44	0.367233669857835	0.543	0.184	1.23675474179452e-39	7	CDH23
RAP1B	7.40539141944563e-44	0.289729750935974	1	0.943	1.30312672807985e-39	7	RAP1B
ARL6IP5	2.86348637145391e-43	0.274076011030308	0.988	0.94	5.03887696784744e-39	7	ARL6IP5
POLD4	6.93637213991409e-42	0.411158535389196	0.899	0.655	1.22059340546068e-37	7	POLD4
CKS1B	4.02765929816649e-40	0.266075603767679	0.36	0.091	7.08747206698358e-36	7	CKS1B
PTPN6	4.87573057029642e-40	0.309721269452393	0.976	0.885	8.57982308455062e-36	7	PTPN6
MS4A4A	5.53253928196778e-40	0.268254467269389	0.328	0.077	9.73560937447871e-36	7	MS4A4A
ID21	9.59999852253045e-40	0.491909781466851	0.81	0.497	1.68931174000968e-35	7	ID2
C3AR1	1.68677677421441e-39	0.416098955034074	0.64	0.272	2.9682210895851e-35	7	C3AR1
TUBA1B	8.07517577033544e-39	0.368271212826523	0.943	0.819	1.42098868030593e-34	7	TUBA1B
JPT1	1.05916752188366e-38	0.401503753608603	0.874	0.578	1.86381708825867e-34	7	JPT1
PHF19	1.15976922620723e-38	0.337069490794596	0.486	0.166	2.04084590735686e-34	7	PHF19
TBC1D10C1	6.74092299217413e-38	0.395314071649694	0.709	0.331	1.18620021893288e-33	7	TBC1D10C
TESC	8.82116661824711e-38	0.423831533522123	0.777	0.441	1.55226068981294e-33	7	TESC
CXCL16	9.87610160597899e-38	0.389829604210847	0.648	0.285	1.73789759960412e-33	7	CXCL16
SLAMF71	1.04866589063275e-37	0.338912581837562	0.409	0.124	1.84533736774646e-33	7	SLAMF7
IER5	2.92866594855498e-37	0.420893661870715	0.87	0.553	5.1535734696722e-33	7	IER5
ZNF706	1.70946150061215e-36	0.351265581255046	0.927	0.696	3.0081394026272e-32	7	ZNF706
RAC2	2.60017115481201e-36	0.2798787369864	0.988	0.888	4.5755211811227e-32	7	RAC2
SLC44A2	1.09511925268381e-35	0.3182681764016	0.514	0.187	1.9270813489477e-31	7	SLC44A2
LRRC25	1.48650692389148e-35	0.357553290826966	0.919	0.712	2.61580623397183e-31	7	LRRC25
EVL1	1.8532903323834e-35	0.419705220642346	0.709	0.337	3.26123499789507e-31	7	EVL
HSPB1	2.17262582806909e-35	0.357889535832494	0.482	0.176	3.82316966965318e-31	7	HSPB1
CX3CR1	4.13362030318938e-35	0.429634011874287	0.87	0.597	7.27393164752236e-31	7	CX3CR1
PLAGL2	5.55007116302127e-35	0.365541585104643	0.64	0.28	9.76646022556852e-31	7	PLAGL2
KLF2	9.99665781492867e-35	0.279019492066595	0.988	0.932	1.759111875693e-30	7	KLF2
NR4A1	1.31920828273919e-34	0.397666983060054	0.64	0.276	2.32141081513615e-30	7	NR4A1
COX6C	1.62199650579635e-34	0.288617142196276	0.976	0.862	2.85422725124984e-30	7	COX6C
PILRA	1.86253062323106e-34	0.341263082163062	0.951	0.745	3.2774951376997e-30	7	PILRA
MARCKSL1	3.25602430525288e-34	0.360601111850706	0.538	0.214	5.72962596995348e-30	7	MARCKSL1
CD471	3.53185095894337e-34	0.382128637830115	0.834	0.51	6.21499813245264e-30	7	CD47
PRELID1	6.73122095026173e-34	0.262487606425261	0.996	0.945	1.18449295061756e-29	7	PRELID1
ICAM2	2.78347336017517e-33	0.360821626577037	0.729	0.379	4.89807807190024e-29	7	ICAM2
WASF2	3.59021214307524e-33	0.250807676004899	0.984	0.922	6.3176963081695e-29	7	WASF2
CHCHD10	5.96772630316387e-33	0.364926955438794	0.866	0.618	1.05014079756775e-28	7	CHCHD10
PECAM1	7.23451233424798e-33	0.316554540771286	0.943	0.833	1.27305713545762e-28	7	PECAM1
RHOF	1.20253254269274e-32	0.320771992295096	0.547	0.224	2.11609651537641e-28	7	RHOF
CYTIP	3.67999276997979e-32	0.374444996902304	0.854	0.574	6.47568327733343e-28	7	CYTIP
TMEM134	5.81336629848864e-32	0.317395787803757	0.543	0.224	1.02297806754505e-27	7	TMEM134
ZNF703	1.94596773603127e-31	0.299277602590955	0.51	0.192	3.42431942509423e-27	7	ZNF703
SLC2A6	6.70141244880367e-31	0.377819698804358	0.652	0.336	1.17924754861598e-26	7	SLC2A6
CFD	3.50993887897224e-30	0.255914789182969	0.984	0.936	6.17643944532746e-26	7	CFD
CLEC2B1	6.02796776873794e-30	0.37121225605157	0.818	0.542	1.06074148826482e-25	7	CLEC2B
PPDPF	7.07756721943243e-30	0.35853655240986	0.745	0.439	1.24543950360353e-25	7	PPDPF
LILRB1	7.67435413394364e-30	0.363376666151787	0.83	0.538	1.35045609695006e-25	7	LILRB1
LILRB2	1.1496099863533e-29	0.295023838833382	0.951	0.844	2.0229686929859e-25	7	LILRB2
RABGAP1L	1.63795808163458e-29	0.369281738069339	0.818	0.495	2.88231483625237e-25	7	RABGAP1L
RBX1	1.73635054820255e-29	0.284265492537328	0.919	0.792	3.05545605967203e-25	7	RBX1
NDUFA4	2.78567993542493e-29	0.257080714446081	0.98	0.888	4.90196098236725e-25	7	NDUFA4
PLAC8	9.17548016336211e-29	0.408143863262033	0.802	0.552	1.61460924434683e-24	7	PLAC8
HLA-DPA1	9.35012508843943e-29	0.263502977310745	0.996	0.955	1.64534151181269e-24	7	HLA-DPA1
PAG1	1.31074799548717e-28	0.363059423799235	0.818	0.517	2.30652324765878e-24	7	PAG1
SYTL1	1.76589058647146e-28	0.325571396052238	0.615	0.29	3.10743766501383e-24	7	SYTL1
MBD2	9.98458529390275e-28	0.300631196852392	0.923	0.74	1.75698747416807e-23	7	MBD2
NAAA	3.4273133568255e-27	0.346077907258499	0.834	0.581	6.03104331400582e-23	7	NAAA
MAPKAPK3	3.61064797695031e-27	0.334241404801041	0.81	0.496	6.35365724503946e-23	7	MAPKAPK3
CIRBP	5.67369651230467e-27	0.30310009778243	0.915	0.721	9.98400375270252e-23	7	CIRBP
PHTF2	7.8805968443243e-27	0.264651757494013	0.478	0.192	1.38674862669575e-22	7	PHTF2
NKG71	1.08684491884562e-26	0.496244443395344	0.466	0.183	1.91252100369263e-22	7	NKG7
GNG2	3.40250146578659e-26	0.329779891591179	0.761	0.455	5.98738182934466e-22	7	GNG2
RPS27L	7.22267503065546e-26	0.322319147020555	0.903	0.711	1.27097412514444e-21	7	RPS27L
SIDT2	5.88116655167633e-25	0.300201317201513	0.567	0.276	1.03490887809848e-20	7	SIDT2
LINC024321	1.28877482833316e-24	0.320571465833196	0.628	0.3	2.26785706541786e-20	7	LINC02432
ITGAL	1.50258410364689e-24	0.315187071185869	0.862	0.606	2.64409724718743e-20	7	ITGAL
C12orf571	1.53368104600659e-24	0.350595192444805	0.741	0.446	2.69881853665779e-20	7	C12orf57
WARS	2.14291397597857e-24	0.30749550378793	0.915	0.747	3.77088572352949e-20	7	WARS
CNIH4	7.29458567544035e-24	0.31388516938704	0.696	0.4	1.28362824130724e-19	7	CNIH4
TMPO	1.09085241376383e-23	0.297689652315711	0.895	0.676	1.91957299250021e-19	7	TMPO
CYFIP21	7.02515293426242e-23	0.281031263724757	0.575	0.282	1.23621616184216e-18	7	CYFIP2
LFNG	1.6887175772191e-22	0.299985482202758	0.806	0.551	2.97163632063245e-18	7	LFNG
CD300A	3.32957403787548e-22	0.315207482284707	0.656	0.381	5.85905143444948e-18	7	CD300A
HSPH1	3.38704970375828e-22	0.303386360151277	0.567	0.291	5.96019136370345e-18	7	HSPH1
XIST3	5.00595276040729e-22	0.385803862579929	0.858	0.531	8.80897507248872e-18	7	XIST
AP2A1	1.82699921320332e-21	0.282649521883188	0.704	0.41	3.21497051547388e-17	7	AP2A1
ARRDC3	5.05233405460645e-21	0.250584856106282	0.563	0.272	8.89059223589096e-17	7	ARRDC3
FAM89B	8.84797427333993e-21	0.291843912146993	0.765	0.486	1.55697803287963e-16	7	FAM89B
GPBAR1	1.00079310837282e-20	0.291017729417062	0.717	0.425	1.76109563280366e-16	7	GPBAR1
APOBEC3G1	1.33431071535042e-20	0.285404694098341	0.571	0.305	2.34798656580213e-16	7	APOBEC3G
CCL51	1.38722016960929e-20	0.471582726176149	0.393	0.159	2.44109133246146e-16	7	CCL5
PIK3AP1	1.59040921475281e-20	0.292881711267489	0.854	0.608	2.79864309520052e-16	7	PIK3AP1
ITGB1	1.75691611385732e-20	0.254406216391147	0.895	0.784	3.09164528555473e-16	7	ITGB1
PTPN1	2.18680495174094e-20	0.287331803435787	0.656	0.381	3.84812067357854e-16	7	PTPN1
IFIT31	2.82640746996819e-20	0.284601084239593	0.522	0.249	4.97362922490303e-16	7	IFIT3
RGS19	4.46434782650352e-20	0.255346807580681	0.887	0.744	7.85591287029824e-16	7	RGS19
RUNX31	4.6279515635474e-20	0.264548626370894	0.575	0.294	8.14380636637435e-16	7	RUNX3
TMC6	6.00444046195481e-20	0.274087551343715	0.628	0.35	1.05660138809019e-15	7	TMC6
TRBC21	8.83658333445561e-20	0.28060248213978	0.381	0.151	1.55497356936415e-15	7	TRBC2
MTHFS	1.06673139981919e-19	0.264412456571817	0.534	0.279	1.87712724426182e-15	7	MTHFS
HAGH	1.22583585111137e-19	0.258784647955657	0.555	0.297	2.15710334720067e-15	7	HAGH
SH2D3C	1.68784287924352e-19	0.250205041029692	0.51	0.256	2.97009711460483e-15	7	SH2D3C
SNX18	1.94490509320469e-19	0.281759792030579	0.721	0.468	3.42244949251229e-15	7	SNX18
PIK3CG	1.97680889178613e-19	0.268106353374392	0.599	0.324	3.47859060687606e-15	7	PIK3CG
SOD11	3.82078600468812e-19	0.283481896515534	0.806	0.603	6.72343713244968e-15	7	SOD1
UTRN	5.51602771393629e-19	0.268917244273731	0.879	0.727	9.70655396821368e-15	7	UTRN
DSTN1	6.37788669912399e-19	0.277034119770126	0.656	0.402	1.12231672244485e-14	7	DSTN
KLF3	9.1589301243194e-19	0.281466505696077	0.777	0.593	1.61169693397649e-14	7	KLF3
ADGRE2	4.89963274722104e-18	0.267318132628774	0.696	0.411	8.62188374528486e-14	7	ADGRE2
MPC1	5.13116433199965e-18	0.256797873379018	0.64	0.387	9.02930987501978e-14	7	MPC1
DEDD2	9.41730451854688e-18	0.254099779207439	0.603	0.349	1.6571630761287e-13	7	DEDD2
CD811	1.02008832003938e-17	0.292711510685852	0.692	0.453	1.79504941677329e-13	7	CD81
KCNQ1OT1	1.02859929746709e-17	0.29142667119201	0.494	0.264	1.81002618375284e-13	7	KCNQ1OT1
GZMA1	1.22716536183408e-17	0.352990144198405	0.344	0.139	2.15944288721943e-13	7	GZMA
VAMP5	1.42216515859068e-17	0.282601822802545	0.834	0.633	2.50258402957201e-13	7	VAMP5
LSM6	2.2162350468493e-17	0.267693916006292	0.745	0.529	3.89990881194071e-13	7	LSM6
COX17	2.43894437689826e-17	0.269283307483141	0.789	0.569	4.29181042002786e-13	7	COX17
ISG151	4.40391648209358e-17	0.286087849867342	0.798	0.537	7.74957183354007e-13	7	ISG15
ATP1B3	7.90959922037738e-17	0.270859439459003	0.794	0.579	1.39185217480981e-12	7	ATP1B3
PCGF5	2.39520518330933e-16	0.250613790032163	0.571	0.333	4.21484256106942e-12	7	PCGF5
S1PR4	2.45176965311919e-16	0.259356762305812	0.765	0.564	4.31437905859384e-12	7	S1PR4
IL321	6.0577613006996e-16	0.372851341087344	0.381	0.169	1.06598425608411e-11	7	IL32
FAM118A1	6.18539324646791e-16	0.256876678089124	0.688	0.426	1.08844364958096e-11	7	FAM118A
CD3G1	7.88317749855689e-16	0.253835029306296	0.34	0.142	1.38720274442106e-11	7	CD3G
CD3D1	1.6079314284561e-15	0.28727878963091	0.348	0.15	2.8294769346542e-11	7	CD3D
MT2A1	3.23114585952105e-15	0.260456494368709	0.923	0.805	5.6858473689992e-11	7	MT2A
CST71	1.03293250830419e-14	0.275116569274113	0.32	0.139	1.81765133486289e-10	7	CST7
GZMH1	5.95537790740449e-14	0.280313455411577	0.279	0.114	1.04796785036597e-09	7	GZMH
IGHM1	0	1.7040622468479	0.98	0.069	0	8	IGHM
MS4A1	0	1.4302308511568	0.98	0.065	0	8	MS4A1
CD79A	0	1.25165884337907	0.959	0.059	0	8	CD79A
IGHD	0	1.1241842019726	0.888	0.051	0	8	IGHD
TCL1A	0	1.03780592143799	0.791	0.042	0	8	TCL1A
LINC00926	0	0.884793670613051	0.827	0.049	0	8	LINC00926
CD22	0	0.866050215474106	0.801	0.045	0	8	CD22
VPREB3	0	0.85535251612085	0.791	0.033	0	8	VPREB3
LINC02397	0	0.851287718521694	0.786	0.034	0	8	LINC02397
NIBAN3	0	0.842334951301996	0.776	0.032	0	8	NIBAN3
TNFRSF13C	0	0.78572590806901	0.786	0.037	0	8	TNFRSF13C
PAX5	0	0.745794210734383	0.714	0.032	0	8	PAX5
BANK1	1.01446619601065e-282	0.967133178472339	0.862	0.067	1.78515616511993e-278	8	BANK1
FCRL5	5.88242486000263e-258	0.613081046745366	0.577	0.023	1.03513030261466e-253	8	FCRL5
FCRL2	1.91875851236266e-257	0.547961284410805	0.546	0.019	3.37643935420457e-253	8	FCRL2
FCRLA	7.85543863748487e-251	0.509518591984462	0.536	0.019	1.38232153703821e-246	8	FCRLA
EBF1	1.0191558484747e-244	0.451764613971584	0.49	0.015	1.79340854656093e-240	8	EBF1
AFF3	4.72682222289648e-239	0.805729092613821	0.776	0.066	8.31778906563093e-235	8	AFF3
CD24	9.86246318363105e-232	0.593858154331354	0.577	0.029	1.73549764642356e-227	8	CD24
SPIB	3.90655060894619e-230	0.578716255901881	0.571	0.028	6.87435710656262e-226	8	SPIB
BLK	1.53784020102152e-221	0.44600970863287	0.49	0.019	2.70613740173758e-217	8	BLK
RALGPS2	1.83018056887799e-220	1.00764707310012	0.908	0.118	3.22056874705461e-216	8	RALGPS2
FCRL1	2.38189230977955e-218	0.485825795283296	0.49	0.02	4.19141589751907e-214	8	FCRL1
IGKC1	2.01388403341789e-215	1.57535608899856	0.745	0.068	3.54383173360545e-211	8	IGKC
CD72	6.99937760688833e-215	0.517741949619378	0.541	0.027	1.23168047748414e-210	8	CD72
FCMR1	2.81768540998312e-212	0.896076518723286	0.857	0.098	4.95828101594729e-208	8	FCMR
COBLL1	9.4011841695527e-211	0.445086692511694	0.418	0.013	1.65432637831619e-206	8	COBLL1
RAB30	3.32426389520624e-199	0.451164290119325	0.485	0.023	5.84970717639441e-195	8	RAB30
BLNK	7.3821672384957e-197	0.430995897270481	0.49	0.024	1.29903996895809e-192	8	BLNK
CD19	6.65687609128946e-196	0.381092841860972	0.408	0.014	1.17141048578421e-191	8	CD19
FAM30A	7.93163928269536e-184	0.448945252356486	0.423	0.018	1.3957305645759e-179	8	FAM30A
PCDH9	1.86940388492135e-180	0.468007068845618	0.388	0.014	3.2895900162961e-176	8	PCDH9
IGLC2	3.33922210928061e-180	1.05387935740442	0.577	0.044	5.87602914570108e-176	8	IGLC2
COL19A1	2.13123053718743e-179	0.310538741293333	0.321	0.007	3.75032637628873e-175	8	COL19A1
CD79B1	4.93926046502552e-176	1.06178553515359	0.969	0.192	8.69161664030541e-172	8	CD79B
FCER2	1.9104383942665e-175	0.528168999242922	0.536	0.037	3.36179844239077e-171	8	FCER2
PKIG	7.84038712998176e-175	0.405123897363426	0.449	0.023	1.37967292326289e-170	8	PKIG
P2RX5	7.70211493247205e-173	0.509395176628454	0.541	0.039	1.35534116466711e-168	8	P2RX5
PAWR	2.33867152874821e-172	0.293089845253868	0.321	0.008	4.11536028913823e-168	8	PAWR
BACH2	3.28445708128354e-172	0.459967570110192	0.454	0.025	5.77965912593464e-168	8	BACH2
CCR6	3.88617766778068e-160	0.404345137489879	0.439	0.025	6.83850684199366e-156	8	CCR6
PDLIM1	2.60524972181169e-154	0.4805718323081	0.571	0.052	4.58445793547204e-150	8	PDLIM1
TSPAN13	3.41294910503895e-153	0.323593066246828	0.342	0.013	6.00576654013705e-149	8	TSPAN13
HLA-DOB	6.904081323959e-153	0.41260285583872	0.459	0.031	1.21491119057707e-148	8	HLA-DOB
IGLC3	6.28234891757002e-152	0.698527061979886	0.393	0.02	1.1055049390248e-147	8	IGLC3
STRBP	1.24605828114319e-151	0.562480584081028	0.607	0.063	2.19268875732768e-147	8	STRBP
OSBPL10	5.15842933487882e-151	0.348140416788714	0.372	0.018	9.07728810058626e-147	8	OSBPL10
JCHAIN	2.74515178020964e-150	0.4058864892691	0.393	0.021	4.8306435876349e-146	8	JCHAIN
STAP1	2.15688218959161e-149	0.315569445327057	0.327	0.012	3.79546558902436e-145	8	STAP1
IKZF31	5.23108087334367e-148	0.76652146604769	0.837	0.13	9.20513301282286e-144	8	IKZF3
PLEKHG1	2.31274498085386e-136	0.279525096316086	0.296	0.011	4.06973734280854e-132	8	PLEKHG1
TPD52	9.47119206830458e-135	0.421025641834755	0.49	0.043	1.66664566825956e-130	8	TPD52
IGLC1	4.23940596368313e-134	0.616611665960478	0.337	0.016	7.4600826742932e-130	8	IGLC1
SNX22	3.45531307361018e-131	0.340364330225433	0.342	0.018	6.08031441563183e-127	8	SNX22
POU2AF1	2.24164079116953e-126	0.29044968099609	0.311	0.014	3.94461530022102e-122	8	POU2AF1
ADAM28	2.52746412662014e-124	0.500016348618123	0.546	0.062	4.44757862361347e-120	8	ADAM28
BCL7A	5.59604004021153e-124	0.403039502630542	0.434	0.036	9.84735165876022e-120	8	BCL7A
RHOH1	6.09838185595142e-124	0.527522070169037	0.617	0.081	1.07313225519177e-119	8	RHOH
RASGRP3	2.39727090848643e-121	0.328525196317915	0.347	0.021	4.21847761766356e-117	8	RASGRP3
CDCA7L	5.366270571354e-119	0.378197729268676	0.418	0.035	9.44302632441164e-115	8	CDCA7L
BTLA	5.8502786762051e-117	0.264319829589522	0.276	0.012	1.02947353865181e-112	8	BTLA
CD40	1.94137800491553e-113	0.494397877431323	0.577	0.078	3.41624287524986e-109	8	CD40
CNR2	8.05963159397606e-113	0.260078077224631	0.286	0.014	1.41825337159197e-108	8	CNR2
MZB1	4.64800363103288e-112	0.271808241512496	0.281	0.013	8.17909198952856e-108	8	MZB1
LTB2	9.06519919704669e-112	1.09185749445423	0.98	0.358	1.59520310270431e-107	8	LTB
PLPP5	1.08967330658167e-110	0.64211812321072	0.673	0.121	1.91749811759177e-106	8	PLPP5
AP001636.3	1.86638353623209e-109	0.250862425206941	0.255	0.011	3.28427510870762e-105	8	AP001636.3
TMEM156	2.69340254571171e-106	0.383175913517745	0.444	0.046	4.7395804596889e-102	8	TMEM156
HLA-DQA1	1.77089285295014e-105	0.92465844592983	0.944	0.292	3.11624015333637e-101	8	HLA-DQA1
P2RY10	3.51043104831442e-105	0.455489962266018	0.526	0.068	6.17730551571888e-101	8	P2RY10
PALM2-AKAP2	5.27419300833185e-104	0.432444060947068	0.454	0.051	9.28099743676156e-100	8	PALM2-AKAP2
MICAL3	3.31414816719131e-96	0.301781819121629	0.337	0.027	5.83190652980656e-92	8	MICAL3
RIC3	1.31467275196866e-94	0.314598923790027	0.367	0.034	2.31342964163925e-90	8	RIC3
HLA-DOA	2.42729364373946e-93	0.353753955428268	0.444	0.053	4.27130862488833e-89	8	HLA-DOA
CHD7	1.09654336856556e-90	0.352799553198891	0.408	0.045	1.92958736566481e-86	8	CHD7
CCR7	3.59567257634487e-90	0.339222565658381	0.367	0.036	6.32730503259406e-86	8	CCR7
TLR10	3.56766367081608e-88	0.333471919084839	0.362	0.036	6.27801776153505e-84	8	TLR10
BCL11A	7.05813223220287e-88	0.717823008909518	0.872	0.294	1.24201952890074e-83	8	BCL11A
TRAF51	9.09315782689211e-88	0.424187781517664	0.52	0.081	1.6001229827982e-83	8	TRAF5
SEL1L3	5.74571341869819e-84	0.356221934684234	0.429	0.056	1.01107319028832e-79	8	SEL1L3
BCAS4	1.41727113956671e-83	0.292719143687808	0.337	0.033	2.49397202429554e-79	8	BCAS4
GNG7	4.15429636945583e-82	0.34032984458018	0.403	0.05	7.31031532133142e-78	8	GNG7
ISG201	3.37885922233532e-80	0.612125198452073	0.827	0.24	5.94577857354346e-76	8	ISG20
LBH1	7.29500283914815e-80	0.474356464494933	0.612	0.119	1.2837016496049e-75	8	LBH
TCF4	1.41612446562211e-78	0.633387944451978	0.781	0.229	2.49195422215524e-74	8	TCF4
BIRC3	1.40653472716152e-77	0.704419502454209	0.796	0.26	2.47507915938612e-73	8	BIRC3
ETS11	1.03531084063589e-76	0.565718711896363	0.719	0.167	1.82183648626698e-72	8	ETS1
PARP15	4.35871726087225e-76	0.337709632856605	0.403	0.054	7.67003476395689e-72	8	PARP15
CD37	4.82562646371131e-76	0.35533054166459	1	0.985	8.49165488819279e-72	8	CD37
SLC38A11	1.75453453509194e-75	0.514376249847167	0.592	0.122	3.08745442140129e-71	8	SLC38A1
ARID5B1	2.67965798377239e-71	0.431397731815846	0.561	0.114	4.71539415404427e-67	8	ARID5B
RPS5	2.79540452435109e-71	0.311899055140334	1	0.998	4.91907334150061e-67	8	RPS5
PNOC	2.03905891834138e-70	0.278665511903988	0.316	0.035	3.58813197860532e-66	8	PNOC
QRSL1	2.20439491726037e-62	0.416043791381524	0.546	0.126	3.87907373590308e-58	8	QRSL1
SWAP70	2.97648949273024e-62	0.553586938741038	0.77	0.27	5.2377285603574e-58	8	SWAP70
STK17A1	3.77769897113626e-61	0.544779625933681	0.755	0.24	6.64761687950848e-57	8	STK17A
PPM1K	2.38013819413619e-59	0.519915490822301	0.73	0.242	4.18832918022145e-55	8	PPM1K
RPSA	3.72284473399825e-57	0.286607371677557	1	0.996	6.55108987841672e-53	8	RPSA
CLEC2D1	9.29228340683892e-56	0.569055436383544	0.755	0.264	1.63516311110144e-51	8	CLEC2D
ZCCHC7	3.43461449307343e-51	0.471401944907132	0.663	0.225	6.04389112346131e-47	8	ZCCHC7
HVCN1	3.50166149993131e-51	0.524858269128941	0.888	0.47	6.16187374142913e-47	8	HVCN1
CXCR4	4.49439101119072e-48	0.566076152609692	0.883	0.501	7.9087798623923e-44	8	CXCR4
GABPB1-AS1	8.88132720420291e-48	0.535178700183434	0.811	0.351	1.56284714812359e-43	8	GABPB1-AS1
TSTD12	1.6072602395813e-47	0.434137747496069	0.592	0.179	2.82829584359122e-43	8	TSTD1
ABLIM11	2.41470859655713e-47	0.252036445112768	0.321	0.054	4.24916271736158e-43	8	ABLIM1
GNB5	7.41498465677057e-47	0.253920829875563	0.327	0.057	1.30481485005192e-42	8	GNB5
CYB561A3	1.27206728201276e-46	0.448314495115722	0.684	0.255	2.23845679615786e-42	8	CYB561A3
HLA-DPB1	3.08302733659644e-45	0.399209130387119	1	0.937	5.42520320420876e-41	8	HLA-DPB1
SP140	7.13247612004155e-45	0.390365903166807	0.541	0.16	1.25510182284371e-40	8	SP140
CXXC5	1.42816394442172e-44	0.408149330049696	0.592	0.191	2.5131400929989e-40	8	CXXC5
BIN11	3.10522904797525e-43	0.297382607971292	0.439	0.106	5.46427155572205e-39	8	BIN1
SNHG141	4.06432776499031e-42	0.416030807997356	0.541	0.165	7.15199756805345e-38	8	SNHG14
CD691	9.89576281743013e-42	0.337083288517021	0.408	0.095	1.74135738298318e-37	8	CD69
VEGFB	2.13384359161858e-41	0.250117781200858	0.321	0.062	3.75492456817122e-37	8	VEGFB
SNHG7	1.14232524776585e-39	0.43079030191428	0.776	0.352	2.01014973849357e-35	8	SNHG7
MARCH9	1.43127148751226e-38	0.259918490151877	0.352	0.078	2.51860843657533e-34	8	MARCH9
EAF2	4.85387711660123e-38	0.375814144950971	0.628	0.23	8.54136756208319e-34	8	EAF2
SH3BP5	5.05816033535957e-37	0.413396138246299	0.77	0.356	8.90084474213224e-33	8	SH3BP5
FCGR2B	2.78049323128231e-36	0.280336782208811	0.388	0.097	4.89283393908748e-32	8	FCGR2B
BCL21	1.26696390961771e-35	0.329585622730538	0.444	0.126	2.22947639175429e-31	8	BCL2
PDE7A1	1.57161683951182e-34	0.375508044853626	0.571	0.211	2.76557415248894e-30	8	PDE7A
ST6GAL1	5.34094447604996e-34	0.354167878538192	0.622	0.241	9.39845999450511e-30	8	ST6GAL1
IL4R	1.18803095569445e-33	0.439636579600174	0.622	0.273	2.09057807273553e-29	8	IL4R
SAV1	2.02426895420927e-33	0.255813914100714	0.362	0.091	3.56210607872205e-29	8	SAV1
AC245060.5	5.13712043024869e-33	0.325380628784602	0.367	0.097	9.03979082110863e-29	8	AC245060.5
FOXP1	2.177472141186e-32	0.395442466818794	0.929	0.757	3.831697726845e-28	8	FOXP1
ORAI2	1.25740162719761e-31	0.381830483089172	0.673	0.291	2.21264964337963e-27	8	ORAI2
AC025164.1	1.92043508578597e-31	0.363092923656788	0.531	0.191	3.37938962045757e-27	8	AC025164.1
PLEKHA2	1.93789099433403e-31	0.41838433164907	0.806	0.48	3.4101067827296e-27	8	PLEKHA2
SMC6	6.82959734435162e-31	0.336711271034675	0.505	0.179	1.20180424468555e-26	8	SMC6
SYNE21	8.88282069556834e-31	0.336228314161996	0.485	0.149	1.56310995779916e-26	8	SYNE2
PLEKHF2	9.64394635148185e-31	0.35054326612984	0.612	0.252	1.69704523947026e-26	8	PLEKHF2
PARP1	1.24931587370957e-30	0.399940296758039	0.73	0.373	2.19842114296673e-26	8	PARP1
NCK21	1.65991605583594e-30	0.299147974085865	0.49	0.168	2.92095428345451e-26	8	NCK2
TRBC22	3.00103285832409e-30	0.345084457780745	0.48	0.149	5.28091752079291e-26	8	TRBC2
STX7	3.61944046153962e-30	0.354250618654905	0.918	0.758	6.36912938017126e-26	8	STX7
CIITA	8.87294441044615e-29	0.398057605076161	0.786	0.439	1.56137202790621e-24	8	CIITA
PLAC81	9.1197491997502e-29	0.410345922768377	0.888	0.551	1.60480226668004e-24	8	PLAC8
SEPTIN61	1.38822756791678e-28	0.40275788403849	0.781	0.44	2.44286405126316e-24	8	SEPTIN6
RNASEH2B	2.46690473231975e-28	0.373498136625289	0.827	0.463	4.34101225746306e-24	8	RNASEH2B
HLA-DPA11	3.62156392618432e-28	0.290772770130131	0.995	0.956	6.37286604090654e-24	8	HLA-DPA1
HIST1H4C1	3.67722187700876e-28	0.401946019365367	0.832	0.515	6.47080733697231e-24	8	HIST1H4C
NOP53	1.24666479859892e-27	0.309393706546375	0.959	0.82	2.19375604609452e-23	8	NOP53
FAM214A	1.35541344867471e-27	0.309477040740808	0.474	0.171	2.38512104563289e-23	8	FAM214A
HMGN11	2.75344735628116e-27	0.386848863942322	0.837	0.486	4.84524131284796e-23	8	HMGN1
CCDC50	1.92046847802766e-26	0.372166145731479	0.622	0.296	3.37944838078527e-22	8	CCDC50
CCDC32	2.04453341300341e-26	0.281976324837829	0.49	0.183	3.59776544686211e-22	8	CCDC32
EVL2	1.53597586357374e-25	0.374696506205172	0.719	0.342	2.70285672713071e-21	8	EVL
ITPR1	1.61121635898715e-25	0.380077450031454	0.694	0.369	2.83525742690969e-21	8	ITPR1
SNX29	3.31569976413164e-25	0.304265966305521	0.571	0.246	5.83463687494245e-21	8	SNX29
TLE51	3.66683370237591e-25	0.361885494532809	0.883	0.629	6.45252726607088e-21	8	TLE5
MEF2C	5.91616360177692e-25	0.330526738485302	0.944	0.751	1.04106730900469e-20	8	MEF2C
PLEKHA11	1.24523070017202e-24	0.298058543183744	0.474	0.181	2.19123246309271e-20	8	PLEKHA1
ADK	1.80811962500602e-24	0.291067698562492	0.49	0.195	3.18174810412309e-20	8	ADK
ATP2A3	2.28690633478554e-24	0.25774102003944	0.434	0.153	4.02426907732211e-20	8	ATP2A3
SMIM14	8.02009280811145e-24	0.360822665493957	0.776	0.469	1.41129573144337e-19	8	SMIM14
ACAP11	1.47287515353976e-23	0.344324605951583	0.689	0.344	2.59181840768391e-19	8	ACAP1
PHACTR1	2.5525746746567e-23	0.332588056437412	0.541	0.237	4.4917656549934e-19	8	PHACTR1
CAMK2D	8.12282458956307e-23	0.310150048731452	0.546	0.241	1.42937344302541e-18	8	CAMK2D
EBLN3P	1.86781057514358e-22	0.336925111525786	0.658	0.349	3.28678626908016e-18	8	EBLN3P
FOXO1	3.98187000644587e-22	0.267103748924079	0.49	0.2	7.0068966503428e-18	8	FOXO1
IL2RG1	1.05465108364487e-21	0.326991083108092	0.668	0.325	1.85586951188988e-17	8	IL2RG
SEC62	1.25672219540589e-21	0.283945181670304	0.929	0.757	2.21145404725575e-17	8	SEC62
OFD11	1.54962350905414e-21	0.267405163788894	0.485	0.198	2.72687248888256e-17	8	OFD1
C12orf572	1.79026089859236e-21	0.355262272144109	0.76	0.449	3.15032210325298e-17	8	C12orf57
CD812	1.91856465789876e-21	0.346533539016882	0.755	0.453	3.37609822850445e-17	8	CD81
GGA2	5.64351888397029e-21	0.274632478860011	0.536	0.244	9.93090018012252e-17	8	GGA2
ODC1	9.10265473723367e-21	0.261957283094252	0.439	0.176	1.60179415411101e-16	8	ODC1
HLA-DMB	1.15983402372957e-20	0.304478754740058	0.944	0.772	2.04095993155692e-16	8	HLA-DMB
KIAA0040	2.43774145909324e-20	0.314514232827477	0.622	0.32	4.28969364556637e-16	8	KIAA0040
TBC1D10C2	4.22669498448741e-20	0.302223267046658	0.668	0.338	7.43771516420249e-16	8	TBC1D10C
FCHSD2	5.25474787607791e-20	0.28210011791486	0.556	0.263	9.2467798375343e-16	8	FCHSD2
PCED1B-AS11	6.41103815590543e-20	0.310346751963105	0.464	0.189	1.12815038429468e-15	8	PCED1B-AS1
GUCD1	7.5914521190995e-20	0.259918818723545	0.474	0.205	1.33586782939794e-15	8	GUCD1
NSD3	8.52411921537123e-19	0.295404167486876	0.852	0.591	1.49998925832887e-14	8	NSD3
TNFAIP8	1.27579950207246e-18	0.303666888630094	0.832	0.577	2.24502438379691e-14	8	TNFAIP8
TUT41	4.47567387370214e-18	0.277322920409714	0.592	0.295	7.87584331555365e-14	8	TUT4
GYPC1	7.93003071674399e-18	0.278440139242057	0.622	0.327	1.39544750522544e-13	8	GYPC
ARHGAP24	9.61954562793528e-18	0.261998898915724	0.546	0.266	1.69275144414777e-13	8	ARHGAP24
SP140L	1.70890860794135e-17	0.261663442334529	0.561	0.28	3.00716647739439e-13	8	SP140L
TSPAN3	5.95668539196579e-17	0.250673800579435	0.52	0.256	1.04819792842422e-12	8	TSPAN3
SYPL1	1.22544158736828e-16	0.262754992146887	0.633	0.347	2.15640956129196e-12	8	SYPL1
ARID1B	2.41835717831762e-16	0.264959773247855	0.872	0.731	4.25558312668552e-12	8	ARID1B
HLA-DMA	3.15055707387296e-16	0.264591058659819	0.908	0.741	5.54403528289424e-12	8	HLA-DMA
MBD4	3.52902256762775e-16	0.275080702784946	0.75	0.471	6.21002101225454e-12	8	MBD4
DGKD	4.10718206519517e-16	0.276162053231849	0.612	0.357	7.22740828012395e-12	8	DGKD
LINC-PINT1	5.28520244959201e-16	0.264832612625438	0.612	0.331	9.30037075054706e-12	8	LINC-PINT
APPL1	5.39057355431603e-16	0.269435225201759	0.719	0.431	9.48579228352992e-12	8	APPL1
CYFIP22	9.13328301564626e-16	0.254362193198774	0.556	0.287	1.60718381226327e-11	8	CYFIP2
GAS5	2.47787607910863e-15	0.255626986251757	0.878	0.745	4.36031853640745e-11	8	GAS5
BLOC1S2	1.45767505616826e-14	0.254774296798051	0.689	0.428	2.56507079633929e-10	8	BLOC1S2
RASGRP2	2.23351937527552e-14	0.259535431578369	0.709	0.458	3.93032404467233e-10	8	RASGRP2
RPL22L1	1.02394086395666e-13	0.260829973742636	0.735	0.495	1.80182873830454e-09	8	RPL22L1
PCSK71	3.34725440840385e-13	0.268566893469141	0.791	0.564	5.89016358246825e-09	8	PCSK7
JPX1	8.60065934902423e-13	0.258015928749731	0.699	0.453	1.51345802564779e-08	8	JPX
CDKN1C1	3.71957803769056e-222	1.38166706852979	0.938	0.122	6.54534147292408e-218	9	CDKN1C
HES41	8.97733735767668e-190	0.734474205388531	0.724	0.07	1.57974205483037e-185	9	HES4
AC104809.21	1.67337873309438e-179	0.598751032968842	0.562	0.041	2.94464455662618e-175	9	AC104809.2
NEURL11	4.05364878496419e-163	0.591984288652972	0.599	0.055	7.13320576690148e-159	9	NEURL1
FCGR3A1	8.04996252919233e-158	1.51970433548917	1	0.286	1.41655190626198e-153	9	FCGR3A
RHOC1	3.0992206745892e-149	0.978254244839819	0.943	0.205	5.45369862107462e-145	9	RHOC
PPP1R17	4.04047653524739e-149	0.418552706849816	0.391	0.02	7.11002655907484e-145	9	PPP1R17
MTSS11	1.7521943200199e-147	1.03083599772533	0.984	0.265	3.08333634493901e-143	9	MTSS1
CTSL1	4.50431830944314e-135	0.71200278617017	0.76	0.126	7.9262489291271e-131	9	CTSL
CKB1	2.09117886800137e-131	0.591514563293474	0.547	0.057	3.67984745402202e-127	9	CKB
TCF7L21	1.10582520741999e-130	1.06304748855797	0.984	0.344	1.94592061749696e-126	9	TCF7L2
FMNL2	8.5711499678318e-128	0.486239447603196	0.5	0.049	1.50826525983936e-123	9	FMNL2
CLEC4F	6.45345270756595e-124	0.366132109112905	0.37	0.023	1.13561407295038e-119	9	CLEC4F
INSIG11	8.8060409191965e-119	0.788218858673863	0.812	0.182	1.54959902055101e-114	9	INSIG1
LINC02185	2.65552856003214e-111	0.340927700368972	0.318	0.019	4.67293360708856e-107	9	LINC02185
CHST21	4.04956352453687e-110	0.688922663521919	0.656	0.117	7.12601693412753e-106	9	CHST2
NAP1L11	5.23690220595545e-110	0.689586273793349	1	0.948	9.2153768118198e-106	9	NAP1L1
FAM110A1	2.52158543268514e-109	0.784127952000804	0.901	0.277	4.43723388589603e-105	9	FAM110A
SPN1	2.30318100162949e-102	0.828407306849016	1	0.631	4.05290760856741e-98	9	SPN
SH2D1B1	8.04395951056724e-102	0.363426993107544	0.365	0.03	1.41549555507452e-97	9	SH2D1B
COTL1	6.40037427314736e-101	0.337537229123872	1	0.998	1.12627386084574e-96	9	COTL1
LST11	3.5141254335036e-100	0.419088274527078	1	0.993	6.18380652533628e-96	9	LST1
BATF31	1.08850636763921e-95	0.539951065509945	0.63	0.111	1.91544465513472e-91	9	BATF3
SETBP1	3.07658599369161e-95	0.430914497247865	0.453	0.055	5.41386837309912e-91	9	SETBP1
ZNF7031	1.15472125902576e-93	0.613887101163777	0.771	0.183	2.03196299950763e-89	9	ZNF703
ADA1	1.28391833657283e-93	0.506247975007108	0.557	0.09	2.25931109686721e-89	9	ADA
CCDC26	2.03076621657924e-91	0.267319589150392	0.276	0.018	3.57353931131449e-87	9	CCDC26
UBASH3B	3.75880221049607e-89	0.570570195527046	0.599	0.114	6.61436424980994e-85	9	UBASH3B
SIGLEC101	1.80821982915057e-88	0.717320020954629	0.812	0.241	3.18192443335625e-84	9	SIGLEC10
LYPD21	7.42526650079724e-88	0.559948955179757	0.297	0.023	1.30662414614529e-83	9	LYPD2
SMIM251	1.8077200520661e-87	0.771342173326384	0.979	0.614	3.18104497562071e-83	9	SMIM25
CD79B2	1.8877580635567e-87	0.643798411079662	0.833	0.2	3.32188786444073e-83	9	CD79B
CSF1R1	3.10195983790358e-87	0.752934283856721	0.99	0.565	5.45851872675894e-83	9	CSF1R
HLA-DRB51	3.27539625187447e-87	0.872801192780694	0.984	0.386	5.76371478442351e-83	9	HLA-DRB5
CALML41	1.05176082504794e-86	0.613061693576496	0.771	0.199	1.85078352383686e-82	9	CALML4
MS4A71	3.21219574471113e-86	0.775585360645113	0.995	0.743	5.65250085196818e-82	9	MS4A7
PTP4A31	5.54187384627501e-86	0.341288738772236	0.406	0.047	9.75203540729013e-82	9	PTP4A3
ABI31	9.37696108951975e-86	0.716786191995384	0.901	0.336	1.65006384292279e-81	9	ABI3
SFMBT2	1.34913020908118e-85	0.458403668053317	0.531	0.087	2.37406442892016e-81	9	SFMBT2
FCER1G1	2.31235737547117e-84	0.376701743219676	1	0.978	4.06905527361661e-80	9	FCER1G
PLAGL21	2.98797482988167e-84	0.673258280294002	0.839	0.275	5.25793930814277e-80	9	PLAGL2
TNFRSF1B	1.25803873214516e-82	0.441562924329942	1	0.96	2.21377075695584e-78	9	TNFRSF1B
RRAS1	2.05846532973641e-81	0.654062733581679	0.917	0.322	3.62228144073716e-77	9	RRAS
TAGLN	4.25806091232977e-81	0.470829178387303	0.552	0.1	7.4929097874267e-77	9	TAGLN
IFITM32	2.46812231576811e-78	0.748586262388195	0.984	0.753	4.34315483905714e-74	9	IFITM3
HMOX11	3.34551991276653e-78	0.715327925219894	0.948	0.423	5.88711139049526e-74	9	HMOX1
SPRED1	5.03949472624806e-78	0.420237285418535	0.495	0.081	8.8679988697787e-74	9	SPRED1
LINC024322	7.0330201235314e-78	0.682026505052103	0.875	0.291	1.23760055113782e-73	9	LINC02432
PHTF21	8.32978789344957e-77	0.542915827301536	0.714	0.184	1.46579277561032e-72	9	PHTF2
IFITM21	1.38519961149351e-76	0.571899727036541	0.995	0.903	2.43753575634513e-72	9	IFITM2
DUSP51	2.0835719472186e-75	0.425385954321103	0.453	0.071	3.66646155552057e-71	9	DUSP5
NAAA1	2.19021398587279e-75	0.666488909258457	0.969	0.577	3.85411955094034e-71	9	NAAA
LYN1	2.40040303722963e-73	0.475666461215213	1	0.919	4.22398922461298e-69	9	LYN
IER51	2.61670492446664e-73	0.664763456884854	0.969	0.553	4.60461565558394e-69	9	IER5
MS4A4A1	3.08908457476803e-73	0.43051461911204	0.453	0.074	5.4358621262193e-69	9	MS4A4A
PTPN61	3.19592875198484e-73	0.470094894996833	0.995	0.886	5.62387582486771e-69	9	PTPN6
SIDT21	1.38348345515569e-72	0.592390383491097	0.807	0.267	2.43451583603746e-68	9	SIDT2
ADGRE21	2.47341111865424e-71	0.635046251735388	0.927	0.403	4.35246154549586e-67	9	ADGRE2
HEG1	1.05571886055375e-70	0.357049035305951	0.443	0.07	1.85774847891643e-66	9	HEG1
EVL3	6.61140250329047e-70	0.638190486146317	0.906	0.332	1.16340849850402e-65	9	EVL
LRRC251	1.53440218060826e-68	0.569635256299038	0.984	0.712	2.70008751721635e-64	9	LRRC25
NFKBIZ	4.92679379878929e-68	0.59185451202616	0.995	0.747	8.66967904772951e-64	9	NFKBIZ
IL21R	1.07969268002305e-66	0.290781608066122	0.323	0.039	1.89993520903656e-62	9	IL21R
CALHM61	1.16072324401712e-66	0.62443554895284	0.984	0.663	2.04252469249693e-62	9	CALHM6
AIF11	1.46465227530325e-66	0.275690804159211	1	0.993	2.57734860885113e-62	9	AIF1
SEPTIN9	1.11492071822799e-65	0.514777053706125	0.979	0.744	1.9619259878658e-61	9	SEPTIN9
CEBPB	1.18287544926855e-65	0.397565313772715	1	0.956	2.08150592807787e-61	9	CEBPB
SLC2A61	6.03455993158811e-65	0.617418544186081	0.844	0.33	1.06190151116156e-60	9	SLC2A6
MYOF	7.7059298089074e-64	0.58382458734357	0.776	0.273	1.35601246847344e-59	9	MYOF
ITGAL1	1.50450580736885e-63	0.577472169538347	0.974	0.604	2.64747886922697e-59	9	ITGAL
LILRB11	3.02305334568992e-62	0.61301188816242	0.964	0.536	5.31966697241055e-58	9	LILRB1
CDH231	3.75798444742617e-62	0.511462204266542	0.646	0.184	6.61292523213584e-58	9	CDH23
DRAP11	2.09460862560359e-61	0.522668500876573	0.995	0.744	3.68588279847464e-57	9	DRAP1
LILRB21	2.24187746756638e-61	0.461021096158759	0.984	0.843	3.94503177967656e-57	9	LILRB2
AC090559.1	8.51988159216325e-61	0.56635185404252	0.964	0.659	1.49924356377297e-56	9	AC090559.1
MTPN1	1.00198409565086e-60	0.355797211077515	1	0.959	1.76319141311683e-56	9	MTPN
WARS1	1.22329860755272e-60	0.573897396058875	0.995	0.745	2.15263855971052e-56	9	WARS
PIK3CG1	2.44372669360874e-60	0.565238191861442	0.807	0.317	4.3002258627433e-56	9	PIK3CG
SH2D3C1	5.1596812721913e-60	0.502539714348892	0.745	0.247	9.07949113467503e-56	9	SH2D3C
SERPINA1	5.51125688471463e-60	0.319616688492894	1	0.972	9.69815874003234e-56	9	SERPINA1
VASP	7.7768924941122e-60	0.388309797225785	0.99	0.911	1.36849977218892e-55	9	VASP
CD521	9.27936376255772e-60	0.399885526674133	1	0.952	1.63288964129728e-55	9	CD52
ICAM41	1.38555316477551e-59	0.360769190501242	0.411	0.072	2.43815790405546e-55	9	ICAM4
UTRN1	1.40929120391313e-59	0.525998592506754	0.979	0.724	2.47992973152593e-55	9	UTRN
GPBAR11	1.6799109368172e-59	0.59419487946414	0.885	0.42	2.95613927551723e-55	9	GPBAR1
PAG11	1.25615983599742e-58	0.638555916690131	0.922	0.516	2.21046446340465e-54	9	PAG1
PAPSS2	4.30520723087798e-58	0.350084740452769	0.391	0.067	7.57587316417599e-54	9	PAPSS2
PTP4A2	3.192512774296e-56	0.312143775667943	0.995	0.971	5.61786472892867e-52	9	PTP4A2
AC064805.1	5.13156595335398e-56	0.364719923451378	0.464	0.096	9.030016608117e-52	9	AC064805.1
SGPP1	5.2260397140649e-56	0.364984919376116	0.443	0.089	9.19626208484e-52	9	SGPP1
FGD2	9.55086724809708e-56	0.550153269329797	0.891	0.439	1.68066610964764e-51	9	FGD2
TNFRSF8	2.22532444871578e-55	0.36539096077556	0.474	0.102	3.91590343240515e-51	9	TNFRSF8
SNX181	1.43211910027327e-54	0.569443536146951	0.885	0.463	2.52009998075088e-50	9	SNX18
POU2F2	4.23434891154894e-54	0.362425358497207	1	0.947	7.45118377965266e-50	9	POU2F2
SYTL11	2.7712994248057e-53	0.524222813010898	0.755	0.287	4.87665559783058e-49	9	SYTL1
CKS1B1	4.97038265170415e-53	0.349158237236745	0.438	0.091	8.74638235220379e-49	9	CKS1B
ZBTB7A	5.07984326066727e-52	0.46394363940268	0.974	0.802	8.9390001857962e-48	9	ZBTB7A
L1TD11	1.35857945102883e-51	0.329187789504608	0.318	0.049	2.39069225997543e-47	9	L1TD1
ITGA4	2.25941397746497e-51	0.433943219336921	0.995	0.848	3.97589077614511e-47	9	ITGA4
PECAM11	2.49919041080408e-51	0.458562702734576	0.984	0.833	4.39782536589193e-47	9	PECAM1
PLAC82	1.77678133204072e-50	0.627704944930196	0.927	0.55	3.12660210999206e-46	9	PLAC8
PIK3AP11	2.98791715854512e-50	0.510295345580704	0.953	0.606	5.25783782389184e-46	9	PIK3AP1
SPI1	7.93125510913577e-50	0.369002691802645	0.99	0.905	1.39566296155462e-45	9	SPI1
TMC61	1.22894120345573e-49	0.497884645237802	0.797	0.345	2.16256783572105e-45	9	TMC6
SLC44A21	1.2525624218269e-49	0.417498504087566	0.62	0.187	2.20413409368879e-45	9	SLC44A2
SECTM1	3.2143699521916e-49	0.507463283506149	0.896	0.445	5.65632680487156e-45	9	SECTM1
RBBP8	3.34625485021566e-49	0.415860589553332	0.51	0.134	5.88840465992449e-45	9	RBBP8
UNC1191	3.90818890424805e-49	0.489473776190424	0.771	0.314	6.8772400148053e-45	9	UNC119
P2RX1	5.09193898577695e-49	0.424216197195979	0.688	0.228	8.96028503327169e-45	9	P2RX1
SAT1	5.7076942341001e-49	0.264512480149653	1	0.995	1.00438295437459e-44	9	SAT1
GCH1	2.1260727795531e-47	0.48799411239171	0.792	0.34	3.74125027017959e-43	9	GCH1
SNAPC3	3.03396214678648e-47	0.418420454775131	0.62	0.197	5.33886318970016e-43	9	SNAPC3
KLF21	3.7718335565809e-47	0.367788782970121	1	0.933	6.63729550951541e-43	9	KLF2
CX3CR11	5.14116867273842e-47	0.554072674669264	0.927	0.598	9.04691451341779e-43	9	CX3CR1
SWAP701	5.77082310141434e-47	0.472680695684351	0.724	0.273	1.01549174115588e-42	9	SWAP70
CASP51	1.46217511529026e-46	0.2721846513852	0.333	0.058	2.57298955037626e-42	9	CASP5
GDI2	1.6363603615065e-46	0.349091352577596	0.99	0.9	2.879503328143e-42	9	GDI2
NR4A11	1.53956869780661e-45	0.488623757309654	0.75	0.276	2.7091790375303e-41	9	NR4A1
RPS4Y13	2.06921622916333e-45	0.58262228305087	0.938	0.38	3.64119979845871e-41	9	RPS4Y1
SFT2D2	3.31016810559312e-45	0.480960035160713	0.875	0.442	5.82490281541222e-41	9	SFT2D2
TPPP3	8.16842329716647e-45	0.435703002834234	0.568	0.175	1.43739744760238e-40	9	TPPP3
TMPO1	1.00974233267599e-44	0.460905743745768	0.953	0.676	1.77684358280993e-40	9	TMPO
PCGF51	2.03944362901292e-44	0.453901362785612	0.766	0.327	3.58880895397404e-40	9	PCGF5
C20orf271	8.41839696262053e-44	0.478286800744288	0.911	0.528	1.48138531351233e-39	9	C20orf27
RAP1B1	1.14072766977019e-43	0.314624803440501	1	0.944	2.00733848049461e-39	9	RAP1B
SH3RF1	1.23291556072162e-43	0.299833760982032	0.339	0.066	2.16956151220183e-39	9	SH3RF1
RYBP	1.36851595483024e-43	0.496295733655354	0.786	0.378	2.40817752571478e-39	9	RYBP
TUBB	1.49194176101874e-43	0.46067981518383	0.917	0.494	2.62536991686468e-39	9	TUBB
MAPKAPK31	1.69974724799041e-43	0.471530453504806	0.885	0.497	2.99104523228872e-39	9	MAPKAPK3
ATP1B31	4.92543430684918e-43	0.481553719421047	0.938	0.574	8.6672867497625e-39	9	ATP1B3
LILRA1	4.97462128826537e-43	0.481168994988887	0.797	0.406	8.75384108096058e-39	9	LILRA1
FAM126A	8.3960766391961e-43	0.459856847052296	0.693	0.274	1.47745760619934e-38	9	FAM126A
SLC16A7	1.15818789926823e-42	0.462260087941321	0.656	0.247	2.03806324634231e-38	9	SLC16A7
HCK	1.24025467906491e-42	0.406384463074217	0.969	0.791	2.18247615875052e-38	9	HCK
CMTM6	2.31901425912974e-42	0.376584818419969	0.974	0.854	4.08076939179061e-38	9	CMTM6
KLF31	3.03549416995962e-42	0.47601573017169	0.917	0.589	5.34155909087795e-38	9	KLF3
SELPLG	3.51116451742778e-42	0.455363899409033	0.927	0.593	6.17859620131766e-38	9	SELPLG
CD300A1	3.78387264388207e-42	0.462867432287356	0.807	0.377	6.65848069143927e-38	9	CD300A
DUSP7	4.51634166298233e-42	0.375910615396236	0.521	0.156	7.94740642435e-38	9	DUSP7
ACTR3	4.52752408168802e-42	0.282289389587546	1	0.955	7.96708412654641e-38	9	ACTR3
AP2A11	5.25281711617208e-42	0.465881451841678	0.797	0.409	9.24338227932801e-38	9	AP2A1
C11orf21	5.3984580411932e-42	0.442628941256303	0.698	0.283	9.49966661508768e-38	9	C11orf21
TSPAN14	1.00193566092172e-41	0.439286751113222	0.938	0.565	1.76310618252396e-37	9	TSPAN14
SVIL	1.18655246060535e-41	0.456750534543492	0.693	0.281	2.08797636492724e-37	9	SVIL
ADGRE11	2.11637333159425e-41	0.357802839077709	0.521	0.151	3.72418215160641e-37	9	ADGRE1
WSB1	3.10358988255491e-41	0.354032229077443	1	0.886	5.46138711633188e-37	9	WSB1
CALHM2	3.27377470264714e-41	0.397579426071887	0.594	0.208	5.76086134424818e-37	9	CALHM2
CSK	4.55854521607033e-41	0.391450421366696	0.958	0.754	8.02167201671896e-37	9	CSK
CAMK1	6.06626336272395e-41	0.465212322087493	0.75	0.349	1.06748036393853e-36	9	CAMK1
ABCC3	6.21348467099626e-41	0.283405719361516	0.344	0.071	1.09338689755521e-36	9	ABCC3
SCRN1	1.00556879393845e-40	0.366463104561787	0.479	0.136	1.76949940669349e-36	9	SCRN1
WDR11	1.03150099891558e-40	0.467959841422877	0.797	0.374	1.81513230779175e-36	9	WDR11
OAS11	1.30559770810538e-40	0.474130876977174	0.854	0.433	2.29746028695303e-36	9	OAS1
TRIM14	2.08820019106373e-40	0.449376778764696	0.792	0.361	3.67460587621484e-36	9	TRIM14
CTSC1	2.96021758727699e-40	0.40001070807789	0.958	0.785	5.20909488833132e-36	9	CTSC
EML41	3.75984937668363e-40	0.446579045439254	0.828	0.391	6.61620694815019e-36	9	EML4
TIMP11	3.82932852252288e-40	0.375812289104322	0.984	0.881	6.7384694010835e-36	9	TIMP1
MARCKSL11	4.43317432316607e-40	0.425952270043199	0.604	0.215	7.80105685647533e-36	9	MARCKSL1
ICAM21	5.35232797299792e-40	0.439181048525722	0.792	0.38	9.41849153408444e-36	9	ICAM2
ARAP2	1.35106449056613e-39	0.495054573660364	0.74	0.346	2.37746818404922e-35	9	ARAP2
STK10	1.56700770367246e-39	0.431063374452894	0.953	0.602	2.75746345615243e-35	9	STK10
LINC002781	3.40233374855606e-39	0.355578699691151	0.5	0.146	5.9870866973341e-35	9	LINC00278
RAB24	1.39824641084931e-38	0.38974510463048	0.62	0.229	2.46049420917153e-34	9	RAB24
SH2B3	1.42073510200322e-38	0.44958398435474	0.839	0.451	2.50006755899507e-34	9	SH2B3
MYO1G	1.43128110820179e-38	0.379136205638409	0.969	0.773	2.5186253661027e-34	9	MYO1G
HSPA8	1.73625976727879e-38	0.305115935454496	0.995	0.951	3.05529631248048e-34	9	HSPA8
TUBA1B1	1.9066745665517e-38	0.428962419780991	0.958	0.82	3.35517523476103e-34	9	TUBA1B
PKN1	4.35343046880426e-38	0.432160499795211	0.891	0.563	7.66073159595485e-34	9	PKN1
BID1	4.81110992157675e-38	0.42607277093333	0.953	0.698	8.4661101289986e-34	9	BID
CEBPA	6.17731929470745e-38	0.444530186887197	0.802	0.392	1.08702287628967e-33	9	CEBPA
RARA	6.60604666378427e-38	0.423203235985735	0.797	0.387	1.16246603142612e-33	9	RARA
PTGES31	9.17361098384453e-38	0.356334334796532	0.969	0.852	1.61428032482712e-33	9	PTGES3
RAB10	1.26128053975908e-37	0.38765204326451	0.974	0.757	2.21947536581405e-33	9	RAB10
HSPH11	1.44452489514579e-37	0.435393907805804	0.693	0.288	2.54193045798805e-33	9	HSPH1
MIDN	2.81005915488128e-37	0.42423093523948	0.958	0.702	4.94486109484458e-33	9	MIDN
PLD4	3.01712885512365e-37	0.284630007297015	0.333	0.073	5.3092416463611e-33	9	PLD4
SYNGR2	3.02804819716732e-37	0.433923796294151	0.865	0.547	5.32845641255533e-33	9	SYNGR2
RNASET21	5.11794874853065e-37	0.296689711850093	0.995	0.933	9.00605441278938e-33	9	RNASET2
LSP11	8.99606911609816e-37	0.309383620415981	0.995	0.921	1.58303828235979e-32	9	LSP1
RABGAP1L1	5.11219112234968e-36	0.475430764891543	0.844	0.498	8.99592271799873e-32	9	RABGAP1L
ADGRE5	5.33357538271052e-36	0.389428486434294	0.958	0.795	9.3854926009557e-32	9	ADGRE5
CYTIP1	5.96309242854279e-36	0.429543457652895	0.917	0.575	1.04932537465067e-31	9	CYTIP
HLA-DPA12	8.9441978656899e-36	0.321615322405307	1	0.956	1.57391049842545e-31	9	HLA-DPA1
FZD1	1.61178667132568e-35	0.297106849018173	0.411	0.111	2.8362610055318e-31	9	FZD1
MSR1	1.85682683798674e-35	0.334110553615002	0.38	0.098	3.26745818680527e-31	9	MSR1
TBC1D8	2.39098518770632e-35	0.29953520027028	0.385	0.1	4.20741663480681e-31	9	TBC1D8
BCL2A11	6.86726887746343e-35	0.482961800975724	0.839	0.514	1.20843330436724e-30	9	BCL2A1
CDK2AP1	7.63201947458883e-35	0.390889041912392	0.693	0.297	1.3430064669434e-30	9	CDK2AP1
TCIRG1	7.76734082392315e-35	0.393240485722334	0.948	0.659	1.36681896478576e-30	9	TCIRG1
LILRA5	1.16352167393694e-34	0.433979530706015	0.849	0.491	2.04744908962683e-30	9	LILRA5
MYD88	1.63790470487889e-34	0.401882780330402	0.906	0.596	2.88222090917538e-30	9	MYD88
ITGAX	4.75095926272116e-34	0.421886124929222	0.875	0.586	8.36026301461042e-30	9	ITGAX
LYST	5.62044919579909e-34	0.29610212042131	0.979	0.919	9.89030444984765e-30	9	LYST
KDM1B	1.4549872650174e-33	0.423311564177666	0.807	0.425	2.56034109025112e-29	9	KDM1B
DOCK5	1.66443973519098e-33	0.417710702682479	0.802	0.403	2.92891460201557e-29	9	DOCK5
NSMF	2.43087408894581e-33	0.271019917507797	0.333	0.08	4.27760913431794e-29	9	NSMF
EPB41L3	2.82975401610495e-33	0.402788480207739	0.708	0.329	4.97951814213988e-29	9	EPB41L3
CD472	3.04116779096576e-33	0.422747337762508	0.875	0.513	5.35154296176244e-29	9	CD47
RAP1GAP2	6.39228925978447e-33	0.343045644436027	0.562	0.205	1.12485114104427e-28	9	RAP1GAP2
SH3BP2	7.45013743751103e-33	0.389022412297256	0.953	0.668	1.31100068487882e-28	9	SH3BP2
WASF21	1.25056060207357e-32	0.269051981019545	0.99	0.923	2.20061149146885e-28	9	WASF2
LIMD1	1.30974922524548e-32	0.376488383328176	0.609	0.249	2.30476571166446e-28	9	LIMD1
VASH1	2.29316907675188e-32	0.320890583404834	0.526	0.181	4.03528962436028e-28	9	VASH1
ARHGAP27	2.61136073660372e-32	0.38211274052259	0.812	0.408	4.59521148820157e-28	9	ARHGAP27
CYFIP23	2.89906334443605e-32	0.394659469999254	0.656	0.282	5.10148176720412e-28	9	CYFIP2
STXBP2	3.34690754360335e-32	0.346934722852661	0.979	0.83	5.88955320447882e-28	9	STXBP2
ASAH1	3.45746817611803e-32	0.252764642224572	1	0.955	6.0841067495149e-28	9	ASAH1
RGS191	3.51732515149204e-32	0.355909478146122	0.948	0.743	6.18943706908054e-28	9	RGS19
CNIH41	5.8665480964956e-32	0.425483709360944	0.76	0.401	1.03233646854033e-27	9	CNIH4
PWWP2B	1.59239668581825e-31	0.301206322648635	0.432	0.133	2.80214044803437e-27	9	PWWP2B
NPC2	1.72459306141267e-31	0.256660500904845	1	0.956	3.03476641016787e-27	9	NPC2
NEDD9	4.37018013141076e-31	0.391525231767601	0.651	0.295	7.69020597724351e-27	9	NEDD9
PDLIM5	5.01634759605272e-31	0.394711331353123	0.75	0.389	8.82726686477397e-27	9	PDLIM5
SESN3	5.36698783263935e-31	0.394857821053236	0.641	0.283	9.44428848909547e-27	9	SESN3
RASSF5	6.69499570563358e-31	0.387386225010237	0.854	0.486	1.17811839432034e-26	9	RASSF5
ARHGEF18	7.11583308157377e-31	0.313744011778576	0.547	0.198	1.25217314736454e-26	9	ARHGEF18
SH2B2	7.25484171161161e-31	0.263077004337456	0.375	0.103	1.2766344959923e-26	9	SH2B2
RNF149	7.35233620798834e-31	0.323089538814378	0.984	0.847	1.29379060251971e-26	9	RNF149
EPS8	8.79256064983213e-31	0.327341712814762	0.469	0.157	1.54722689755096e-26	9	EPS8
PRR5L	1.60089366362331e-30	0.272397892255758	0.349	0.093	2.81709257987793e-26	9	PRR5L
RGS12	2.44087432433833e-30	0.260847741648782	0.333	0.085	4.29520654853817e-26	9	RGS12
VPS53	2.54439794110825e-30	0.419107200101065	0.651	0.317	4.47737705696819e-26	9	VPS53
DOK2	3.28257017173906e-30	0.362976714132707	0.922	0.738	5.77633873120923e-26	9	DOK2
TMEM1341	4.36489458897577e-30	0.337736172928068	0.578	0.227	7.68090500822067e-26	9	TMEM134
UNC93B1	4.3972692496424e-30	0.378230079904813	0.901	0.544	7.73787469859574e-26	9	UNC93B1
LFNG1	4.68644298893131e-30	0.389678641619506	0.891	0.55	8.24673372762243e-26	9	LFNG
RHOG	1.10267219955223e-29	0.291723241750857	0.974	0.853	1.94037226955205e-25	9	RHOG
CTBP2	1.23006918920681e-29	0.395428036161385	0.849	0.496	2.16455275224722e-25	9	CTBP2
GNG21	1.52407114257482e-29	0.392810082051861	0.812	0.457	2.68190798958892e-25	9	GNG2
RASAL3	1.65701454750509e-29	0.353080481155609	0.609	0.258	2.91584849924471e-25	9	RASAL3
EIF1AY	1.72408697659304e-29	0.285508613458603	0.427	0.13	3.03387585271077e-25	9	EIF1AY
EHBP1L1	2.4292578047581e-29	0.360270597033366	0.948	0.68	4.27476495903283e-25	9	EHBP1L1
CSTB1	3.34517129051184e-29	0.285039230689569	0.974	0.923	5.88649791991368e-25	9	CSTB
SCIMP	4.49897535264498e-29	0.369611716762353	0.906	0.659	7.91684692804937e-25	9	SCIMP
CERK	1.01503302532905e-28	0.358709531417192	0.646	0.295	1.78615361467153e-24	9	CERK
CD68	1.09663353518593e-28	0.278870526519406	0.984	0.898	1.92974603186668e-24	9	CD68
CYTH4	1.37283726949511e-28	0.372751017803302	0.906	0.581	2.41578174313055e-24	9	CYTH4
ESRRA	1.45800983838835e-28	0.324911421077268	0.62	0.258	2.56565991261197e-24	9	ESRRA
GBP41	1.98672546036884e-28	0.400079153166869	0.724	0.339	3.49604079261105e-24	9	GBP4
NKTR	2.42467194566333e-28	0.370168187126367	0.917	0.678	4.26669522278376e-24	9	NKTR
PPP1CA	2.55529140774259e-28	0.277456143506548	0.979	0.855	4.49654629020464e-24	9	PPP1CA
MAFB1	5.00089657665004e-28	0.395363020915034	0.953	0.735	8.80007770593107e-24	9	MAFB
ID22	5.08443824742948e-28	0.442540037246517	0.839	0.5	8.94708598400165e-24	9	ID2
LY6E2	5.76805548559717e-28	0.401217425336369	0.917	0.629	1.01500472380053e-23	9	LY6E
MBD21	5.99629550482188e-28	0.347817275965643	0.932	0.743	1.05516811998351e-23	9	MBD2
MOB1A	6.21730416004739e-28	0.255104183166777	0.984	0.908	1.09405901304354e-23	9	MOB1A
PLXNB2	8.90167079457424e-28	0.386247799813415	0.849	0.546	1.56642700972123e-23	9	PLXNB2
C3AR11	9.78012710892255e-28	0.370175033001519	0.635	0.278	1.7210089673571e-23	9	C3AR1
RAP2A	9.92662256423065e-28	0.309905544640712	0.474	0.171	1.74678777262767e-23	9	RAP2A
CBL	1.1555770769594e-27	0.369551776557808	0.859	0.51	2.03346898232546e-23	9	CBL
RUNX32	1.55610577853182e-27	0.367214416567349	0.656	0.294	2.73827933848245e-23	9	RUNX3
TTYH3	1.74588059509076e-27	0.356852782944247	0.667	0.322	3.07222608318121e-23	9	TTYH3
KCNQ1OT11	1.83742403562828e-27	0.443891383323781	0.578	0.263	3.23331507549509e-23	9	KCNQ1OT1
AMPD2	2.24098189084224e-27	0.344241280249092	0.677	0.316	3.94345583331508e-23	9	AMPD2
LPCAT2	2.68961693493562e-27	0.368766733193918	0.755	0.384	4.7329189204062e-23	9	LPCAT2
CXCL161	4.23943070067218e-27	0.345351430298426	0.651	0.29	7.46012620397283e-23	9	CXCL16
TRIM8	6.31477041826024e-27	0.352195914563511	0.922	0.636	1.11121015050125e-22	9	TRIM8
ATP1A1	6.35749120508145e-27	0.358544938899888	0.849	0.536	1.11872772735818e-22	9	ATP1A1
PLEKHO2	8.01128217870378e-27	0.348697391194696	0.724	0.363	1.4097453249865e-22	9	PLEKHO2
BIN2	9.90038406342742e-27	0.308297030635209	0.969	0.781	1.74217058364132e-22	9	BIN2
CCDC12	3.16986290800999e-26	0.346727546401206	0.854	0.541	5.57800775922517e-22	9	CCDC12
UBE2J1	3.40510917362713e-26	0.368530640690793	0.844	0.55	5.99197061283166e-22	9	UBE2J1
C1orf56	6.41680596706995e-26	0.338956274102393	0.641	0.29	1.1291653460253e-21	9	C1orf56
ABHD3	6.45951970990978e-26	0.31537518642305	0.583	0.251	1.13668168335282e-21	9	ABHD3
UTY	6.88479137798524e-26	0.270448851743516	0.438	0.148	1.21151673878406e-21	9	UTY
PITPNM1	7.01053036877344e-26	0.314463329916115	0.521	0.213	1.23364302899306e-21	9	PITPNM1
LNPEP	8.15566960535894e-26	0.372990129326929	0.849	0.599	1.43515318045501e-21	9	LNPEP
ARAP1	1.04459008211748e-25	0.351260023504574	0.854	0.558	1.83816516750213e-21	9	ARAP1
LGALS9	1.16083868707764e-25	0.314552330831404	0.964	0.763	2.04272783765052e-21	9	LGALS9
IDH2	1.69036116833289e-25	0.343916043566951	0.672	0.336	2.97452854791538e-21	9	IDH2
VAMP51	2.1454483775194e-25	0.379063082085527	0.875	0.633	3.77534550992088e-21	9	VAMP5
EZR	2.40187150742144e-25	0.387892660886773	0.818	0.568	4.22657329160951e-21	9	EZR
RNF144B	2.9139554297339e-25	0.361643280836919	0.646	0.313	5.12768736970275e-21	9	RNF144B
RELT	5.03904106434482e-25	0.351652593067021	0.745	0.408	8.86720056092758e-21	9	RELT
RHOF1	6.20773719177519e-25	0.312768118921104	0.542	0.229	1.09237551363668e-20	9	RHOF
RASGRP21	7.79820515970936e-25	0.345507119719405	0.786	0.454	1.37225016195406e-20	9	RASGRP2
CDK6	8.23034504204958e-25	0.287012365340596	0.422	0.147	1.44829381704946e-20	9	CDK6
SOD12	8.44293313220552e-25	0.354473443632509	0.865	0.603	1.4857029432742e-20	9	SOD1
IKZF1	9.67251518151627e-25	0.338831685124155	0.927	0.769	1.70207249649142e-20	9	IKZF1
RHOB	1.03874020672869e-24	0.375968446077718	0.922	0.724	1.82787114178048e-20	9	RHOB
TBC1D1	1.47709211696327e-24	0.341577347080229	0.755	0.411	2.59923899822027e-20	9	TBC1D1
PHF191	1.61785739090521e-24	0.286488002322554	0.458	0.173	2.8469436507759e-20	9	PHF19
TBC1D10A	1.97528303939253e-24	0.25086424895579	0.38	0.125	3.47590556441903e-20	9	TBC1D10A
SCLT1	3.89734100794358e-24	0.341409518618405	0.734	0.41	6.85815097167833e-20	9	SCLT1
BTK	4.60615920269082e-24	0.342180421685146	0.781	0.461	8.10545834897504e-20	9	BTK
ATG3	5.02629781399868e-24	0.305520531460471	0.922	0.749	8.84477626329347e-20	9	ATG3
CORO1B	5.17003967528857e-24	0.341682138438407	0.755	0.415	9.09771881660529e-20	9	CORO1B
C15orf39	5.90751284111447e-24	0.353974166839947	0.766	0.457	1.03954503465091e-19	9	C15orf39
SERPINB9	7.48710302297722e-24	0.389490141877826	0.651	0.345	1.3175055189533e-19	9	SERPINB9
PPM1L	8.97695201443433e-24	0.273057218450325	0.385	0.131	1.57967424598001e-19	9	PPM1L
ST3GAL5	1.23826533604002e-23	0.357134925091354	0.729	0.397	2.17897551182962e-19	9	ST3GAL5
AC147067.1	1.43922097918815e-23	0.254427786717819	0.375	0.125	2.53259715707738e-19	9	AC147067.1
YPEL2	1.4406089566278e-23	0.348152985751718	0.729	0.401	2.53503958097794e-19	9	YPEL2
LMO2	1.53702187507642e-23	0.302537462417119	0.958	0.764	2.70469739357198e-19	9	LMO2
PILRA1	1.80529805821884e-23	0.315301939724636	0.922	0.749	3.17678299304768e-19	9	PILRA
NFATC1	1.82237769163294e-23	0.25837455155258	0.411	0.147	3.20683802396649e-19	9	NFATC1
AL139246.5	2.03578374961682e-23	0.266355262729276	0.391	0.136	3.58236866420072e-19	9	AL139246.5
HAGH1	2.13327805618899e-23	0.302968664921004	0.625	0.297	3.75392939547576e-19	9	HAGH
RAPGEF1	2.23566788656508e-23	0.327886578717989	0.641	0.322	3.93410477998856e-19	9	RAPGEF1
SLC8A1	2.52484118464851e-23	0.362269399277568	0.812	0.51	4.44296303262598e-19	9	SLC8A1
RALB	3.18177177378704e-23	0.328075651361925	0.771	0.442	5.59896379033305e-19	9	RALB
PPM1F	3.27738447098014e-23	0.338951457141944	0.786	0.47	5.76721345358375e-19	9	PPM1F
ARRB1	3.90707194101415e-23	0.335518181899533	0.833	0.511	6.8752744946026e-19	9	ARRB1
PPARGC1B	4.01154401670987e-23	0.267468617894371	0.438	0.16	7.05911400620437e-19	9	PPARGC1B
TBXAS1	4.02302044015544e-23	0.332466350407626	0.891	0.599	7.07930906854153e-19	9	TBXAS1
RNH1	4.36430565275748e-23	0.266471061500949	0.984	0.845	7.67986865715733e-19	9	RNH1
AP1M1	5.94776343382587e-23	0.320844796568112	0.62	0.308	1.04662793145034e-18	9	AP1M1
ZNF217	7.03165508903121e-23	0.348141669010897	0.849	0.595	1.23736034601682e-18	9	ZNF217
C9orf78	7.51262251508078e-23	0.338379155643578	0.891	0.572	1.32199618397876e-18	9	C9orf78
CASP3	8.56370683744949e-23	0.284750824858595	0.495	0.201	1.50695549218599e-18	9	CASP3
RIOK3	8.74152998688877e-23	0.333874288495202	0.891	0.591	1.53824703179282e-18	9	RIOK3
CHCHD101	1.21565265560227e-22	0.327950121281706	0.865	0.622	2.13918397806332e-18	9	CHCHD10
ALDH16A1	1.29341403620234e-22	0.28691103806355	0.484	0.201	2.27602067950525e-18	9	ALDH16A1
GRK3	1.74675797280536e-22	0.334074430920732	0.87	0.584	3.07377000474559e-18	9	GRK3
ATP2B1	1.87267164047342e-22	0.332426427986465	0.906	0.689	3.29534028574107e-18	9	ATP2B1
PMVK	2.43627448852953e-22	0.302030466306366	0.531	0.238	4.28711221746541e-18	9	PMVK
FNIP2	3.95195876084213e-22	0.332631220123975	0.568	0.272	6.95426183145389e-18	9	FNIP2
GBP11	4.42515169089105e-22	0.368340998319432	0.708	0.376	7.78693943046098e-18	9	GBP1
M6PR	4.77952197578373e-22	0.295215617891151	0.938	0.724	8.41052482078663e-18	9	M6PR
ANXA4	4.84558042931667e-22	0.348974839808982	0.693	0.393	8.52676788146855e-18	9	ANXA4
TPMT	5.5111062551608e-22	0.300664499687392	0.552	0.253	9.69789367720647e-18	9	TPMT
PDCD6IP	6.23732636444155e-22	0.318323800718071	0.854	0.563	1.09758232035078e-17	9	PDCD6IP
HOTAIRM1	6.2803348590332e-22	0.317717499255987	0.724	0.4	1.10515052514407e-17	9	HOTAIRM1
C5AR2	7.83249167763274e-22	0.323038702391495	0.49	0.209	1.37828356051303e-17	9	C5AR2
KLF4	9.67811363239068e-22	0.348252844065253	0.854	0.638	1.70305765589179e-17	9	KLF4
SEC14L1	1.03633411533775e-21	0.323210380975298	0.839	0.515	1.82363714275983e-17	9	SEC14L1
STK32C	1.18439404258262e-21	0.276401106387541	0.464	0.19	2.08417819673264e-17	9	STK32C
WDR1	1.23330846813022e-21	0.31415807217764	0.88	0.609	2.17025291136874e-17	9	WDR1
IFITM11	1.45886469054001e-21	0.257532292008493	0.375	0.129	2.56716419594326e-17	9	IFITM1
NINJ1	1.96498112070677e-21	0.348100570847782	0.729	0.436	3.45777727810771e-17	9	NINJ1
OGDH	3.05200011987327e-21	0.299210404502987	0.625	0.321	5.370604610941e-17	9	OGDH
LRMP	3.18685581286745e-21	0.305621107669501	0.661	0.334	5.60791017390284e-17	9	LRMP
FAM89B1	3.37545487463703e-21	0.329774888646168	0.797	0.488	5.93978794289877e-17	9	FAM89B
VPS35	3.42051855804203e-21	0.301357179826656	0.865	0.674	6.01908650658657e-17	9	VPS35
TATDN3	3.74683433316957e-21	0.256961953800046	0.438	0.173	6.5933043760785e-17	9	TATDN3
ZBTB4	3.82295577809665e-21	0.265009374985761	0.464	0.191	6.72725528271668e-17	9	ZBTB4
TRIM69	3.95070468066869e-21	0.265946973141902	0.49	0.205	6.95205502657269e-17	9	TRIM69
MAPKAPK2	4.30316604570262e-21	0.300310223687261	0.589	0.289	7.57228129062291e-17	9	MAPKAPK2
MAST3	4.78296375328093e-21	0.291276805580668	0.557	0.261	8.41658131664846e-17	9	MAST3
GPR155	5.28346884626911e-21	0.342158719359348	0.62	0.31	9.29732012877976e-17	9	GPR155
RAP2C	5.36206857307567e-21	0.273607135933328	0.5	0.216	9.43563206804126e-17	9	RAP2C
ST6GAL11	6.70871014990932e-21	0.287373795543787	0.542	0.246	1.18053172507954e-16	9	ST6GAL1
HHEX	6.75377866217435e-21	0.327771744804242	0.76	0.461	1.18846243118282e-16	9	HHEX
PDCL3	8.3386008119978e-21	0.283965387441481	0.495	0.216	1.46734358488725e-16	9	PDCL3
MTHFD2	8.44617408512278e-21	0.313896306766899	0.594	0.301	1.48627325375906e-16	9	MTHFD2
PSMA4	8.58223095110664e-21	0.260443563624463	0.948	0.834	1.51021518046623e-16	9	PSMA4
C2CD5	8.63149575318379e-21	0.267853281007735	0.464	0.191	1.51888430768775e-16	9	C2CD5
CCT5	9.19556318490553e-21	0.298602576258578	0.896	0.66	1.61814325364783e-16	9	CCT5
ARHGAP1	9.20916036906575e-21	0.302025937176261	0.609	0.312	1.6205359501445e-16	9	ARHGAP1
ETNK1	9.23924215761151e-21	0.31843318965429	0.75	0.459	1.6258294424749e-16	9	ETNK1
SAMD4A	9.27618007485691e-21	0.268235329251649	0.427	0.167	1.63232940777257e-16	9	SAMD4A
PRKY	1.22782375248747e-20	0.251522309649835	0.375	0.134	2.1606014572522e-16	9	PRKY
TESC1	1.29358300386924e-20	0.335832309525006	0.755	0.447	2.2763180119087e-16	9	TESC
SLFN51	1.43106218665489e-20	0.323182604150046	0.651	0.327	2.51824012985661e-16	9	SLFN5
MFSD12	1.47584919233826e-20	0.282495644041903	0.542	0.249	2.59705182375764e-16	9	MFSD12
ANKH	1.9885155780732e-20	0.250809240469912	0.38	0.14	3.49919086273541e-16	9	ANKH
GBP21	2.0076277541713e-20	0.335626233159113	0.849	0.62	3.53282255901523e-16	9	GBP2
RBBP7	2.35332754169418e-20	0.284437039894159	0.573	0.275	4.14115047511924e-16	9	RBBP7
OAZ2	2.54849716032864e-20	0.320985442104441	0.729	0.434	4.48459045303031e-16	9	OAZ2
STK40	2.87660841355242e-20	0.285134461641953	0.609	0.301	5.06196782532819e-16	9	STK40
CACUL1	3.05148413850242e-20	0.324777038438049	0.698	0.405	5.36969663852271e-16	9	CACUL1
SSBP4	4.86401843377703e-20	0.308275731685573	0.734	0.427	8.55921323791745e-16	9	SSBP4
SLC1A5	7.98622375428595e-20	0.272782971680008	0.542	0.253	1.4053357940417e-15	9	SLC1A5
CCDC115	8.29159914386367e-20	0.283140249874875	0.521	0.247	1.45907270134569e-15	9	CCDC115
TADA3	8.52451099360144e-20	0.284557485962084	0.589	0.296	1.50005819954404e-15	9	TADA3
TMEM9B	1.02137658447308e-19	0.287242676610664	0.62	0.317	1.79731637569727e-15	9	TMEM9B
AGPAT3	1.15515961372058e-19	0.295692393883572	0.745	0.406	2.03273437226411e-15	9	AGPAT3
MICAL1	1.42475317831442e-19	0.264871554488305	0.505	0.226	2.50713816787988e-15	9	MICAL1
UHMK1	1.49711312553898e-19	0.33567495688784	0.714	0.442	2.63446996701095e-15	9	UHMK1
ARHGEF1	1.57306177726426e-19	0.296206919483834	0.844	0.554	2.76811680945192e-15	9	ARHGEF1
LINC00877	1.60139829446826e-19	0.299762918705572	0.62	0.318	2.8179805787758e-15	9	LINC00877
S1PR41	2.1422657213548e-19	0.314109836863985	0.823	0.564	3.76974498986804e-15	9	S1PR4
TSPAN32	2.59181667619308e-19	0.260647078774373	0.531	0.244	4.56081980509696e-15	9	TSPAN32
PTPN18	3.57339220869928e-19	0.292524097426793	0.875	0.636	6.28809826964812e-15	9	PTPN18
ITSN2	3.76749064292026e-19	0.303987628031185	0.839	0.598	6.62965328434677e-15	9	ITSN2
APH1B	3.81365643773486e-19	0.25958028933538	0.521	0.236	6.71089123348203e-15	9	APH1B
SORT1	4.3632245495592e-19	0.289526746202664	0.641	0.337	7.67796623985932e-15	9	SORT1
ALDH3B1	4.58317875999827e-19	0.278636835356146	0.693	0.359	8.06501966396896e-15	9	ALDH3B1
SLC66A3	5.11009512000843e-19	0.282888717481695	0.667	0.361	8.99223438267883e-15	9	SLC66A3
SCARB2	5.30780118601749e-19	0.322733548898673	0.745	0.473	9.34013774703499e-15	9	SCARB2
PARP11	6.13641115693175e-19	0.299523182118508	0.682	0.376	1.07982427128528e-14	9	PARP1
GIMAP2	6.77477710213596e-19	0.292037491071928	0.745	0.426	1.19215752666287e-14	9	GIMAP2
PLXNC1	7.74473492858181e-19	0.319648495417865	0.823	0.568	1.36284100538254e-14	9	PLXNC1
RXRA	8.18519717007687e-19	0.26393641439813	0.932	0.776	1.44034914601843e-14	9	RXRA
ITGB11	1.16410804290868e-18	0.26540448724129	0.964	0.782	2.04848092310641e-14	9	ITGB1
ZMIZ1	1.17991378215388e-18	0.289859666987923	0.62	0.329	2.07629428245618e-14	9	ZMIZ1
LCP2	1.34131228122231e-18	0.282273386873581	0.891	0.635	2.3603072212669e-14	9	LCP2
IL10RB	1.34518540217024e-18	0.300925044937269	0.812	0.532	2.36712275219897e-14	9	IL10RB
PNPLA6	1.71695643544563e-18	0.276268678350768	0.615	0.319	3.02132823945368e-14	9	PNPLA6
PIEZO1	1.72405354216281e-18	0.285142427637471	0.594	0.313	3.0338170181439e-14	9	PIEZO1
ZNF7061	1.82033111182993e-18	0.275550746188073	0.901	0.701	3.20323665748713e-14	9	ZNF706
CNOT6L	1.8918655066545e-18	0.299835909377983	0.719	0.409	3.32911573205993e-14	9	CNOT6L
HK3	2.34729532662601e-18	0.27822566574673	0.641	0.332	4.13053558626379e-14	9	HK3
APOBEC3C	2.48590190463377e-18	0.299505897533424	0.625	0.347	4.37444158158404e-14	9	APOBEC3C
SNX5	2.90903046162812e-18	0.29978406047107	0.75	0.463	5.11902090332701e-14	9	SNX5
GRK6	2.97874791017467e-18	0.297446436470391	0.703	0.424	5.24170269753437e-14	9	GRK6
CNDP2	3.47163652846639e-18	0.305896522357995	0.698	0.417	6.10903879914231e-14	9	CNDP2
SLC35F6	3.65734189956681e-18	0.257152547848073	0.526	0.25	6.43582454066772e-14	9	SLC35F6
MAP2K3	3.87420933660515e-18	0.29685820783524	0.807	0.538	6.81744616962408e-14	9	MAP2K3
RABEP1	4.55118809062749e-18	0.280957238194686	0.599	0.314	8.0087256830772e-14	9	RABEP1
CHST15	4.56487355329726e-18	0.301866434327298	0.724	0.424	8.03280799173719e-14	9	CHST15
YIF1A	4.5675570150954e-18	0.262067769204134	0.516	0.247	8.03753007946338e-14	9	YIF1A
BCAP31	5.74111556022937e-18	0.283260239151748	0.891	0.618	1.01026410513356e-13	9	BCAP31
HDAC5	6.68504149467416e-18	0.257150375382203	0.516	0.247	1.17636675181781e-13	9	HDAC5
OXSR1	7.43275108338895e-18	0.270879827247502	0.531	0.26	1.30794120814395e-13	9	OXSR1
ERGIC1	7.64978952979484e-18	0.294908735578564	0.672	0.393	1.346133463558e-13	9	ERGIC1
IFNAR2	8.84187551633287e-18	0.297013987200144	0.708	0.42	1.55590483460909e-13	9	IFNAR2
CEPT1	1.40472906833682e-17	0.287674360990445	0.625	0.351	2.4719017415523e-13	9	CEPT1
NOC2L	1.41651377702844e-17	0.251090326928627	0.516	0.245	2.49263929343694e-13	9	NOC2L
KLF11	1.51849613176798e-17	0.257882717853268	0.495	0.231	2.67209764307211e-13	9	KLF11
NAGA	1.68274211076406e-17	0.276886699840803	0.703	0.389	2.96112129231152e-13	9	NAGA
FAM117B	1.74435226079125e-17	0.266176137819505	0.516	0.251	3.06953667331436e-13	9	FAM117B
TBL1XR1	1.82907251718184e-17	0.291720169868976	0.719	0.41	3.21861890848488e-13	9	TBL1XR1
FAM214B	2.03200795581448e-17	0.263480080988843	0.557	0.281	3.57572439984675e-13	9	FAM214B
TBC1D10C3	2.2272760633992e-17	0.274491205027715	0.651	0.339	3.91933768876357e-13	9	TBC1D10C
HK1	2.24920653844831e-17	0.282799661829542	0.755	0.478	3.95792874570748e-13	9	HK1
MRPS35	2.30931155414708e-17	0.256625410394277	0.516	0.253	4.06369554183262e-13	9	MRPS35
RNF141	2.45776198628842e-17	0.292136661028424	0.672	0.395	4.32492376727173e-13	9	RNF141
FAM49A	2.97556893740213e-17	0.29389578742724	0.729	0.458	5.23610865914652e-13	9	FAM49A
PSMC4	3.01517307252787e-17	0.269361723912533	0.62	0.336	5.30580005572729e-13	9	PSMC4
LTB3	3.16233112438005e-17	0.256575559881884	0.74	0.371	5.56475407957157e-13	9	LTB
HSPB11	3.33353931511022e-17	0.266203011334235	0.422	0.183	5.86602913279945e-13	9	HSPB1
SNN	3.71669686606601e-17	0.265208777225548	0.552	0.285	6.54027147521636e-13	9	SNN
AC004687.1	4.92197086379521e-17	0.284098673395987	0.938	0.726	8.66119212902044e-13	9	AC004687.1
NECAP2	6.2253384543079e-17	0.275089444313919	0.76	0.457	1.09547280780456e-12	9	NECAP2
LPP	6.32090480014974e-17	0.301206926282964	0.708	0.431	1.11228961768235e-12	9	LPP
MAP3K8	6.42405345298964e-17	0.259694627442799	0.609	0.313	1.13044068612259e-12	9	MAP3K8
PFKL	6.50101159865368e-17	0.284196954365069	0.656	0.386	1.14398301101509e-12	9	PFKL
UCP2	7.3241400766971e-17	0.277136055628943	0.927	0.733	1.28882892929639e-12	9	UCP2
LPCAT1	7.74930656571345e-17	0.262459362235521	0.583	0.302	1.3636454763686e-12	9	LPCAT1
PSTPIP2	1.05217954983676e-16	0.277363244256368	0.656	0.364	1.85152035384775e-12	9	PSTPIP2
FAM32A	1.36897937777208e-16	0.275699936306587	0.703	0.419	2.40899301106552e-12	9	FAM32A
ACAA1	1.37353882686124e-16	0.289114838510157	0.75	0.509	2.41701627362772e-12	9	ACAA1
DOCK2	1.49114846248344e-16	0.253765725918278	0.917	0.737	2.62397394943211e-12	9	DOCK2
CD300LF	1.78180694130158e-16	0.28404563736014	0.76	0.471	3.13544567460839e-12	9	CD300LF
TSC22D3	2.68901021904708e-16	0.252762009956534	0.964	0.834	4.73185128245714e-12	9	TSC22D3
APC	2.80088418302203e-16	0.276611060790839	0.656	0.368	4.92871589686387e-12	9	APC
CRIP1	2.94176602381704e-16	0.286224844789266	0.948	0.872	5.17662567211085e-12	9	CRIP1
PABPC4	3.00249361375828e-16	0.284175187865843	0.781	0.509	5.28348801213044e-12	9	PABPC4
PTPN11	3.05678868910651e-16	0.281391555872509	0.646	0.386	5.37903105622073e-12	9	PTPN1
SLC7A71	3.29463060531342e-16	0.251052728167831	0.911	0.777	5.79756147617003e-12	9	SLC7A7
SH3BP1	3.41206977348616e-16	0.271030874190041	0.703	0.412	6.00421918040359e-12	9	SH3BP1
VAV1	3.54120382227013e-16	0.261350797444373	0.609	0.336	6.23145636604874e-12	9	VAV1
FAM91A1	3.65112442340212e-16	0.293188522369284	0.714	0.458	6.42488364786071e-12	9	FAM91A1
ADSS	4.72945331328131e-16	0.273664078242223	0.698	0.416	8.32241899538112e-12	9	ADSS
CCDC88C	4.94730718221332e-16	0.275727247200325	0.667	0.38	8.70577644854078e-12	9	CCDC88C
MXD4	5.57338806476113e-16	0.270822968228213	0.745	0.476	9.80749097756017e-12	9	MXD4
DENND5A	6.07257861633171e-16	0.270380956627779	0.615	0.348	1.06859165911589e-11	9	DENND5A
XIAP	6.22454235145805e-16	0.287031382089786	0.755	0.459	1.09533271758607e-11	9	XIAP
HRH2	6.40625814908584e-16	0.280491890015133	0.797	0.514	1.12730924649463e-11	9	HRH2
MVP	8.70908740690813e-16	0.274470424136354	0.75	0.471	1.53253811099362e-11	9	MVP
SSH2	9.03759336941505e-16	0.265592567000326	0.828	0.612	1.59034530521597e-11	9	SSH2
TENT5A1	9.34556256441921e-16	0.290869100967383	0.667	0.4	1.64453864446085e-11	9	TENT5A
LYL1	9.3791731535577e-16	0.270191262440575	0.833	0.542	1.65045309983155e-11	9	LYL1
ME2	9.55638095852476e-16	0.276885767011827	0.786	0.542	1.6816363572716e-11	9	ME2
TMBIM1	1.14150198268517e-15	0.258387057792129	0.505	0.262	2.0087010389311e-11	9	TMBIM1
ABRACL	1.68084118875566e-15	0.258076623148106	0.917	0.718	2.95777623985334e-11	9	ABRACL
AKAP11	1.95173096422697e-15	0.270995761426068	0.474	0.249	3.43446097775021e-11	9	AKAP11
CSNK1G2	2.01039158434941e-15	0.266714361009719	0.682	0.413	3.53768607097965e-11	9	CSNK1G2
STIM2	2.41993613207952e-15	0.255431217630781	0.552	0.299	4.25836161162034e-11	9	STIM2
VPS29	5.21530091647424e-15	0.259150273930737	0.854	0.627	9.17736502271972e-11	9	VPS29
ZFR	6.59807742654366e-15	0.274020532396543	0.734	0.455	1.16106368474889e-10	9	ZFR
ANKRD13D	9.0140189025458e-15	0.268206751512012	0.859	0.605	1.58619690628098e-10	9	ANKRD13D
PRKACA	9.25466386067749e-15	0.26359378392756	0.781	0.527	1.62854319956342e-10	9	PRKACA
RPS6KA1	1.57403352815129e-14	0.259595699897879	0.797	0.524	2.76982679948783e-10	9	RPS6KA1
PHYKPL	2.0762266032286e-14	0.25121833405388	0.599	0.341	3.65353595370136e-10	9	PHYKPL
ADCY7	2.34377949367215e-14	0.261901699221066	0.75	0.482	4.12434877501488e-10	9	ADCY7
OXR1	4.66701773551142e-14	0.25834089478709	0.714	0.439	8.21255110917944e-10	9	OXR1
NSL1	6.08450930760328e-14	0.256605773219378	0.672	0.418	1.07069110285895e-09	9	NSL1
PTPRJ	6.22142315151003e-14	0.258481824705786	0.724	0.463	1.09478383197122e-09	9	PTPRJ
IPO7	6.27252793400197e-14	0.257754782240542	0.583	0.346	1.10377674054633e-09	9	IPO7
TES	8.0031077011481e-14	0.259340302885215	0.797	0.561	1.40830686217103e-09	9	TES
NUB1	9.32348152075225e-14	0.255397771650506	0.74	0.463	1.64065304320677e-09	9	NUB1
RECQL	9.71859482846867e-14	0.254269598163869	0.635	0.384	1.71018113196563e-09	9	RECQL
GPR65	1.01812429334415e-13	0.264649877075652	0.745	0.486	1.79159331899769e-09	9	GPR65
MARCKS1	1.76122602902247e-13	0.252300453490001	0.948	0.808	3.09922944327084e-09	9	MARCKS
KRAS	1.90743646943863e-13	0.262596059414357	0.734	0.505	3.35651595527115e-09	9	KRAS
CNTRL	2.7657376109036e-13	0.26116766685626	0.672	0.425	4.86686847390706e-09	9	CNTRL
CACYBP	2.87898386058473e-13	0.258285118676077	0.651	0.417	5.06614789947096e-09	9	CACYBP
GNB4	4.11032367003731e-13	0.250264337403421	0.698	0.438	7.23293656216465e-09	9	GNB4
MACF1	5.00551191678109e-13	0.261090096761523	0.844	0.652	8.80819931995969e-09	9	MACF1
HLA-DRB1	1.29034663259713e-96	0.416934664034462	1	0.996	2.27062296938118e-92	10	HLA-DRB1
HLA-DPA13	3.15308166302632e-95	0.567376492851309	1	0.956	5.54847780242742e-91	10	HLA-DPA1
HLA-DPB11	3.79111189435605e-95	0.630575445722225	1	0.937	6.67121960049834e-91	10	HLA-DPB1
HLA-DRA	5.792513864007e-93	0.368402246789507	1	0.996	1.01930866464931e-88	10	HLA-DRA
CD74	8.64799405295991e-79	0.297529013586893	1	0.998	1.52178751349935e-74	10	CD74
IFI30	7.41050767777489e-68	0.283100371480669	1	0.991	1.30402703605805e-63	10	IFI30
PSME2	1.01489938905991e-63	0.473331915545116	1	0.873	1.78591845492873e-59	10	PSME2
HLA-DQA11	1.62119597320085e-61	0.797721511666314	0.78	0.302	2.85281855404154e-57	10	HLA-DQA1
CLEC10A	6.55403907954363e-61	0.529541687918392	0.518	0.114	1.15331425682729e-56	10	CLEC10A
HLA-DMA1	6.21723564792572e-57	0.532418643695752	0.979	0.738	1.09404695696549e-52	10	HLA-DMA
C1orf162	2.01162935814572e-42	0.327972266511888	0.99	0.919	3.53986418152902e-38	10	C1orf162
NR4A12	3.99586896804657e-42	0.552724986403808	0.691	0.279	7.03153062307155e-38	10	NR4A1
MGLL1	2.97104231968732e-40	0.256416923424484	0.293	0.052	5.22814316995377e-36	10	MGLL
HLA-DQB1	3.13892919424309e-40	0.37109545251758	0.99	0.916	5.52357370310956e-36	10	HLA-DQB1
CD83	3.85212765724625e-39	0.462423450893537	0.754	0.323	6.77858903845623e-35	10	CD83
ABI32	4.83694256422265e-38	0.452139655831602	0.759	0.344	8.5115678302626e-34	10	ABI3
PRELID11	6.47182387170369e-38	0.303142980969626	0.995	0.945	1.1388468467037e-33	10	PRELID1
NPC21	9.37430356787684e-38	0.292922118759446	1	0.956	1.64959619883929e-33	10	NPC2
VAMP8	1.09116157878725e-37	0.284734155619729	0.995	0.944	1.92011703019193e-33	10	VAMP8
APOBEC3A2	2.07771222562623e-35	0.62845236944815	0.827	0.514	3.65615020343447e-31	10	APOBEC3A
MARCO	4.04808241751748e-33	0.420407012226276	0.597	0.241	7.1234106301055e-29	10	MARCO
NME1	1.5937419166362e-32	0.322939942426076	0.476	0.155	2.80450765070471e-28	10	NME1
LGALS22	3.42775837424959e-32	0.448978131820244	0.974	0.759	6.031826411167e-28	10	LGALS2
CALHM62	7.64437300543969e-31	0.417572633584754	0.901	0.667	1.34518031776722e-26	10	CALHM6
PID11	7.08244902744696e-30	0.37565831723085	0.581	0.229	1.24629855535984e-25	10	PID1
EGR21	6.10540233734602e-29	0.382627209998212	0.455	0.151	1.07436764930278e-24	10	EGR2
TUBA1B2	8.80684073998957e-29	0.355370741431861	0.958	0.82	1.54973976501597e-24	10	TUBA1B
HLA-DMB1	2.68222744341252e-27	0.349466303145669	0.942	0.772	4.71991563217302e-23	10	HLA-DMB
XIST4	7.56432121973959e-27	0.475561177798485	0.942	0.531	1.33109360503758e-22	10	XIST
RASGEF1B1	1.98944026517396e-26	0.413017781557206	0.723	0.379	3.50081803462663e-22	10	RASGEF1B
CPVL1	4.46316750064855e-26	0.294980871942898	0.995	0.889	7.85383585089126e-22	10	CPVL
SECTM11	5.58046913996378e-25	0.368700067317417	0.791	0.451	9.81995154559425e-21	10	SECTM1
RHOC2	1.77680991415929e-23	0.316009955788264	0.56	0.225	3.12665240594609e-19	10	RHOC
CSF1R2	1.26366788404662e-22	0.356981701333329	0.885	0.57	2.22367637555684e-18	10	CSF1R
IGSF6	1.70001395850406e-22	0.254742475337669	1	0.925	2.99151456277959e-18	10	IGSF6
TIMP12	4.71420693594016e-22	0.292298305028776	0.969	0.882	8.2955899451739e-18	10	TIMP1
HSP90AB1	5.67770335966934e-22	0.257076584478727	0.958	0.926	9.99105460201014e-18	10	HSP90AB1
LY6E3	1.73691550925442e-21	0.368108780287599	0.895	0.631	3.056450221635e-17	10	LY6E
PEA15	2.44181990965245e-21	0.320007242624542	0.592	0.292	4.29687049501541e-17	10	PEA15
IFITM33	3.26725770774223e-21	0.366149235694032	0.958	0.754	5.74939338831401e-17	10	IFITM3
CAMK11	1.35077518956431e-20	0.318849485945033	0.665	0.354	2.37695910107632e-16	10	CAMK1
PTGS21	3.88680914727941e-20	0.407155233966083	0.623	0.309	6.83961805646757e-16	10	PTGS2
BLVRA1	3.34276569065143e-19	0.310174386942128	0.832	0.549	5.88226478583931e-15	10	BLVRA
UCP21	4.40365280798996e-19	0.293811920339603	0.921	0.733	7.74910784621994e-15	10	UCP2
MARCKS2	4.45102157747252e-19	0.321359144315537	0.916	0.81	7.83246266987839e-15	10	MARCKS
PSMB91	4.75343223662091e-19	0.255452359151484	0.99	0.88	8.36461470678181e-15	10	PSMB9
CYP51A1	2.13703420096016e-18	0.254507525859087	0.366	0.142	3.76053908342959e-14	10	CYP51A1
LIPA	2.51827311550343e-18	0.313687107125018	0.581	0.314	4.43140520135138e-14	10	LIPA
IL1B2	2.59560635116648e-18	0.436976650153694	0.602	0.318	4.56748849614765e-14	10	IL1B
LILRB4	3.03271208620481e-18	0.26624765289199	0.55	0.261	5.3366634580946e-14	10	LILRB4
CALR	4.45950444202367e-18	0.307093693739299	0.901	0.677	7.84738996662906e-14	10	CALR
MTSS12	7.94432463555271e-18	0.270022783819152	0.613	0.284	1.39796280611821e-13	10	MTSS1
ADGRE51	9.37435616657071e-18	0.275174496916954	0.927	0.797	1.64960545463145e-13	10	ADGRE5
PPP1R14B	1.04135382038208e-17	0.291017582913813	0.634	0.361	1.83247031772634e-13	10	PPP1R14B
FCGR3A2	1.73626163614439e-17	0.386261399962141	0.618	0.306	3.05529960112328e-13	10	FCGR3A
BANF1	2.2028677312737e-17	0.28801984656789	0.791	0.525	3.87638634672234e-13	10	BANF1
VAMP52	9.40361701854437e-17	0.318269157448968	0.843	0.635	1.65475448675325e-12	10	VAMP5
DUSP21	2.54390843012693e-16	0.332048018158634	0.476	0.231	4.47651566449435e-12	10	DUSP2
GPBAR12	2.69749007723054e-16	0.28991110801771	0.702	0.43	4.74677328890259e-12	10	GPBAR1
PDK4	5.56457842424438e-16	0.254988299844222	0.445	0.203	9.79198865314283e-12	10	PDK4
HSPE11	5.81854871321692e-16	0.284442998579568	0.733	0.481	1.02389001706478e-11	10	HSPE1
CDKN1A	6.5067073501135e-16	0.284654776715849	0.518	0.261	1.14498529239947e-11	10	CDKN1A
MARCKSL12	7.5563685570543e-16	0.26893608740994	0.466	0.222	1.32969417498485e-11	10	MARCKSL1
RRAS2	8.99566123961195e-16	0.265227169317281	0.628	0.338	1.58296650833451e-11	10	RRAS
HBEGF1	9.42087443955166e-16	0.313687231571658	0.513	0.259	1.65779127512790e-11	10	HBEGF
FBP1	9.96402955219693e-16	0.287217909509575	0.602	0.342	1.75337028030009e-11	10	FBP1
ATF5	2.91221438069914e-15	0.256869374200649	0.403	0.182	5.12462364571629e-11	10	ATF5
ISG152	3.32125398478189e-15	0.323683672547385	0.801	0.541	5.84441063702069e-11	10	ISG15
ERAP21	6.59613477969389e-15	0.28091298528479	0.639	0.374	1.16072183718273e-10	10	ERAP2
CORO1B1	9.20777715661019e-15	0.27970879033659	0.654	0.421	1.6202925462487e-10	10	CORO1B
IGFLR1	1.53607187296956e-14	0.272969770876274	0.691	0.429	2.70302567486454e-10	10	IGFLR1
EPB41L31	2.7794457428983e-14	0.264578526519045	0.592	0.335	4.89099067377815e-10	10	EPB41L3
MICOS13	3.98785705811406e-14	0.257927065342815	0.743	0.516	7.01743206516332e-10	10	MICOS13
WARS2	1.38925993606986e-13	0.272779281840472	0.901	0.75	2.44468070950213e-09	10	WARS
PDIA6	1.93369048625574e-13	0.254827461802719	0.791	0.608	3.40271514866423e-09	10	PDIA6
EPSTI11	2.24831868949106e-13	0.274188606071617	0.597	0.351	3.95636639789742e-09	10	EPSTI1
CIITA1	1.02930399502808e-12	0.259137357049656	0.691	0.444	1.81126624005091e-08	10	CIITA
GBP12	7.03131247968495e-12	0.322223850803839	0.576	0.383	1.23730005705016e-07	10	GBP1
METRNL	3.04777631962078e-11	0.26256980336084	0.686	0.511	5.36317198963668e-07	10	METRNL
MAFB2	8.13209999365998e-11	0.257497233988807	0.864	0.739	1.43100563588435e-06	10	MAFB
CCL3L11	2.07574762644428e-10	0.30812774917308	0.44	0.252	3.65269309825399e-06	10	CCL3L1
PLAC83	4.9270526538698e-09	0.258219949278547	0.712	0.561	8.67013455501468e-05	10	PLAC8
CCL31	1.26270768462653e-06	0.2775324002011	0.424	0.281	0.022219867126373	10	CCL3
LGALS23	1.96422981823957e-20	0.397448293906384	0.98	0.761	3.45645521115616e-16	11	LGALS2
RETN2	1.77642253038286e-12	0.307966949167621	0.882	0.623	3.12597072671471e-08	11	RETN
S100A122	3.6921420128699e-10	0.264290817641556	0.98	0.806	6.49706230004716e-06	11	S100A12
XIST5	3.95301900587744e-09	0.284711943127673	0.928	0.536	6.95612754464253e-05	11	XIST
AQP3	3.34569206580335e-109	0.575737686581794	0.571	0.027	5.88741432819415e-105	12	AQP3
GATA31	9.58361206844489e-109	0.656492527415492	0.75	0.049	1.68642821568425e-104	12	GATA3
MAL	1.29546352724777e-88	0.433727183238522	0.446	0.02	2.2796271688979e-84	12	MAL
IL7R1	3.75221309404858e-83	1.42687619087744	0.946	0.119	6.60276938159729e-79	12	IL7R
INPP4B1	1.80695733703867e-75	0.603923252440938	0.661	0.056	3.17970282598695e-71	12	INPP4B
TESPA1	7.94350488076283e-73	0.513525094578968	0.571	0.043	1.39781855386784e-68	12	TESPA1
TSPAN18	2.91751220942203e-71	0.26490206583231	0.25	0.007	5.13394623491995e-67	12	TSPAN18
BCL11B1	2.70103873143388e-70	1.02132028443322	0.946	0.135	4.7530178557042e-66	12	BCL11B
CAMK41	5.25461447617039e-69	0.545127702313254	0.625	0.054	9.24654509371703e-65	12	CAMK4
ACSL6	1.4198662814437e-67	0.32291331493755	0.339	0.015	2.49853869545647e-63	12	ACSL6
RASGRP11	5.825770979568e-67	0.74081010007957	0.875	0.113	1.02516091927458e-62	12	RASGRP1
TCF71	3.03028552185655e-65	0.801527738376456	0.821	0.107	5.33239343281098e-61	12	TCF7
SYNE22	4.52838580579611e-63	0.995816821470231	0.964	0.154	7.96860050245942e-59	12	SYNE2
CD3G2	9.32761067149082e-63	0.92619427532898	0.964	0.143	1.64137964986224e-58	12	CD3G
CD3E1	3.92231368700966e-62	0.89319783550851	0.929	0.135	6.90209539503091e-58	12	CD3E
TRAC1	1.03722804693881e-61	1.02658602847739	0.893	0.136	1.82521019419822e-57	12	TRAC
LEF1	8.19635329080085e-60	0.434813742418283	0.464	0.034	1.44231228858223e-55	12	LEF1
ATP8B21	9.40232246624094e-58	0.475313302016885	0.536	0.048	1.65452668438442e-53	12	ATP8B2
IL322	4.39841490853421e-55	1.1531680917517	1	0.171	7.73989071454765e-51	12	IL32
LIME11	5.02309453245578e-55	0.733516357757454	0.875	0.134	8.83913944876244e-51	12	LIME1
TNIK1	2.12877788589517e-53	0.536946973773446	0.643	0.075	3.74601044580974e-49	12	TNIK
CD961	6.76866667748888e-53	0.537147244327207	0.625	0.072	1.19108227523772e-48	12	CD96
ANK3	2.39905974071927e-51	0.295047625515418	0.357	0.023	4.2216254257437e-47	12	ANK3
ETS12	4.52390898659358e-51	0.920203593621857	0.946	0.184	7.96072264370872e-47	12	ETS1
TRAT11	8.84545663127491e-51	0.471317588200921	0.554	0.058	1.55653500340545e-46	12	TRAT1
CD3D2	1.94118650556374e-49	0.911089820513779	0.893	0.152	3.41590589384051e-45	12	CD3D
LCK1	3.50163245608708e-49	0.672728990918674	0.804	0.125	6.16182263297643e-45	12	LCK
SKAP11	3.86339069909332e-49	0.601565281108214	0.714	0.101	6.79840861319452e-45	12	SKAP1
CD71	1.27453552588316e-48	0.578627628390076	0.696	0.096	2.2428001648966e-44	12	CD7
TRBC23	1.34951605888407e-47	0.980081757992462	0.839	0.156	2.37474340881829e-43	12	TRBC2
RORA1	1.38387467956362e-47	0.740081528498376	0.768	0.119	2.4352042736281e-43	12	RORA
FAM102A	2.35421695525101e-47	0.457326819016543	0.554	0.062	4.1427155761552e-43	12	FAM102A
RCAN3	8.13433206013258e-47	0.725968447609616	0.857	0.167	1.43139841262153e-42	12	RCAN3
ITM2A1	1.39033893501176e-46	0.590984478564319	0.679	0.095	2.44657942394019e-42	12	ITM2A
CD271	1.92312247875335e-46	0.427810189316528	0.518	0.055	3.38411862586227e-42	12	CD27
TNFRSF25	6.4723147547812e-45	0.356432611688026	0.429	0.038	1.13893322739885e-40	12	TNFRSF25
PRKCQ-AS11	2.28952523076957e-44	0.528001632170448	0.571	0.072	4.02887754858521e-40	12	PRKCQ-AS1
SPOCK21	2.0509308983951e-43	0.553927747406991	0.661	0.095	3.60902310190586e-39	12	SPOCK2
ITK1	3.06831929265386e-43	0.445521505498091	0.571	0.071	5.399321459283e-39	12	ITK
IFITM12	8.35050350633568e-43	0.617592395672844	0.768	0.132	1.46943810200989e-38	12	IFITM1
CD28	1.56822527092652e-42	0.337403038753017	0.393	0.034	2.75960600924939e-38	12	CD28
CD2471	1.8134898597009e-42	0.492479436689727	0.696	0.1	3.19119810611567e-38	12	CD247
CD21	3.63961016483711e-40	0.779764530723451	0.821	0.155	6.40462200706387e-36	12	CD2
LINC008611	6.54976024369294e-40	0.603295301721136	0.679	0.108	1.15256131008265e-35	12	LINC00861
SLC38A12	1.07118827147156e-39	0.638063894018679	0.75	0.137	1.8849700013085e-35	12	SLC38A1
KLRB11	2.40475122019968e-39	0.788571080840297	0.554	0.077	4.23164072218538e-35	12	KLRB1
PATJ	7.86009511177567e-39	0.265811686191339	0.286	0.02	1.38314093681916e-34	12	PATJ
ARL4C1	7.74497983701249e-38	0.901060151024233	0.964	0.265	1.36288410191909e-33	12	ARL4C
MAST4	1.12613909081248e-37	0.267737899327671	0.268	0.018	1.98166695810272e-33	12	MAST4
PRKY1	1.26863975826286e-36	0.574832763624189	0.732	0.137	2.23242538261516e-32	12	PRKY
AC092683.1	7.64794886261952e-36	0.366319953646199	0.393	0.042	1.34580956135516e-31	12	AC092683.1
TC2N1	2.04520993548072e-35	0.387185727120317	0.518	0.07	3.59895592346542e-31	12	TC2N
TNFRSF4	2.76792313688642e-35	0.253454883773724	0.25	0.017	4.87071434397903e-31	12	TNFRSF4
BCL22	2.26439621298668e-34	0.583152965870056	0.696	0.134	3.98465801599266e-30	12	BCL2
CD2261	6.50446748618516e-34	0.468648450134577	0.518	0.076	1.144591143544e-29	12	CD226
OPTN1	1.50489762186034e-33	0.474931793862008	0.661	0.116	2.64816834518765e-29	12	OPTN
LINC003421	3.08677955430012e-33	0.535766819000901	0.679	0.129	5.43180598170193e-29	12	LINC00342
LAT1	4.05109641703574e-33	0.552587730396053	0.679	0.132	7.12871436505779e-29	12	LAT
KDM5D	8.44470260438515e-33	0.398087817663013	0.536	0.08	1.48601431729365e-28	12	KDM5D
TRABD2A	1.53739889605208e-32	0.331693122619981	0.357	0.038	2.70536083738284e-28	12	TRABD2A
SCML41	5.02257972526646e-32	0.417912736514328	0.482	0.069	8.83823354255139e-28	12	SCML4
GOLGA8A	8.87057679025872e-31	0.349367263376888	0.446	0.061	1.56095539778183e-26	12	GOLGA8A
NLRC31	1.02234226456201e-30	0.314982443020661	0.393	0.047	1.79901568294978e-26	12	NLRC3
OCIAD21	1.14447757892706e-30	0.403362807073937	0.536	0.085	2.01393719563795e-26	12	OCIAD2
RHOH2	2.5292124514e-30	0.41829452613913	0.589	0.101	4.45065515072858e-26	12	RHOH
ITGA6	2.63385488403504e-30	0.289754924989864	0.321	0.033	4.63479443943646e-26	12	ITGA6
CD40LG	3.77346078230404e-30	0.313593864696694	0.339	0.037	6.64015893862043e-26	12	CD40LG
RPS4Y14	4.0729783912504e-30	0.842559071696212	1	0.399	7.16722007508333e-26	12	RPS4Y1
STAT41	2.87234816474777e-29	0.350467139234719	0.411	0.055	5.05447106550666e-25	12	STAT4
IKZF32	2.1210776762974e-28	0.65994424599611	0.696	0.158	3.73246038698053e-24	12	IKZF3
KLF121	2.48410695863984e-28	0.417626671546075	0.554	0.098	4.37128301511853e-24	12	KLF12
GPR183	5.19216618251922e-28	0.520740744732291	0.643	0.133	9.13665483137908e-24	12	GPR183
LTB4	9.20899266352339e-28	0.920360553212819	0.982	0.381	1.62050643900021e-23	12	LTB
LBH2	1.18289869177726e-27	0.486202426629992	0.661	0.137	2.08154682792045e-23	12	LBH
PCED1B-AS12	3.68109323731076e-27	0.604525536433344	0.786	0.195	6.47761976969574e-23	12	PCED1B-AS1
SFXN1	6.71523251306325e-27	0.428839709881001	0.554	0.105	1.18167946532374e-22	12	SFXN1
GPR171	7.48583727222751e-27	0.314687506783784	0.321	0.037	1.31728278479387e-22	12	GPR171
BX890604.2	1.39721303199036e-26	0.334856380791714	0.446	0.069	2.45867577239344e-22	12	BX890604.2
PRKCH1	2.51861248945191e-26	0.449781661464078	0.589	0.118	4.43200239768853e-22	12	PRKCH
RPS26	4.26218701830115e-26	0.341047294600693	1	0.995	7.50017049610453e-22	12	RPS26
ODF2L1	1.33032208407583e-25	0.497040352365504	0.643	0.147	2.34096777134823e-21	12	ODF2L
SIT11	1.66363110254382e-25	0.335603897896587	0.411	0.062	2.92749165114636e-21	12	SIT1
SLFN52	2.73692806804952e-25	0.681146094848817	0.911	0.335	4.81617232134674e-21	12	SLFN5
HELB1	7.20882533790785e-25	0.459476390243073	0.661	0.153	1.26853699471164e-20	12	HELB
BCL9L1	1.31440080070767e-24	0.445326381597142	0.661	0.155	2.31295108900529e-20	12	BCL9L
USP9Y	3.65915233896863e-24	0.320289130507298	0.393	0.059	6.4390103708831e-20	12	USP9Y
CD692	4.45768791219616e-24	0.443674579606952	0.536	0.105	7.84419341909158e-20	12	CD69
PBXIP11	7.05525761074485e-24	0.513799259891073	0.696	0.183	1.24151368176277e-19	12	PBXIP1
CD61	7.39784142595733e-24	0.374112777599051	0.482	0.087	1.30179815572571e-19	12	CD6
SLFN12L1	1.38737329546842e-23	0.325025197259454	0.393	0.06	2.44136078803578e-19	12	SLFN12L
MGAT4A1	1.82688346597456e-23	0.527061091569997	0.768	0.222	3.21476683507543e-19	12	MGAT4A
GZMM1	1.84701807370113e-23	0.404088907448818	0.607	0.124	3.25019770429189e-19	12	GZMM
SH2D1A1	3.24267157480816e-23	0.332567179928994	0.429	0.07	5.70612917018992e-19	12	SH2D1A
LDHB1	7.42319821002147e-23	0.676219874603307	0.964	0.539	1.30626018901748e-18	12	LDHB
GRAP21	9.25354800229013e-23	0.318208222085813	0.446	0.077	1.628346841963e-18	12	GRAP2
RPSA1	1.01586588338322e-22	0.334722768113304	1	0.996	1.78761919498945e-18	12	RPSA
FCMR2	1.8046509851675e-22	0.405745329732133	0.607	0.129	3.17564433859926e-18	12	FCMR
HOPX1	2.76323088998394e-22	0.408859394737226	0.518	0.102	4.86245739710473e-18	12	HOPX
SELENOM	3.66555909301668e-22	0.29743022121341	0.393	0.063	6.45028433598145e-18	12	SELENOM
PDE7A2	3.71270775157475e-22	0.509684937705455	0.75	0.222	6.53325183044609e-18	12	PDE7A
CLEC2D2	4.10884443367532e-22	0.641866619108508	0.804	0.282	7.23033354993846e-18	12	CLEC2D
S1PR11	4.55909031117349e-22	0.331290877467311	0.464	0.086	8.02263122057199e-18	12	S1PR1
CDC25B1	4.79877629558822e-22	0.360510372720164	0.5	0.1	8.4444066473466e-18	12	CDC25B
EVL4	9.90565100185016e-22	0.635892761699363	0.893	0.353	1.74309740679557e-17	12	EVL
MAF1	1.09093633536526e-21	0.493312941703865	0.643	0.167	1.91972066934224e-17	12	MAF
SNHG142	1.64927878977075e-21	0.49849771212131	0.661	0.177	2.90223588635959e-17	12	SNHG14
TNRC6C1	3.42168997652083e-21	0.376940101911405	0.554	0.122	6.02114785168371e-17	12	TNRC6C
SFI1	5.37671145016275e-21	0.420756416273839	0.625	0.161	9.46139913885139e-17	12	SFI1
A2M-AS11	1.0210321989774e-20	0.288709452761315	0.393	0.066	1.79671036054053e-16	12	A2M-AS1
ABLIM12	1.3351186493374e-20	0.319928784972805	0.375	0.063	2.34940828723903e-16	12	ABLIM1
THEMIS1	2.53596035452727e-20	0.286631556525267	0.375	0.062	4.46252943586163e-16	12	THEMIS
FLT3LG	1.0409856316606e-19	0.319401290278077	0.464	0.095	1.83182241603315e-15	12	FLT3LG
SAMD31	1.38686784695099e-19	0.400746041883677	0.464	0.097	2.44047135027967e-15	12	SAMD3
CCND21	1.63090108138881e-19	0.535003017612831	0.643	0.192	2.86989663291989e-15	12	CCND2
AC243960.11	1.95593181138349e-19	0.29735863373575	0.375	0.066	3.44185320849153e-15	12	AC243960.1
IL2RB1	2.00007765022098e-19	0.260353068026872	0.339	0.054	3.51953664109385e-15	12	IL2RB
ACAP12	3.06889750037422e-19	0.557000395891083	0.857	0.354	5.40033893140851e-15	12	ACAP1
OXNAD11	5.30857299688551e-19	0.303142438232432	0.411	0.079	9.34149590261944e-15	12	OXNAD1
GZMK1	1.2383420188841e-18	0.521462515051557	0.429	0.086	2.17911045063036e-14	12	GZMK
GOLGA8B	2.58800780829146e-18	0.262398704048357	0.339	0.057	4.55411734025048e-14	12	GOLGA8B
PIM11	3.00240737130351e-18	0.421806721322755	0.661	0.193	5.28333625128279e-14	12	PIM1
MLLT61	3.41007583569287e-18	0.45313374217293	0.786	0.271	6.00071044806874e-14	12	MLLT6
PTPN71	4.20357652821866e-18	0.379469242847079	0.589	0.155	7.39703361670637e-14	12	PTPN7
KLRG11	5.05033798215575e-18	0.462760726217137	0.5	0.122	8.88707974719947e-14	12	KLRG1
TMEM238	5.27371586620614e-18	0.284282595974878	0.393	0.076	9.28015780976295e-14	12	TMEM238
NFATC21	8.69436537892384e-18	0.264701361413293	0.375	0.069	1.52994747572923e-13	12	NFATC2
FKBP111	9.07257445232984e-18	0.400489099042573	0.571	0.158	1.59650092637648e-13	12	FKBP11
STMN3	1.29489690913686e-17	0.268559540565923	0.321	0.055	2.27863009100813e-13	12	STMN3
CD3201	1.61030646601114e-17	0.257884991099978	0.357	0.065	2.8336562882398e-13	12	CD320
AC016831.5	1.86431425503774e-17	0.425087649778031	0.589	0.172	3.28063379458991e-13	12	AC016831.5
THEM4	2.36014044282813e-17	0.274792926006959	0.393	0.077	4.15313913724465e-13	12	THEM4
NPM1	3.56364741159329e-17	0.358647209573167	1	0.922	6.27095035018072e-13	12	NPM1
ARHGAP15	6.76368773545286e-17	0.469171353041461	0.768	0.298	1.19020613080764e-12	12	ARHGAP15
PDE4D	7.98385507237242e-17	0.277322727513633	0.375	0.073	1.40491897708537e-12	12	PDE4D
ISG202	9.01003834314083e-17	0.491533714119357	0.75	0.263	1.58549644724249e-12	12	ISG20
EIF1AY1	9.94675129772389e-17	0.360821026670891	0.536	0.139	1.75032982586047e-12	12	EIF1AY
DGKA	2.48920658855184e-16	0.420444986696833	0.607	0.189	4.38025683387467e-12	12	DGKA
GPR1741	4.81882357049054e-16	0.31009545812323	0.393	0.085	8.47968383699221e-12	12	GPR174
DYRK2	5.9089826347993e-16	0.371611831877361	0.607	0.183	1.03980367424563e-11	12	DYRK2
SNRPN1	6.24273207637308e-16	0.358661665739472	0.661	0.203	1.09853356347937e-11	12	SNRPN
GPRIN31	6.42861376811886e-16	0.382960731163847	0.554	0.153	1.13124316477588e-11	12	GPRIN3
PYHIN11	7.07032561355566e-16	0.320799941969277	0.446	0.102	1.24416519821739e-11	12	PYHIN1
GIMAP71	7.20667391432496e-16	0.406331227348846	0.982	0.846	1.26815840870376e-11	12	GIMAP7
TRAF52	1.4987414686142e-15	0.297583434923725	0.429	0.098	2.63733536232041e-11	12	TRAF5
ERN1	1.77744218093666e-15	0.375806226426713	0.589	0.182	3.12776500579423e-11	12	ERN1
LINC01138	2.18625030456816e-15	0.252497206454865	0.357	0.072	3.8471446609486e-11	12	LINC01138
PPP2R5C1	3.41487783412889e-15	0.483374030802906	0.946	0.605	6.00916052471661e-11	12	PPP2R5C
LMAN1	3.59277795196507e-15	0.41897193386314	0.625	0.218	6.32221136207294e-11	12	LMAN1
DENND2D1	5.32123496835038e-15	0.383621943642674	0.607	0.195	9.36377717380616e-11	12	DENND2D
MLLT3	5.43247789956183e-15	0.276156414361517	0.339	0.068	9.55953135985896e-11	12	MLLT3
BIN12	7.89516427876595e-15	0.301934637630462	0.464	0.118	1.38931205813444e-10	12	BIN1
SNHG52	1.12803372343467e-14	0.450861929544851	0.982	0.757	1.98500094312799e-10	12	SNHG5
MYBL11	1.43390505329006e-14	0.332161298341895	0.375	0.083	2.52324272227452e-10	12	MYBL1
TRIM59	1.43663410362033e-14	0.257047876539808	0.357	0.076	2.5280450321407e-10	12	TRIM59
TMEM63A	1.68326064272711e-14	0.393492186444446	0.589	0.192	2.9620337530069e-10	12	TMEM63A
UTY1	1.69111637516907e-14	0.316421128423889	0.554	0.156	2.97585748538501e-10	12	UTY
NOSIP	2.18809797120968e-14	0.489198224460579	0.786	0.377	3.85039599993768e-10	12	NOSIP
TTC39C	2.57666482382966e-14	0.385841053518807	0.661	0.234	4.53415709049305e-10	12	TTC39C
ANXA2R	2.65947811635623e-14	0.262070749737558	0.375	0.083	4.67988364135207e-10	12	ANXA2R
PRDM11	3.15304834421e-14	0.325421092005736	0.429	0.107	5.54841917130633e-10	12	PRDM1
MPRIP	3.44227293616459e-14	0.356950110235033	0.643	0.215	6.05736768576884e-10	12	MPRIP
HIVEP2	4.21795084235497e-14	0.286572836707733	0.429	0.107	7.42232809729203e-10	12	HIVEP2
AAK11	5.884729738499e-14	0.476272936121447	0.911	0.568	1.03553589208367e-09	12	AAK1
EMB1	6.55402521036196e-14	0.48040603446354	0.946	0.541	1.15331181626739e-09	12	EMB
ZNF101	8.14670889674222e-14	0.301068889478385	0.482	0.132	1.43357636455973e-09	12	ZNF101
GAS51	8.44075681872357e-14	0.41115747985364	0.964	0.748	1.48531997739079e-09	12	GAS5
PTPN41	1.20723154790215e-13	0.356676373360357	0.536	0.165	2.12436535484341e-09	12	PTPN4
CBLB1	1.25627791304454e-13	0.317045489977023	0.482	0.136	2.21067224358448e-09	12	CBLB
EPB411	1.36060097124383e-13	0.449681445654324	0.875	0.472	2.39424952909776e-09	12	EPB41
IL2RG2	1.40107661821421e-13	0.45217894912969	0.804	0.336	2.46547452507155e-09	12	IL2RG
TLE52	1.56639885541375e-13	0.468595656014919	0.929	0.638	2.75639206587157e-09	12	TLE5
ATM1	2.22554014294342e-13	0.410117346444482	0.964	0.716	3.91628298953754e-09	12	ATM
LDLRAP1	2.73094607437866e-13	0.293734882741669	0.446	0.121	4.80564580708413e-09	12	LDLRAP1
FYN1	2.90906250084066e-13	0.41348182231634	0.964	0.624	5.1190772827293e-09	12	FYN
RBL21	3.13956715631007e-13	0.464568736556282	0.804	0.431	5.52469632495884e-09	12	RBL2
GZMA2	3.19689055369495e-13	0.508479070401278	0.518	0.147	5.62556830733701e-09	12	GZMA
NCK22	3.62077556216935e-13	0.340549538619629	0.554	0.179	6.3714787567494e-09	12	NCK2
SATB1	3.98591469644727e-13	0.440951494613637	0.661	0.275	7.01401409133826e-09	12	SATB1
CCL52	4.26833324013099e-13	0.598916438927268	0.571	0.168	7.51098600265851e-09	12	CCL5
PSIP11	5.07021655610415e-13	0.450702247976887	0.786	0.375	8.92206007377647e-09	12	PSIP1
PCSK72	6.01932098514925e-13	0.440192687870384	0.964	0.569	1.05921991375671e-08	12	PCSK7
KPNA5	6.57693559707347e-13	0.30352042253123	0.446	0.125	1.15734335701702e-08	12	KPNA5
PRKACB1	6.71779224259878e-13	0.380713529163653	0.607	0.217	1.18212990093011e-08	12	PRKACB
MFHAS1	7.02061334403895e-13	0.278231885996166	0.429	0.114	1.23541733015053e-08	12	MFHAS1
C1orf561	7.85780171291824e-13	0.447703691275552	0.714	0.301	1.38273736742222e-08	12	C1orf56
CASK	9.19425480059347e-13	0.261535888637218	0.375	0.092	1.61791301726043e-08	12	CASK
CNST	9.73990149690836e-13	0.314903919674175	0.5	0.153	1.71393046641096e-08	12	CNST
DDX3Y1	1.02518007502462e-12	0.383672381528914	0.589	0.2	1.80400937802082e-08	12	DDX3Y
TUT42	1.07643573507662e-12	0.400918813387014	0.732	0.303	1.89420396301433e-08	12	TUT4
ADD3	1.1055955233072e-12	0.442062255971309	0.929	0.638	1.94551644236368e-08	12	ADD3
CBX7	1.16025605784176e-12	0.283881074531049	0.446	0.125	2.04170258498415e-08	12	CBX7
ANKRD36C1	1.16249063815042e-12	0.297521714931971	0.393	0.102	2.04563477595329e-08	12	ANKRD36C
AC058791.11	1.17678594768573e-12	0.271214664664482	0.375	0.093	2.07079023214258e-08	12	AC058791.1
CD8A1	1.23338399706566e-12	0.292287049177304	0.357	0.083	2.17038581963644e-08	12	CD8A
CCDC66	1.33930299034554e-12	0.381230591107853	0.679	0.275	2.35677147211105e-08	12	CCDC66
LINC-PINT2	2.2059572236352e-12	0.453096205676454	0.732	0.34	3.88182292643087e-08	12	LINC-PINT
GCLM	2.59159494329915e-12	0.255752101033539	0.393	0.101	4.56042962172351e-08	12	GCLM
ITGB71	4.03698453099183e-12	0.2787723986503	0.446	0.128	7.10388167918633e-08	12	ITGB7
GIMAP51	4.04013653673405e-12	0.407027651407964	0.661	0.269	7.10942826369091e-08	12	GIMAP5
PCNX11	4.26789917084241e-12	0.404809971308684	0.804	0.371	7.51022217093139e-08	12	PCNX1
PDCD4	4.35623101378605e-12	0.42032794950234	0.839	0.526	7.6656597149593e-08	12	PDCD4
CHST121	4.63316440715222e-12	0.322372141585684	0.5	0.158	8.15297940726575e-08	12	CHST12
MZT2A1	4.83407267834756e-12	0.379013436183129	0.804	0.357	8.5065176920882e-08	12	MZT2A
ZBTB25	5.43133587530657e-12	0.32114476149694	0.446	0.135	9.55752173977697e-08	12	ZBTB25
PRF11	5.76136406435021e-12	0.284711492824244	0.411	0.106	1.01382723440371e-07	12	PRF1
GALT	6.43316525021768e-12	0.285546327156955	0.5	0.156	1.13204408908081e-07	12	GALT
DDIT4	7.89430849595478e-12	0.269224805647382	0.411	0.112	1.38916146603316e-07	12	DDIT4
CD59	1.00568968734813e-11	0.250972522973098	0.339	0.083	1.76971214282651e-07	12	CD59
TRBC11	1.07571607979751e-11	0.405833106289949	0.446	0.125	1.89293758561968e-07	12	TRBC1
AP3M2	1.12304067965739e-11	0.254302396991113	0.321	0.076	1.97621468399311e-07	12	AP3M2
STK17A2	1.30616568061534e-11	0.384054852595163	0.661	0.261	2.29845974817882e-07	12	STK17A
SERINC5	1.77085274293962e-11	0.39726579543167	0.714	0.319	3.11616957175085e-07	12	SERINC5
FOXP11	1.82504605464372e-11	0.378605577426949	0.964	0.763	3.21153354235655e-07	12	FOXP1
ANKRD12	2.38091939722433e-11	0.370321886234207	0.911	0.794	4.18970386329566e-07	12	ANKRD12
RUNX33	2.44689630413528e-11	0.38858376837746	0.714	0.306	4.30580342638686e-07	12	RUNX3
RNGTT	3.68801374893321e-11	0.276667936598333	0.5	0.16	6.48979779399776e-07	12	RNGTT
MYC	4.86409713040456e-11	0.297878560771468	0.446	0.139	8.55935172037291e-07	12	MYC
MHENCR	5.8672855177367e-11	0.310455487079459	0.554	0.197	1.03246623255613e-06	12	MHENCR
KMT2A1	6.20086445372261e-11	0.424049259352118	0.929	0.59	1.09116611792157e-06	12	KMT2A
CDC42SE21	6.87142750720773e-11	0.399896519125067	0.875	0.531	1.20916509844334e-06	12	CDC42SE2
MAPKAPK5	7.96196168419565e-11	0.288057965784331	0.536	0.185	1.40106639756791e-06	12	MAPKAPK5
AC139887.2	8.26759686861019e-11	0.279529676110334	0.411	0.124	1.45484902096934e-06	12	AC139887.2
VPS13A	8.6076836004707e-11	0.292470448241329	0.429	0.132	1.51469408317483e-06	12	VPS13A
C12orf651	1.12307055490579e-10	0.27115133154261	0.446	0.139	1.97626725546772e-06	12	C12orf65
HCP5	1.18657645672564e-10	0.272207695662029	0.5	0.166	2.08801859090011e-06	12	HCP5
DAXX	1.23034650116568e-10	0.33263556303981	0.643	0.264	2.16504073810126e-06	12	DAXX
TBC1D10C4	1.30834020221228e-10	0.377010315918055	0.75	0.349	2.30228625383295e-06	12	TBC1D10C
HINT11	1.41435742672541e-10	0.294509345563357	1	0.903	2.4888447638087e-06	12	HINT1
NOP531	1.43875755381425e-10	0.334118305701848	1	0.824	2.53178166744693e-06	12	NOP53
SPTAN11	1.47022198256597e-10	0.386164755454409	0.661	0.303	2.58714962272134e-06	12	SPTAN1
KAT6B	1.56879717663966e-10	0.371115228302093	0.714	0.336	2.76061239173281e-06	12	KAT6B
HNRNPA1	1.59403395571714e-10	0.250470266156634	1	0.976	2.80502155187545e-06	12	HNRNPA1
TNRC6B	1.70421694592052e-10	0.350056791443972	0.946	0.747	2.99891055973634e-06	12	TNRC6B
MDFIC	1.75909810507863e-10	0.409645182505871	0.679	0.338	3.09548493550686e-06	12	MDFIC
GLS1	1.85818844765766e-10	0.394936472985992	0.786	0.427	3.26985421134319e-06	12	GLS
FAM117A	1.98532951183417e-10	0.264576979964628	0.446	0.141	3.4935843419746e-06	12	FAM117A
ATAD1	2.09139046246187e-10	0.268329115695369	0.464	0.15	3.68021979679416e-06	12	ATAD1
ZBTB16	2.34419329608564e-10	0.250248531244863	0.304	0.076	4.12507694312189e-06	12	ZBTB16
NFIA1	2.59988888485531e-10	0.399378630316257	0.643	0.277	4.57502447067989e-06	12	NFIA
KLHL42	3.91431910823107e-10	0.261406211234523	0.429	0.134	6.88802733475421e-06	12	KLHL42
IKZF11	3.99951558325174e-10	0.335794179159946	0.982	0.774	7.03794757184808e-06	12	IKZF1
ZNF83	4.02697414251248e-10	0.273682327055858	0.482	0.162	7.08626639857921e-06	12	ZNF83
NR2C2	4.2651289731339e-10	0.277979547782317	0.5	0.175	7.50534745402372e-06	12	NR2C2
SEPTIN62	4.29991556003828e-10	0.390765183437016	0.804	0.452	7.56656141099935e-06	12	SEPTIN6
AC245297.31	4.93519729434168e-10	0.38127105941727	0.804	0.415	8.68446667885306e-06	12	AC245297.3
CDC14A1	5.66157363729368e-10	0.33278951286643	0.518	0.197	9.96267112954569e-06	12	CDC14A
CNOT6L1	5.84474989743505e-10	0.367450189927856	0.786	0.419	1.02850063945164e-05	12	CNOT6L
GNL3	5.86226854367577e-10	0.297270774376415	0.571	0.221	1.03158339563063e-05	12	GNL3
PRKCA	6.98252632281096e-10	0.29634011627084	0.464	0.162	1.22871515702504e-05	12	PRKCA
ZNF431	7.48689134734642e-10	0.288260935244422	0.5	0.178	1.31746827039255e-05	12	ZNF431
LPIN2	8.19380875718135e-10	0.354515784707769	0.679	0.311	1.4418645270012e-05	12	LPIN2
SYNRG1	8.48265119225738e-10	0.352736765334189	0.804	0.426	1.49269213030153e-05	12	SYNRG
SLC16A1-AS1	9.00845942463231e-10	0.254999915001105	0.393	0.118	1.58521860495255e-05	12	SLC16A1-AS1
ACTR6	1.12689490350448e-09	0.26937121033484	0.482	0.167	1.98299696169684e-05	12	ACTR6
TSTD13	1.18036623210203e-09	0.296129334925058	0.536	0.195	2.07709045862994e-05	12	TSTD1
ATF7IP2	1.31551937159498e-09	0.255003513123202	0.357	0.106	2.31491943819568e-05	12	ATF7IP2
NUCB2	1.34371673199391e-09	0.307493986471679	0.554	0.212	2.36453833328968e-05	12	NUCB2
ELK4	1.38922188043154e-09	0.344806663437218	0.696	0.324	2.44461374299538e-05	12	ELK4
C12orf573	1.45398443794144e-09	0.399063314391696	0.821	0.46	2.55857641544555e-05	12	C12orf57
ZBTB20	1.45934396145041e-09	0.31096466114452	0.589	0.235	2.56800756896429e-05	12	ZBTB20
TRAF3IP31	1.52960413260497e-09	0.333337853000619	0.982	0.748	2.69164439214497e-05	12	TRAF3IP3
PARP81	1.76914162695416e-09	0.36463128632483	0.75	0.404	3.11315852095124e-05	12	PARP8
MSI2	1.85373067302947e-09	0.330999897308378	0.536	0.219	3.26200986532996e-05	12	MSI2
PRDX21	1.9952765766733e-09	0.342924797923696	0.625	0.272	3.511088191972e-05	12	PRDX2
STK4	2.10956055912902e-09	0.278473120716835	1	0.873	3.71219371589933e-05	12	STK4
ARHGEF3	2.11897317849208e-09	0.334250126960935	0.679	0.297	3.72875710219251e-05	12	ARHGEF3
RPRD2	2.25100916263845e-09	0.311824746531815	0.554	0.223	3.96110082349488e-05	12	RPRD2
GCC21	2.35052674596597e-09	0.400135339039774	0.804	0.497	4.13622191487631e-05	12	GCC2
LRBA	2.82583147826491e-09	0.265011117829248	0.411	0.136	4.97261565230276e-05	12	LRBA
SPTBN11	2.88825065664941e-09	0.346783868183738	0.607	0.273	5.08245468050597e-05	12	SPTBN1
CYLD	2.95483478218015e-09	0.377377853447256	0.875	0.529	5.19962276620241e-05	12	CYLD
ZNF292	2.97557153080034e-09	0.37812392910735	0.821	0.488	5.23611322274936e-05	12	ZNF292
TRG-AS11	3.01851070431679e-09	0.335041394653327	0.625	0.274	5.31167328638626e-05	12	TRG-AS1
HDAC7	3.02213409618602e-09	0.317005196945839	0.714	0.33	5.31804936905854e-05	12	HDAC7
HNRNPUL1	3.20737165105234e-09	0.341267218246292	0.893	0.551	5.6440118943568e-05	12	HNRNPUL1
SNHG321	3.59896282255503e-09	0.340601697391645	0.768	0.393	6.33309487885008e-05	12	SNHG32
SARAF	3.74862033655631e-09	0.253670367905001	0.964	0.877	6.59644720623813e-05	12	SARAF
NAP1L4	4.00185061942936e-09	0.330260904891934	0.768	0.383	7.04205653500984e-05	12	NAP1L4
DYNLL2	4.16763360394484e-09	0.309216264890312	0.589	0.252	7.33378485286173e-05	12	DYNLL2
EIF2D	4.17082896801733e-09	0.251678651982215	0.429	0.147	7.3394077350201e-05	12	EIF2D
STN1	4.4420993164217e-09	0.251594313737073	0.411	0.137	7.81676216710727e-05	12	STN1
ARHGEF11	4.76064149376695e-09	0.346885037386366	0.893	0.564	8.37730083658169e-05	12	ARHGEF1
HMGN12	5.80378763410002e-09	0.369254888477179	0.839	0.499	0.000102129250997258	12	HMGN1
TTC3	7.90197798279859e-09	0.379682828712692	0.786	0.548	0.000139051106563307	12	TTC3
HDAC1	8.10217901289e-09	0.319491800867977	0.786	0.39	0.000142574044089825	12	HDAC1
RRP1B	9.0480833903714e-09	0.279679969606675	0.5	0.195	0.000159219123420366	12	RRP1B
SRSF8	9.19117900464167e-09	0.273843625984233	0.554	0.22	0.00016173717694468	12	SRSF8
P2RY8	9.68228723458472e-09	0.305409201103894	0.607	0.261	0.000170379208466987	12	P2RY8
LINC006231	1.07548869449744e-08	0.269464945089512	0.518	0.202	0.000189253745570715	12	LINC00623
MACF11	1.12190961136124e-08	0.352477194415875	0.929	0.657	0.000197422434311237	12	MACF1
PIK3IP11	1.2632136574969e-08	0.306052642462949	0.571	0.245	0.00022228770730973	12	PIK3IP1
HCG181	1.28860893208549e-08	0.357628517609275	0.607	0.29	0.000226756513779084	12	HCG18
GIMAP6	1.32763867776946e-08	0.302745046103391	0.661	0.305	0.000233624578127091	12	GIMAP6
TNFAIP81	1.41755873803211e-08	0.334888353712295	0.839	0.586	0.00024944781113151	12	TNFAIP8
SLC35E2B	1.4700457034207e-08	0.257725779431658	0.482	0.182	0.000258683942430941	12	SLC35E2B
RCN2	1.50011000753371e-08	0.259277633002249	0.536	0.211	0.000263974358025706	12	RCN2
ARHGAP5	1.55429632175718e-08	0.283423130893706	0.464	0.177	0.00027350952373961	12	ARHGAP5
CASP8AP2	1.62778896018424e-08	0.289084236599838	0.536	0.219	0.000286442023323621	12	CASP8AP2
CYFIP24	1.72723585439163e-08	0.321691764359202	0.643	0.296	0.000303941693297295	12	CYFIP2
TMEM106B	1.83141265667793e-08	0.291083981033363	0.518	0.215	0.000322273685195614	12	TMEM106B
ZNF91	1.88643145443739e-08	0.273350185868315	0.5	0.197	0.000331955343037347	12	ZNF91
SNHG6	2.25429983862908e-08	0.289591453210953	0.964	0.816	0.00039668914260356	12	SNHG6
SIN3A	2.39749498597768e-08	0.290605765356666	0.554	0.237	0.000421887192682493	12	SIN3A
CFAP971	2.4070750305099e-08	0.275725769024807	0.446	0.169	0.000423572993118828	12	CFAP97
TMC62	2.45138911350369e-08	0.300708722249051	0.75	0.362	0.000431370942303245	12	TMC6
ANKRD28	4.85403563342598e-08	0.252196587189942	0.375	0.129	0.000854164650413969	12	ANKRD28
ZFAND1	5.0762300777197e-08	0.250729121373586	0.482	0.187	0.000893264206776336	12	ZFAND1
KLRK11	5.87864471591714e-08	0.265715413167969	0.286	0.083	0.00103446511065994	12	KLRK1
GYPC2	6.8892833661284e-08	0.294188975171578	0.696	0.337	0.00121230719393761	12	GYPC
SEPTIN11	8.8309001196562e-08	0.271785411573346	0.464	0.186	0.0015539734940559	12	SEPTIN1
ZDHHC2	8.95971343652317e-08	0.275146951366759	0.554	0.244	0.00157664077342498	12	ZDHHC2
PVT1	9.34652122456763e-08	0.262837945262621	0.429	0.163	0.00164470733988717	12	PVT1
STX17	9.44081251722821e-08	0.278655102723823	0.554	0.242	0.00166129977865665	12	STX17
DSTN2	9.55415471942678e-08	0.308666215957305	0.768	0.413	0.00168124460597753	12	DSTN
PDS5B	9.92904933214484e-08	0.30681819546019	0.768	0.406	0.00174721481097753	12	PDS5B
RAPGEF6	1.02279088864118e-07	0.294640436451596	0.571	0.274	0.00179980512674189	12	RAPGEF6
KIF2A1	1.11088719547427e-07	0.289036120757038	0.607	0.281	0.00195482819787608	12	KIF2A
ZNF721	1.13629700205682e-07	0.280542565054221	0.482	0.208	0.00199954183451939	12	ZNF721
STOM	1.1908779813486e-07	0.27715283238381	0.536	0.237	0.00209558798377913	12	STOM
IPCEF1	1.34706905412423e-07	0.305109790461607	0.643	0.304	0.00237043741454241	12	IPCEF1
SYNE11	1.44371668996693e-07	0.31405796171368	0.679	0.329	0.0025405082593348	12	SYNE1
REST	1.51728265095236e-07	0.327558283532985	0.768	0.445	0.00266996228088087	12	REST
AGL	1.62215506712746e-07	0.252520110496602	0.357	0.128	0.0028545062716242	12	AGL
PSMA3-AS1	1.99155967783241e-07	0.308533357553809	0.893	0.629	0.00350454756508169	12	PSMA3-AS1
TRIM56	2.09287036531581e-07	0.327046590444981	0.911	0.61	0.00368282398184623	12	TRIM56
CD841	2.2157997364007e-07	0.343790514529367	0.696	0.394	0.00389914279614431	12	CD84
NT5DC1	2.28182688866455e-07	0.254227555248019	0.482	0.199	0.00401533077598302	12	NT5DC1
DDX6	3.22439480871166e-07	0.298839229404183	0.821	0.541	0.0056739675448899	12	DDX6
NOP58	3.60795114625618e-07	0.266656283099595	0.607	0.287	0.006348911632067	12	NOP58
WNK1	3.61314786066972e-07	0.273352249413386	0.946	0.752	0.00635805629042051	12	WNK1
NSD31	3.64568159162382e-07	0.309376683046811	0.875	0.6	0.00641530589678044	12	NSD3
MRFAP1L1	3.70610537559409e-07	0.253298375764422	0.464	0.197	0.00652163362943292	12	MRFAP1L1
GABPB1-AS11	4.4780243651998e-07	0.334125936780045	0.679	0.37	0.00787997947544209	12	GABPB1-AS1
PAG12	4.76507823103018e-07	0.328316837819264	0.839	0.531	0.00838510816314381	12	PAG1
MKLN1	5.25030374011738e-07	0.298271419268286	0.696	0.404	0.00923895949148456	12	MKLN1
CHD3	5.47569348829911e-07	0.254905468786006	0.607	0.283	0.00963557783135995	12	CHD3
PLAAT41	5.69589575634659e-07	0.30269415188502	0.804	0.482	0.0100230677624431	12	PLAAT4
SCAPER	5.89787937910915e-07	0.254879189221724	0.446	0.187	0.0103784983434184	12	SCAPER
TMC81	5.91033833904088e-07	0.287295229099264	0.625	0.32	0.0104004223752102	12	TMC8
MAN1A2	7.15120890921612e-07	0.301546981063757	0.732	0.425	0.0125839823175476	12	MAN1A2
SESN31	7.41561440890973e-07	0.263389888720604	0.625	0.296	0.0130492566753584	12	SESN3
CNTRL1	8.05619452651538e-07	0.317907071654702	0.714	0.433	0.0141764855083091	12	CNTRL
GON4L	8.80312500372884e-07	0.272101471759422	0.661	0.342	0.0154908590690616	12	GON4L
TMEM161B-AS1	9.04558181359536e-07	0.291195659289655	0.5	0.233	0.0159175103173838	12	TMEM161B-AS1
WWP1	9.91070123945756e-07	0.264225600405779	0.643	0.328	0.0174398609710735	12	WWP1
MRPS33	1.09073730662926e-06	0.267603704022464	0.571	0.287	0.0191937043847551	12	MRPS33
PHACTR2	1.13246472683011e-06	0.304987331681055	0.732	0.456	0.0199279817980295	12	PHACTR2
CCDC91	1.18081835675258e-06	0.255156044408681	0.536	0.25	0.0207788606237751	12	CCDC91
AKNA1	1.24664624575655e-06	0.280409708029176	0.857	0.647	0.021937233986578	12	AKNA
G3BP1	1.28868602050242e-06	0.299671009951814	0.696	0.459	0.0226770079027811	12	G3BP1
GBP52	1.29748684670731e-06	0.276223957717923	0.536	0.244	0.0228318760415085	12	GBP5
ZNF131	1.31421617523952e-06	0.255879302869982	0.589	0.284	0.0231262620356898	12	ZNF131
ERGIC2	1.33869869796618e-06	0.252171831777475	0.571	0.275	0.0235570809881108	12	ERGIC2
TTC14	1.36613704125004e-06	0.298769980197172	0.821	0.546	0.0240399135148769	12	TTC14
MT-ND6	1.43000372237032e-06	0.294638857518395	0.571	0.293	0.0251637755025505	12	MT-ND6
PEBP11	1.47912990810178e-06	0.294864589204855	0.679	0.377	0.026028248992867	12	PEBP1
GPR1551	1.5382107558033e-06	0.289863422871116	0.607	0.321	0.0270678946698707	12	GPR155
HECA	1.5527116202965e-06	0.292030863939984	0.679	0.395	0.0273230663823576	12	HECA
SORL1	1.5914415101803e-06	0.284847538610951	0.911	0.717	0.0280045962546428	12	SORL1
UBALD2	1.60316118576671e-06	0.290759259532762	0.625	0.364	0.0282108273859368	12	UBALD2
EIF4E31	1.81626234105677e-06	0.310942033164292	0.643	0.377	0.0319607684155759	12	EIF4E3
VAMP21	1.94943739702133e-06	0.272343825894401	0.911	0.637	0.0343042498753843	12	VAMP2
RFC1	1.98752329213205e-06	0.286720856938561	0.607	0.327	0.0349744473716477	12	RFC1
THUMPD1	2.06478733283256e-06	0.286647811452695	0.696	0.399	0.0363340626958545	12	THUMPD1
RNF125	2.07132234235053e-06	0.287605718195441	0.661	0.372	0.0364490592583423	12	RNF125
CEP57	2.37518864578161e-06	0.258028742686024	0.625	0.327	0.0417961945998191	12	CEP57
BUB31	2.4970374796234e-06	0.279445472033435	0.679	0.403	0.043940368528933	12	BUB3
MAML2	2.9289789220192e-06	0.271626766762894	0.625	0.341	0.0515412420907718	12	MAML2
ANKLE2	2.95454052433937e-06	0.261765457142298	0.625	0.32	0.0519910496067999	12	ANKLE2
EML42	3.15416753520094e-06	0.291831700412427	0.696	0.408	0.0555038861169309	12	EML4
ATRX	3.34642057184984e-06	0.276156868299054	0.964	0.756	0.0588869628028417	12	ATRX
RPS6KA3	4.17440100517423e-06	0.27581035085898	0.875	0.625	0.0734569344880509	12	RPS6KA3
LEPROTL1	4.21872232991327e-06	0.279042487594018	0.696	0.434	0.0742368568394838	12	LEPROTL1
EPC1	4.31356781191164e-06	0.280694588936725	0.768	0.538	0.0759058527862091	12	EPC1
UPF3A	4.68524235420714e-06	0.262846215369386	0.625	0.343	0.082446209706983	12	UPF3A
USP47	4.99543530931313e-06	0.256978583336139	0.643	0.342	0.0879046751379832	12	USP47
YWHAQ1	5.47133557964974e-06	0.278641546601665	0.732	0.478	0.0962790921950965	12	YWHAQ
RBMX	6.17780128871485e-06	0.264990895717646	0.857	0.637	0.108710769277515	12	RBMX
C9orf781	6.1972882848984e-06	0.26892549470281	0.893	0.583	0.109053681949357	12	C9orf78
SPATA131	6.61137658649461e-06	0.254849944862299	0.589	0.303	0.116340393792546	12	SPATA13
ZBTB44	6.9252359093232e-06	0.272264151021665	0.625	0.354	0.12186337629636	12	ZBTB44
SUN21	6.93417814092574e-06	0.274390991269899	0.821	0.534	0.12202073274587	12	SUN2
ARID4B	8.06383316263433e-06	0.272851577488569	0.929	0.692	0.141899272162876	12	ARID4B
PARP12	8.24288603922302e-06	0.276626029337752	0.661	0.387	0.145050065632208	12	PARP1
PURA	1.25936071481814e-05	0.250762238740574	0.661	0.367	0.221609704986548	12	PURA
BIRC31	1.27987395107078e-05	0.278205098747976	0.554	0.283	0.225219419169925	12	BIRC3
BTN3A21	1.3307689732472e-05	0.277754845935456	0.732	0.474	0.234175416222309	12	BTN3A2
PIK3R11	1.37100692653689e-05	0.281741164899603	0.732	0.486	0.241256088862696	12	PIK3R1
URI1	1.42402212444475e-05	0.258252422813573	0.661	0.393	0.250585173238542	12	URI1
KIAA2026	1.45962253404062e-05	0.250562506432934	0.696	0.386	0.256849777315129	12	KIAA2026
NLRC51	1.48792441162164e-05	0.261193713652599	0.554	0.318	0.26183005871306	12	NLRC5
CCDC88C1	1.49227276900693e-05	0.256275695656578	0.661	0.39	0.26259523916215	12	CCDC88C
GOLGA4	1.54991273785084e-05	0.299884266455657	0.786	0.565	0.272738144479611	12	GOLGA4
ST3GAL1	1.646981518525e-05	0.253692554587293	0.554	0.306	0.289819337814844	12	ST3GAL1
C16orf54	1.74787216018663e-05	0.251299239671447	0.589	0.339	0.307573064028041	12	C16orf54
IL27RA	1.8784099177704e-05	0.265948779398469	0.625	0.355	0.330543793230056	12	IL27RA
PPP1R2	2.27510776538738e-05	0.265858989139748	0.732	0.511	0.400350713475217	12	PPP1R2
CMPK1	2.94463688390566e-05	0.252553221472271	0.732	0.452	0.518167752460879	12	CMPK1
PRRC2B	2.96616576220535e-05	0.251389279010747	0.643	0.373	0.521956189175275	12	PRRC2B
RIF1	3.37676679140271e-05	0.269989039144498	0.661	0.411	0.594209652283135	12	RIF1
SEMA4D	5.39879837202595e-05	0.253713936099965	0.714	0.479	0.950026549525407	12	SEMA4D
XIAP1	5.90665674677623e-05	0.256081932363888	0.732	0.47	1	12	XIAP
ZNF638	6.96077936537078e-05	0.271253569994672	0.732	0.494	1	12	ZNF638
CDK13	7.69113223207527e-05	0.252268332568623	0.804	0.557	1	12	CDK13
ZC3HAV1	8.53827843930571e-05	0.264887546354469	0.714	0.472	1	12	ZC3HAV1
MALAT1	9.90911961387806e-29	0.255035962524156	1	1	1.74370777845412e-24	13	MALAT1
NEAT1	3.61483497668773e-19	0.251481624488974	1	1	6.3610251084774e-15	13	NEAT1
POLR2J3	2.71761388517161e-17	0.514295844981493	0.978	0.822	4.78218515373648e-13	13	POLR2J3
ZEB2	9.89726490935772e-15	0.331656610236917	1	0.986	1.74162170609968e-10	13	ZEB2
XIST6	4.41562883374387e-13	0.645390875884119	0.867	0.548	7.77018205873908e-09	13	XIST
SAMHD1	6.81622161789222e-13	0.284649319102878	1	0.988	1.19945051810049e-08	13	SAMHD1
MDM4	1.90162243281696e-12	0.432430663204292	0.978	0.732	3.346284995028e-08	13	MDM4
ITGAL2	5.62890626551347e-11	0.46055719708784	0.911	0.619	9.90518635542405e-07	13	ITGAL
AC004687.11	3.7091635171211e-09	0.427563508046358	0.956	0.734	6.527015041078e-05	13	AC004687.1
RNF2131	4.00807389261448e-09	0.324786883809226	1	0.937	7.05300762883369e-05	13	RNF213
TRIM44	3.40416530606725e-08	0.374217225126424	0.933	0.643	0.000599030968908654	13	TRIM44
ARHGAP30	1.47826310873674e-07	0.286479116371647	1	0.859	0.00260129959244404	13	ARHGAP30
CD4	6.46987812044217e-07	0.368817305950033	0.867	0.61	0.0113850445285421	13	CD4
RASGEF1B2	1.06960661774809e-06	0.486909385859361	0.622	0.393	0.0188218676525132	13	RASGEF1B
UTRN2	1.26070787357168e-06	0.339894301951508	1	0.733	0.0221846764512409	13	UTRN
RBM25	1.26155511939257e-06	0.298135448958674	0.956	0.823	0.022199585435951	13	RBM25
DDX3X	1.28199137620651e-06	0.268641614819532	1	0.913	0.0225592022471059	13	DDX3X
CIITA2	1.57516591292666e-06	0.469197520867135	0.667	0.454	0.0277181945697705	13	CIITA
TCOF1	1.97744959119413e-06	0.400066974485422	0.622	0.389	0.0347971804562432	13	TCOF1
AC020916.11	2.1081449053437e-06	0.396923816156229	0.956	0.794	0.0370970258993331	13	AC020916.1
YIPF4	3.81649526707671e-06	0.352927430536915	0.867	0.627	0.0671588672147488	13	YIPF4
ARGLU1	5.73632971430401e-06	0.264364842257536	1	0.846	0.100942193982608	13	ARGLU1
ULK2	5.94447213985349e-06	0.321221254331016	0.378	0.16	0.104604876245002	13	ULK2
FAM118A2	8.86143263493588e-06	0.402170355250731	0.622	0.441	0.155934630076967	13	FAM118A
CCDC88B	1.29482395698459e-05	0.346281591241001	0.667	0.484	0.227850171710578	13	CCDC88B
GARS-DT	1.37070686133581e-05	0.341764238728213	0.733	0.525	0.241203286389262	13	GARS-DT
RNF1491	1.40488726506181e-05	0.258383087199379	0.956	0.852	0.247218012032927	13	RNF149
TUT7	1.80005710430444e-05	0.291790533525086	0.8	0.604	0.316756048644452	13	TUT7
CSF1R3	2.21835755545076e-05	0.32200404659105	0.844	0.583	0.39036437903267	13	CSF1R
NAMPT2	2.81941144356037e-05	0.285931467510754	1	0.876	0.496131831723319	13	NAMPT
PHIP	3.30039718258886e-05	0.275006932760938	0.889	0.673	0.580770892220162	13	PHIP
ARID1B1	3.37395326538398e-05	0.304217097429617	0.933	0.736	0.593714556109619	13	ARID1B
ANKRD13D1	5.14968969835604e-05	0.317817698975984	0.8	0.616	0.906190896219713	13	ANKRD13D
AATBC	5.55082964713545e-05	0.361595761072462	0.4	0.213	0.976779493006425	13	AATBC
FOSB	5.74459021732626e-05	0.331637939415233	0.889	0.577	1	13	FOSB
RNPEPL1	5.99973672899981e-05	0.273322709713041	0.8	0.625	1	13	RNPEPL1
SSH21	6.58472889621856e-05	0.277133869443155	0.8	0.62	1	13	SSH2
FGD21	7.29573899469045e-05	0.301152522792682	0.644	0.46	1	13	FGD2
LILRB12	7.36888710671481e-05	0.288750851932565	0.778	0.554	1	13	LILRB1
AKNA2	7.53799759756347e-05	0.295251120233861	0.867	0.648	1	13	AKNA
EHBP1L11	9.28257340983539e-05	0.297220788158038	0.889	0.691	1	13	EHBP1L1
TRA2B	0.000104861659733188	0.255694366131951	0.978	0.848	1	13	TRA2B
SH3BP21	0.000107749031583806	0.287733831837064	0.956	0.679	1	13	SH3BP2
ATM2	0.000113931340715599	0.277565511906631	0.933	0.717	1	13	ATM
STX16	0.000115269644959096	0.282283720441838	0.8	0.607	1	13	STX16
ATXN7	0.000164249352267431	0.304530162737216	0.556	0.405	1	13	ATXN7
KANSL1	0.000175604783092807	0.27200795915105	0.778	0.581	1	13	KANSL1
REL	0.000176239436234481	0.256790564634038	0.889	0.66	1	13	REL
AVL9	0.000184447498717965	0.301884873413325	0.533	0.342	1	13	AVL9
TPM4	0.000190672936913334	0.273487302163071	0.911	0.733	1	13	TPM4
DYNC1H1	0.00028049989164798	0.261804624548412	0.933	0.712	1	13	DYNC1H1
EGR11	0.000285615620898943	0.293759706843556	0.867	0.539	1	13	EGR1
NKTR1	0.000303051458919056	0.281696010780463	0.867	0.688	1	13	NKTR
PNN	0.000318526242572285	0.258848515632415	0.933	0.718	1	13	PNN
PRAM11	0.000332241930684836	0.27012761661315	0.822	0.682	1	13	PRAM1
OGA	0.000382720194655485	0.265464594661027	0.733	0.603	1	13	OGA
PPP1R15A	0.000419919994480785	0.267767737805255	1	0.757	1	13	PPP1R15A
DDX39B	0.000504290676096146	0.27018986101846	0.778	0.615	1	13	DDX39B
RHOB1	0.000534187654273771	0.251629501787368	0.933	0.731	1	13	RHOB
SNRNP70	0.000600739795032013	0.253038675130683	0.667	0.531	1	13	SNRNP70
SPN2	0.000712794882706912	0.262600813288097	0.911	0.646	1	13	SPN
BAZ2B	0.000932824089490541	0.256195602850049	0.778	0.614	1	13	BAZ2B
MTHFR	0.00227896573214288	0.257394337737518	0.489	0.364	1	13	MTHFR
[truncated: 169 more rows]
